# Supplementary material for: Pathways Contributing to Chemotherapy‐Induced Myotoxicity Are Attenuated by EPA + DHA in a Clinically Relevant Model of Colorectal Cancer
Source: J Cachexia Sarcopenia Muscle. 2025 Nov 16;16(6):e70110. doi: 10.1002/jcsm.70110 (PMC12620404; doi:10.1002/jcsm.70110)
Supplement: Supplementary file 1 — Table S1: Differentially expressed upregulated and downregulated genes (effect of chemo vs. tumour bearing, both on standard diet). Table S2: Diseases and biological functions (chemo vs. tumour, both on a standard diet). Table S3: Top significant canonical pathways identified (chemo vs. tumour, both on a standard diet). Table S4: Upstream regulators sorted by p value (chemo vs. tumour bearing, both on a standard diet). Table S5: Differentially expressed upregulated and downregulated genes (chemo with fish oil vs. chemo with standard diet). Table S6: Diseases and biological functions (chemo with fish oil vs. chemo with standard diet). Table S7: Top significant canonical pathways (chemo with fish oil vs. chemo with standard diet). Table S8: Top 200 upstream regulators sorted by p value (chemo with fish oil vs. chemo with standard diet). [file JCSM-16-e70110-s001.xlsx]

## Sheet: Table S1
Table S1: Differentially Expressed Up- and downregulated Genes (Effect of Chemo vs. Tumor bearing, both on standard diet)
Differentially expressed genes, up- and downregulated and their chromosomal (Chr) location, along with fold change and p-values are indicated.
Chr	Gene ID	Full Gene Name	p-value	Fold Change
12	Cd209f	CD209 Molecule F	0.000499833	8.19572	Upregulated
1	Ptprcap	Protein Tyrosine Phosphatase Receptor Type C Associated Protein	0.00808803	4.60881	Upregulated
8	Cish	Cytokine Inducible SH2 Containing Protein	0.00217384	3.69568	Upregulated
16	Arrdc2	Arrestin Domain Containing 2	0.0159127	3.30995	Upregulated
1	Ms4a6bl	Membrane Spanning 4-Domains A6B-Like	0.0181758	3.16332	Upregulated
2	Spata1	Spermatogenesis Associated 1	0.00753633	3.068	Upregulated
10	Limd2	LIM Domain Containing 2	0.0031012	2.97603	Upregulated
17	Gadd45g	Growth Arrest and DNA Damage Inducible Gamma	0.000323703	2.9642	Upregulated
1	Adgb	Androglobin	0.0428048	2.82419	Upregulated
10	Cyb5d2	Cytochrome B5 Domain Containing 2	0.000274287	2.78739	Upregulated
3	Ntsr1	Neurotensin Receptor 1	0.0126141	2.7864	Upregulated
1	Frat2	Frequently Rearranged in Advanced T-Cell Lymphomas 2	0.0463107	2.77265	Upregulated
16	Hpgd	Hydroxyprostaglandin Dehydrogenase 15 (NAD)	0.0166095	2.77237	Upregulated
X	Sash3	SAM And SH3 Domain Containing 3	0.00381408	2.6543	Upregulated
13	Mnda	Myeloid Nuclear Differentiation Antigen	3.71215e-05	2.62722	Upregulated
5	Cdca8	Cell Division Cycle Associated 8	0.0336206	2.52844	Upregulated
13	Ctse	Cathepsin E	0.0236885	2.46917	Upregulated
18	Zfp474	Zinc Finger Protein 474	0.0142608	2.42851	Upregulated
10	Metrn	Meteorin	0.0188934	2.36096	Upregulated
17	Cmahp	Cytidine Monophospho-N-Acetylneuraminic Acid Hydroxylase Pseudogene	0.0363762	2.3606	Upregulated
18	Haus1	HAUS Augmin Like Complex Subunit 1	0.02591	2.36035	Upregulated
1	Adamts16	ADAM Metallopeptidase with Thrombospondin Type 1 Motif 16	0.0135817	2.34008	Upregulated
3	Dnajc24	DnaJ Heat Shock Protein Family (Hsp40) Member C24	0.00815887	2.33286	Upregulated
15	Rnase2	Ribonuclease A Family Member 2	0.0111186	2.33003	Upregulated
7	Bin2	Bridging Integrator 2	0.0347295	2.32801	Upregulated
10	AABR07072096.1	Uncharacterized Locus	0.0109305	2.3232	Upregulated
10	Kif19	Kinesin Family Member 19	0.0409562	2.28124	Upregulated
9	Mitd1	Microtubule Interacting And Trafficking Domain Containing 1	0.00926254	2.27167	Upregulated
11	Cebpd	CCAAT Enhancer Binding Protein Delta	0.0138864	2.26937	Upregulated
9	Lrrc30	Leucine Rich Repeat Containing 30	0.0262415	2.2593	Upregulated
20	Armc2	Armadillo Repeat Containing 2	0.0380494	2.23023	Upregulated
1	AABR07001923.1	Uncharacterized Locus	0.0181823	2.1463	Upregulated
7	Rac2	Ras-Related C3 Botulinum Toxin Substrate 2	0.016538	2.10906	Upregulated
7	AABR07055919.1	Uncharacterized Locus	0.0239004	2.0826	Upregulated
13	Ptprc	Protein Tyrosine Phosphatase Receptor Type C	0.00180161	2.08152	Upregulated
1	Pirb	Paired Immunoglobulin-Like Receptor B	0.0426841	2.07192	Upregulated
13	Fcgr2b	Fc Fragment Of IgG Receptor IIb	0.0364029	2.07077	Upregulated
7	Mdm1	Mdm1 Nuclear Protein	0.00341404	2.05976	Upregulated
1	Ppp1r14c	Protein Phosphatase 1 Regulatory Subunit 14C	0.0487334	2.03694	Upregulated
9	C3	Complement Component 3	0.0361836	2.03265	Upregulated
14	Ikzf1	IKAROS Family Zinc Finger 1	0.0455788	2.02501	Upregulated
4	Cfap69	Cilia And Flagella Associated Protein 69	0.0104276	1.99735	Upregulated
6	Rmdn2	Regulator Of Microtubule Dynamics 2	0.0205173	1.98258	Upregulated
1	LOC501406	Uncharacterized Locus	0.0261172	1.97711	Upregulated
1	LOC102551340	Uncharacterized Locus	0.00555158	1.97206	Upregulated
2	Fyb1	FYN Binding Protein 1	0.00129013	1.95845	Upregulated
10	Tpsab1	Tryptase Alpha/Beta 1	0.0212762	1.94791	Upregulated
8	Ccpg1os	Cell Cycle Progression 1 Opposite Strand	0.0206937	1.94089	Upregulated
1	P2ry6	Purinergic Receptor P2Y6	0.0242102	1.93152	Upregulated
4	Arhgap25	Rho GTPase Activating Protein 25	0.010908	1.89665	Upregulated
14	Ddc	Dopa Decarboxylase	0.00819884	1.88513	Upregulated
17	Arl10	ADP-Ribosylation Factor-Like Protein 10	0.0106027	1.8837	Upregulated
15	Cma1	Chymase 1	0.00751874	1.87053	Upregulated
10	Cyfip2	Cytoplasmic FMR1 Interacting Protein 2	0.0177744	1.85463	Upregulated
3	Catsper2	CatSper Channel Subunit 2	0.0480041	1.84608	Upregulated
8	Msantd2	Muscle-Specific Antisense Transcript 2	0.00652139	1.83805	Upregulated
9	Tmem200c	Transmembrane Protein 200C	0.0427689	1.83309	Upregulated
13	Arhgap30	Rho GTPase Activating Protein 30	0.001306	1.8109	Upregulated
14	Pacrgl	PACAP Regulated Gene-Like	0.0337376	1.81063	Upregulated
1	Arntl	Aryl Hydrocarbon Receptor Nuclear Translocator-Like	0.0172203	1.79728	Upregulated
19	Hmg1l1	High Mobility Group Protein 1-Like 1	0.00921222	1.79367	Upregulated
10	Ciita	Class II Transactivator	0.0226963	1.78419	Upregulated
X	Pin4	Protein Interacting with Nck 4	0.0237863	1.77656	Upregulated
2	Tifa	TGF-Beta Inducible Protein A	0.0216129	1.76776	Upregulated
3	LOC102554315	Uncharacterized Locus	0.0473998	1.76675	Upregulated
10	Asgr2	Asialoglycoprotein Receptor 2	0.00773194	1.76269	Upregulated
10	Thg1l	tRNA His Guanylyltransferase 1-Like	0.0138399	1.73893	Upregulated
1	Sult1a1	Sulfotransferase Family 1A Member 1	0.0030365	1.73873	Upregulated
5	Camk2n1	Calcium/Calmodulin-Dependent Protein Kinase 2 Inhibitor 1	0.0498801	1.73615	Upregulated
13	Ralgps2	Ral GTPase Activating Protein 2	0.0369291	1.73024	Upregulated
4	Kcna5	Potassium Voltage-Gated Channel Subfamily A Member 5	0.0363839	1.7276	Upregulated
4	AABR07059232.1	Uncharacterized Locus	0.00800953	1.72481	Upregulated
16	Hmgb2	High Mobility Group Protein B2	0.0115096	1.71819	Upregulated
16	Micu3	Mitochondrial Calcium Uptake 3	0.00347717	1.71632	Upregulated
9	Lipt1	Lipid Phosphate Phosphatase Type 1	0.041721	1.71408	Upregulated
2	Tmem167a	Transmembrane Protein 167A	0.00405015	1.70011	Upregulated
6	Rin3	Ras and Rab Interactor 3	0.0148925	1.69935	Upregulated
1	Fermt3	Fermitin Family Member 3	0.00821114	1.69771	Upregulated
2	Rarres1	Retinoic Acid Receptor Responder 1	0.0259595	1.69655	Upregulated
7	AABR07055776.1	Uncharacterized Locus	0.0361357	1.68138	Upregulated
1	Lyve1	Lymphatic Vessel Endothelial Hyaluronan Receptor 1	0.0300733	1.67798	Upregulated
3	Mafb	v-maf Avian Musculoaponeurotic Fibrosarcoma Oncogene Homolog B	0.0074809	1.67229	Upregulated
3	Hck	HCK Proto-Oncogene	0.0352394	1.66728	Upregulated
14	Castor1	Castor Zinc Finger 1	0.00440735	1.66314	Upregulated
11	Gnb1l	Guanine Nucleotide Binding Protein 1-Like	0.0315125	1.66102	Upregulated
19	Smpd3	Sphingomyelin Phosphodiesterase 3	0.0123767	1.6591	Upregulated
6	Cinp	Cdc2 Interacting Protein	0.00421958	1.6576	Upregulated
7	Lyz2	Lysozyme 2	0.00145808	1.64412	Upregulated
X	AABR07040855.1	Uncharacterized Locus	0.0236896	1.63288	Upregulated
2	Atg10	Autophagy Related 10	0.0360973	1.62027	Upregulated
3	Fcna	Fc Fragment Of IgA Receptor	0.00201134	1.60809	Upregulated
4	Rpa3	Replication Protein A 3	0.0115958	1.59999	Upregulated
20	Dxo	DExH-Box Helicase 9	0.0193808	1.59975	Upregulated
1	Zfp518a	Zinc Finger Protein 518A	0.0335084	1.59029	Upregulated
6	Acyp1	Acidic Calcium Phosphatase 1	0.0403116	1.58913	Upregulated
7	Amhr2	Anti-Müllerian Hormone Receptor 2	0.00670032	1.5852	Upregulated
1	Bloc1s2	Biogenesis of Lysosome-Related Organelles Complex 1 Subunit 2	0.00136133	1.58343	Upregulated
5	C1qb	Complement Component 1q B	0.0284841	1.57862	Upregulated
3	RGD1309730	Uncharacterized Locus	0.0140911	1.57521	Upregulated
6	Ttc32	Tetratricopeptide Repeat Protein 32	0.016177	1.57401	Upregulated
3	Nmi	N-myc Interactor	0.023609	1.57359	Upregulated
10	Ptrh2	Peptidyl-tRNA Hydrolase 2	0.00149875	1.57054	Upregulated
2	Xrcc4	X-ray Repair Cross Complementing 4	0.0128835	1.56751	Upregulated
17	F13a1	Coagulation Factor XIII A Chain	0.0210157	1.55174	Upregulated
16	Calr3	Calreticulin 3	0.045371	1.54331	Upregulated
19	Lsm6	LSM6 Homolog, U6 Small Nuclear RNA and Splicing Factor	0.0274793	1.54001	Upregulated
4	LOC100909604	Uncharacterized Locus	0.0272598	1.5344	Upregulated
16	Dusp4	Dual Specificity Phosphatase 4	0.0328919	1.53113	Upregulated
5	Hrct1	Hect Domain and RLD 1	0.0240228	1.53071	Upregulated
3	Mettl5	Methyltransferase Like 5	0.00313386	1.5303	Upregulated
3	Vav2	Vav Guanine Nucleotide Exchange Factor 2	0.0130742	1.52201	Upregulated
1	Fam98c	Family with Sequence Similarity 98 Member C	0.023424	1.52184	Upregulated
18	Ptpn2	Protein Tyrosine Phosphatase Non-Receptor Type 2	0.0156713	1.51877	Upregulated
1	LOC100910046	Uncharacterized Locus	0.043699	1.51436	Upregulated
1	Haus5	HAUS Augmin-Like Complex 5	0.0010805	1.51096	Upregulated
3	Apip	Apoptosis-Inducing Factor	0.0289142	1.51085	Upregulated
7	Ankrd24	Ankyrin Repeat Domain 24	0.0432253	1.51062	Upregulated
11	Gtpbp8	GTP-Binding Protein 8	0.00605105	1.51052	Upregulated
10	Ccl6	C-C Motif Chemokine Ligand 6	0.00214169	1.50739	Upregulated
5	C1qc	Complement Component 1q C	0.0231448	1.50344	Upregulated
17	Ctla2a	Cytotoxic T-Lymphocyte Antigen 2 Alpha	0.0406637	1.50097	Upregulated
3	Myo3b	Myosin IIIb	0.00157979	-4.15881	Downregulated
14	AABR07015055.1	Not a well-defined gene, possibly an uncharacterized locus	1.90788e-07	-3.87186	Downregulated
18	Kif20a	Kinesin Family Member 20A	0.0129238	-3.52259	Downregulated
4	Chl1	Cell Adhesion Molecule L1 Like	0.00530731	-3.50531	Downregulated
6	Coch	Cochlin	0.0412892	-3.21579	Downregulated
13	Lrrc52	Leucine Rich Repeat Containing 52	0.00702648	-3.11764	Downregulated
6	Rd3l	Retinal Degeneration 3-Like	0.0108376	-3.02761	Downregulated
3	Lrrc55	Leucine Rich Repeat Containing 55	0.00362386	-2.92709	Downregulated
4	Il17re	Interleukin 17 Receptor E	0.0273998	-2.83583	Downregulated
1	Ntrk3	Neurotrophic Receptor Tyrosine Kinase 3	0.00345711	-2.62581	Downregulated
7	Grhl2	Grainyhead Like Transcription Factor 2	0.0147305	-2.58925	Downregulated
3	Pla2g4e	Phospholipase A2 Group IVE	0.0232583	-2.57997	Downregulated
12	Mmp17	Matrix Metallopeptidase 17	0.0157687	-2.49379	Downregulated
10	Ptx4	Pentraxin 4	0.0135601	-2.4727	Downregulated
8	Opcml	Opioid Binding Protein/Cell Adhesion Molecule-Like	0.0119157	-2.44679	Downregulated
10	Caskin1	CASK Interacting Protein 1	0.00249961	-2.43705	Downregulated
4	NEWGENE_621351	Likely uncharacterized or novel gene	0.0451435	-2.43595	Downregulated
8	Rasgrf1	RAS Protein-Specific Guanine Nucleotide-Releasing Factor 1	0.0250513	-2.39382	Downregulated
20	Zbtb12	Zinc Finger and BTB Domain Containing 12	0.00525582	-2.34709	Downregulated
5	Ephb2	EPH Receptor B2	0.00835979	-2.23419	Downregulated
X	Zfp185	Zinc Finger Protein 185	0.0210464	-2.20686	Downregulated
1	AC127887.1	Uncharacterized locus	0.0425248	-2.1901	Downregulated
14	AABR07015081.2	Likely uncharacterized locus	0.0251305	-2.18947	Downregulated
2	AABR07009931.1	Likely uncharacterized locus	0.048984	-2.18213	Downregulated
3	Tyro3	TYRO3 Protein Tyrosine Kinase	0.0299956	-2.17892	Downregulated
3	Dph6	Diphthamine Biosynthesis 6	0.00273127	-2.16189	Downregulated
1	Cpeb1	Cytoplasmic Polyadenylation Element Binding Protein 1	0.0378029	-2.15876	Downregulated
3	Disp2	Dispatched RND Transporter Family Member 2	0.00526104	-2.1524	Downregulated
10	Cacna1g	Calcium Voltage-Gated Channel Subunit Alpha1 G	0.00378576	-2.13086	Downregulated
6	Fos	FBJ Osteosarcoma Oncogene	9.09422e-05	-2.09636	Downregulated
1	Adra2a	Adrenoceptor Alpha 2A	0.0196236	-2.09413	Downregulated
9	Runx2	Runt-Related Transcription Factor 2	0.0174541	-2.08703	Downregulated
18	Cdh2	Cadherin 2 (N-Cadherin)	0.00817641	-2.08431	Downregulated
19	Dpep2	Dipeptidase 2	0.00378444	-2.08087	Downregulated
6	Grhl1	Grainyhead Like Transcription Factor 1	0.03135	-2.07958	Downregulated
X	L1cam	L1 Cell Adhesion Molecule	0.00899562	-2.07941	Downregulated
4	Fam180a	Family With Sequence Similarity 180 Member A	0.04595	-2.05666	Downregulated
6	Rad51b	RAD51 Paralog B	0.0466263	-2.05127	Downregulated
17	Ccdc3	Coiled-Coil Domain Containing 3	0.035838	-2.0292	Downregulated
1	Ttyh1	Tweety Homolog 1	0.0366274	-2.02171	Downregulated
10	Nek8	NIMA Related Kinase 8	0.0241305	-2.02041	Downregulated
7	Fam83h	Family With Sequence Similarity 83 Member H	0.00743019	-2.01814	Downregulated
16	Cacna1d	Calcium Voltage-Gated Channel Subunit Alpha1 D	0.00620398	-2.016	Downregulated
1	Acta2	Actin Alpha 2, Smooth Muscle	0.000323963	-2.00668	Downregulated
5	Tnc	Tenascin C	0.0312678	-2.00056	Downregulated
4	LOC100909784	Uncharacterized LOC100909784	0.0232734	-1.99892	Downregulated
2	Olfml3	Olfactomedin Like 3	0.00166963	-1.99668	Downregulated
10	Rtn4rl1	Reticulon 4 Receptor-Like 1	0.0066588	-1.98729	Downregulated
5	Hpdl	4-Hydroxyphenylpyruvate Dioxygenase Like	0.0107233	-1.97235	Downregulated
20	Edar	Ectodysplasin A Receptor	0.00644202	-1.95646	Downregulated
14	Fras1	Fraser Extracellular Matrix Complex Subunit 1	0.000523869	-1.95417	Downregulated
5	Hivep3	Human Immunodeficiency Virus Type I Enhancer Binding Protein 3	0.00634193	-1.9452	Downregulated
10	Hic1	Hypermethylated In Cancer 1	0.0107282	-1.93823	Downregulated
17	Klhl3	Kelch Like Family Member 3	0.0351209	-1.9073	Downregulated
15	Myh7	Myosin Heavy Chain 7	0.00102954	-1.89894	Downregulated
1	Kctd14	Potassium Channel Tetramerization Domain Containing 14	0.0234641	-1.89285	Downregulated
18	Zbtb7c	Zinc Finger and BTB Domain Containing 7C	0.0177427	-1.89179	Downregulated
6	Flvcr2	Feline Leukemia Virus Subgroup C Receptor-Related Protein 2	0.0230927	-1.88414	Downregulated
10	Nr1d1	Nuclear Receptor Subfamily 1 Group D Member 1	0.00065325	-1.88157	Downregulated
18	Egr1	Early Growth Response 1	0.00260459	-1.87763	Downregulated
1	Tspan4	Tetraspanin 4	0.0393138	-1.86856	Downregulated
6	Sdc1	Syndecan 1	0.0413588	-1.86592	Downregulated
19	Has3	Hyaluronan Synthase 3	0.0272058	-1.86566	Downregulated
13	Prox1	Prospero Homeobox 1	0.00103155	-1.85631	Downregulated
10	Myh11	Myosin Heavy Chain 11	4.69817e-06	-1.8493	Downregulated
7	RGD1359634	Rat Genome Database ID: uncharacterized locus	0.0284786	-1.82902	Downregulated
2	Pag1	Phosphoprotein Membrane Anchor With Glycosphingolipid Microdomains	0.023748	-1.82503	Downregulated
5	Foxo6	Forkhead Box O6	0.0406733	-1.82392	Downregulated
8	Nectin1	Nectin Cell Adhesion Molecule 1	0.029852	-1.81514	Downregulated
10	Pnmt	Phenylethanolamine N-Methyltransferase	0.0273986	-1.8143	Downregulated
7	Aldh1l2	Aldehyde Dehydrogenase 1 Family Member L2	0.0369351	-1.81061	Downregulated
5	Hspb7	Heat Shock Protein Family B (Small) Member 7	0.0202462	-1.80609	Downregulated
2	Frem2	FRAS1 Related Extracellular Matrix Protein 2	0.000330693	-1.79357	Downregulated
5	Ptprf	Protein Tyrosine Phosphatase Receptor Type F	0.00872901	-1.79074	Downregulated
10	Dusp1	Dual Specificity Phosphatase 1	7.07997e-05	-1.78856	Downregulated
5	Myom3	Myomesin 3	0.00531362	-1.78488	Downregulated
1	Ppp1r13l	Protein Phosphatase 1 Regulatory Subunit 13 Like	0.0462446	-1.77902	Downregulated
6	L3hypdh	Hydroxyproline Dehydratase	0.0486461	-1.77737	Downregulated
1	AABR07002868.1	Likely uncharacterized locus	0.043653	-1.77527	Downregulated
18	Piezo2	Piezo Type Mechanosensitive Ion Channel Component 2	0.00183726	-1.77076	Downregulated
7	Ccn4	Cellular Communication Network Factor 4	0.0487735	-1.76031	Downregulated
11	Mx2	MX Dynamin Like GTPase 2	0.010616	-1.75872	Downregulated
7	Glt8d2	Glycosyltransferase 8 Domain Containing 2	0.0335126	-1.74077	Downregulated
1	Ampd3	Adenosine Monophosphate Deaminase 3	0.0307928	-1.73947	Downregulated
5	Med18	Mediator Complex Subunit 18	0.0404415	-1.73727	Downregulated
1	Ccnd1	Cyclin D1	0.000137805	-1.73707	Downregulated
8	Col7a1	Collagen Type VII Alpha 1 Chain	0.0362405	-1.73664	Downregulated
15	Hr	Hairless	0.0154478	-1.72995	Downregulated
15	Parp2	Poly(ADP-Ribose) Polymerase 2	0.00489792	-1.72157	Downregulated
4	Zfp786	Zinc Finger Protein 786	0.00971182	-1.71494	Downregulated
4	Flnc	Filamin C	0.000163397	-1.71427	Downregulated
3	Cox4i2	Cytochrome C Oxidase Subunit IV Isoform 2	0.0028914	-1.70982	Downregulated
6	AC141959.1	Uncharacterized locus	0.0173286	-1.70805	Downregulated
7	Myh9l1	Myosin Heavy Chain 9-Like 1	0.00750166	-1.69926	Downregulated
12	Zscan25	Zinc Finger and SCAN Domain Containing 25	0.0214098	-1.69113	Downregulated
5	Col27a1	Collagen Type XXVII Alpha 1 Chain	0.0115814	-1.6907	Downregulated
9	Stap2	Signal Transducing Adaptor Family Member 2	0.0350503	-1.68915	Downregulated
6	Clmn	Calmin	0.00967975	-1.68467	Downregulated
19	Lpcat2	Lysophosphatidylcholine Acyltransferase 2	0.0417172	-1.68307	Downregulated
1	Scube2	Signal Peptide, CUB Domain, EGF Like Domain Containing 2	0.00966198	-1.68179	Downregulated
9	Sema4c	Semaphorin 4C	0.00298805	-1.68129	Downregulated
2	Zfp704	Zinc Finger Protein 704	0.0304849	-1.67012	Downregulated
8	Panx1	Pannexin 1	0.0230323	-1.66295	Downregulated
15	Lrrc3b	Leucine Rich Repeat Containing 3B	0.0183837	-1.66086	Downregulated
20	RT1-T24-3	Rat MHC Class I Locus	0.033984	-1.65979	Downregulated
4	Lmcd1	LIM And Cysteine Rich Domains 1	0.0143122	-1.65941	Downregulated
14	AABR07015057.1	Likely uncharacterized locus	0.0167532	-1.65873	Downregulated
4	Gprin3	GPRIN Family Member 3	0.0460522	-1.65591	Downregulated
5	Dhcr24	24-Dehydrocholesterol Reductase	0.0163364	-1.65522	Downregulated
18	Epb41l4a	Erythrocyte Membrane Protein Band 4.1 Like 4A	0.00709145	-1.64864	Downregulated
1	Loxl4	Lysyl Oxidase Like 4	0.0389835	-1.64185	Downregulated
1	Ano1	Anoctamin 1	0.000560745	-1.63284	Downregulated
2	Ccn1	Cellular Communication Network Factor 1	0.00584472	-1.63026	Downregulated
13	Ppfia4	PTPRF Interacting Protein Alpha 4	0.00492663	-1.62753	Downregulated
2	Celsr2	Cadherin EGF LAG Seven-Pass G-Type Receptor 2	0.0418492	-1.62566	Downregulated
8	Bmp5	Bone Morphogenetic Protein 5	0.0195159	-1.62187	Downregulated
2	NEWGENE_1310139	Likely uncharacterized or novel gene	0.0106839	-1.62037	Downregulated
8	Col12a1	Collagen Type XII Alpha 1 Chain	0.0246043	-1.62034	Downregulated
7	Ckap4	Cytoskeleton Associated Protein 4	0.000421367	-1.61057	Downregulated
2	Igsf3	Immunoglobulin Superfamily Member 3	0.0166395	-1.60897	Downregulated
5	Frem1	FRAS1 Related Extracellular Matrix Protein 1	0.0298537	-1.60697	Downregulated
1	Eps8l2	Epidermal Growth Factor Receptor Pathway Substrate 8-Like 2	0.0397573	-1.60375	Downregulated
15	Myh6	Myosin Heavy Chain 6	0.0149228	-1.60276	Downregulated
1	Cd274	CD274 Molecule (PD-L1)	0.0331339	-1.6002	Downregulated
8	Tagln	Transgelin	0.00355709	-1.59833	Downregulated
7	Naca	Nascent Polypeptide Associated Complex Alpha Subunit	0.000335868	-1.5981	Downregulated
8	Cspg4	Chondroitin Sulfate Proteoglycan 4	0.00665684	-1.59492	Downregulated
2	Egflam	EGF Like And EMI Domain Containing 1	0.000510166	-1.58585	Downregulated
3	Map1a	Microtubule Associated Protein 1A	0.0227069	-1.58356	Downregulated
X	Plxna3	Plexin A3	0.0183198	-1.5754	Downregulated
3	Kcnb1	Potassium Voltage-Gated Channel Subfamily B Member 1	0.00275202	-1.5737	Downregulated
5	Per3	Period Circadian Regulator 3	0.00546827	-1.57183	Downregulated
14	Adgrl3	Adhesion G Protein-Coupled Receptor L3	0.0440057	-1.56348	Downregulated
7	AC128207.1	AC128207.1 (Uncharacterized locus)	0.0310944	-1.56331	Downregulated
7	Notch3	Notch Receptor 3	0.0298783	-1.56238	Downregulated
7	AC094643.2	AC094643.2 (Uncharacterized locus)	0.0429494	-1.56068	Downregulated
16	Tenm3	Teneurin Transmembrane Protein 3	0.00588533	-1.55448	Downregulated
8	Fat3	FAT Atypical Cadherin 3	0.0153668	-1.55156	Downregulated
12	Atp2a2	ATPase Sarcoplasmic/Endoplasmic Reticulum Ca2+ Transporting 2	0.00237767	-1.54913	Downregulated
19	Gan	Gigaxonin	0.020031	-1.5476	Downregulated
1	Synj2	Synaptojanin 2	0.00483611	-1.54078	Downregulated
19	Slc10a7	Solute Carrier Family 10 Member 7	0.0341258	-1.53787	Downregulated
1	Pdlim1	PDZ And LIM Domain 1	0.0137963	-1.53157	Downregulated
7	Col22a1	Collagen Type XXII Alpha 1	0.0143057	-1.53035	Downregulated
10	Axin2	Axis Inhibition Protein 2	0.0201892	-1.52543	Downregulated
X	Usp11	Ubiquitin Specific Peptidase 11	0.0317129	-1.51658	Downregulated
5	Casz1	Castor Zinc Finger 1	0.013116	-1.51013	Downregulated
10	Polr2a	RNA Polymerase II Subunit A	0.00311242	-1.50914	Downregulated
2	Thbs4	Thrombospondin 4	0.0474901	-1.50586	Downregulated
4	Bhlhe40	Basic Helix-Loop-Helix Family Member E40	0.00217454	-1.5014	Downregulated

## Sheet: Table S2
Table S2: Diseases and biological functions (Chemo vs Tumor, both on a standard diet)
The disease and biological functions are indicted with Categogies, dieases and functional annotation, p-value, predicted activattion and activation z-score. Predicted activation state (Inhibited or activated) are shown for each of the diseases and funcitional annotations. Z-scores indicated in positive or negative scale are derived from the expression fold changes at the cut off of < or >1.5.
Categories	Diseases or Functions Annotation	p-value	Predicted Activation State	Activation z-score	Molecules	# Molecules
Cancer,Endocrine System Disorders,Organismal Injury and Abnormalities	Nonpituitary endocrine tumor	9.05e-15			ACTA2,ACYP1,ADAMTS16,ADGB,ADGRL3,ADRA2A,ALDH1L2,AMHR2,AMPD3,ANO1,ARHGAP25,ARHGAP30,ARL10,ARMC2,ARNTL,ASGR2,ATP2A2,AXIN2,BIN2,BLOC1S2,BMP5,C15orf65,C1QB,C22orf23,C3,CACNA1D,CACNA1G,CALR3,CAMK2N1,CASKIN1,CASTOR1,CASZ1,CATSPER2,CCDC3,CCN1,CCN4,CCND1,CD274,CDH2,CEBPD,CELSR2,CFAP69,CHL1,CIITA,CISH,CKAP4,CLMN,CMA1,COL12A1,COL22A1,COL27A1,COL7A1,CPEB1,CSPG4,CTSE,CYB5D2,DDC,DISP2,DPEP2,DPH6,DUSP1,DUSP4,D…	193
Cancer,Organismal Injury and Abnormalities	Nonhematologic malignant neoplasm	1.01e-14		-0.093	ACTA2,ACYP1,ADAMTS16,ADGB,ADGRL3,ADRA2A,ALDH1L2,AMHR2,AMPD3,ANO1,ARHGAP25,ARHGAP30,ARL10,ARMC2,ARNTL,ASGR2,ATG10,ATP2A2,AXIN2,BHLHE40,BIN2,BLOC1S2,BMP5,C15orf65,C1QB,C1QC,C22orf23,C3,CACNA1D,CACNA1G,CALR3,CAMK2N1,CASKIN1,CASTOR1,CASZ1,CATSPER2,CCDC3,CCN1,CCN4,CCND1,CD274,CDCA8,CDH2,CEBPD,CELSR2,CFAP69,CHL1,CIITA,CINP,CISH,CKAP4,CLMN,CMA1,COL12A1,COL22A1,COL27A1,COL7A1,COX4I2,CPEB1,CSPG4,CTSE,CYB5…	225
Cancer,Organismal Injury and Abnormalities	Carcinoma	1.37e-14		-0.756	ACTA2,ACYP1,ADAMTS16,ADGB,ADGRL3,ADRA2A,ALDH1L2,AMHR2,AMPD3,ANO1,ARHGAP25,ARHGAP30,ARL10,ARMC2,ARNTL,ASGR2,ATG10,ATP2A2,AXIN2,BHLHE40,BIN2,BLOC1S2,BMP5,C15orf65,C1QB,C1QC,C22orf23,C3,CACNA1D,CACNA1G,CALR3,CAMK2N1,CASKIN1,CASTOR1,CASZ1,CATSPER2,CCDC3,CCN1,CCN4,CCND1,CD274,CDCA8,CDH2,CEBPD,CELSR2,CFAP69,CHL1,CIITA,CINP,CISH,CKAP4,CLMN,CMA1,COL12A1,COL22A1,COL27A1,COL7A1,COX4I2,CPEB1,CSPG4,CTSE,CYB5…	223
Cancer,Organismal Injury and Abnormalities	Cancer	3.16e-14		-1.337	ACTA2,ACYP1,ADAMTS16,ADGB,ADGRL3,ADRA2A,ALDH1L2,AMHR2,AMPD3,ANO1,ARHGAP25,ARHGAP30,ARL10,ARMC2,ARNTL,ASGR2,ATG10,ATP2A2,AXIN2,BHLHE40,BIN2,BLOC1S2,BMP5,C15orf65,C1QB,C1QC,C22orf23,C3,CACNA1D,CACNA1G,CALR3,CAMK2N1,CASKIN1,CASTOR1,CASZ1,CATSPER2,CCDC3,Ccl6,CCN1,CCN4,CCND1,CD274,CDCA8,CDH2,CEBPD,CELSR2,CFAP69,CHL1,CIITA,CINP,CISH,CKAP4,CLMN,CMA1,COL12A1,COL22A1,COL27A1,COL7A1,COX4I2,CPEB1,CSPG4,CTSE…	227
Cancer,Organismal Injury and Abnormalities	Non-melanoma solid tumor	4e-14		-0.54	ACTA2,ACYP1,ADAMTS16,ADGB,ADGRL3,ADRA2A,ALDH1L2,AMHR2,AMPD3,ANO1,ARHGAP25,ARHGAP30,ARL10,ARMC2,ARNTL,ASGR2,ATG10,ATP2A2,AXIN2,BHLHE40,BIN2,BLOC1S2,BMP5,C15orf65,C1QB,C1QC,C22orf23,C3,CACNA1D,CACNA1G,CALR3,CAMK2N1,CASKIN1,CASTOR1,CASZ1,CATSPER2,CCDC3,CCN1,CCN4,CCND1,CD274,CDCA8,CDH2,CEBPD,CELSR2,CFAP69,CHL1,CIITA,CINP,CISH,CKAP4,CLMN,CMA1,COL12A1,COL22A1,COL27A1,COL7A1,COX4I2,CPEB1,CSPG4,CTSE,CYB5…	224
Cancer,Endocrine System Disorders,Organismal Injury and Abnormalities	Thyroid gland tumor	6.26e-14			ACTA2,ACYP1,ADAMTS16,ADGB,ADGRL3,ADRA2A,ALDH1L2,AMHR2,AMPD3,ANO1,ARHGAP25,ARHGAP30,ARL10,ARMC2,ARNTL,ASGR2,ATP2A2,AXIN2,BIN2,BLOC1S2,BMP5,C15orf65,C1QB,C22orf23,C3,CACNA1D,CACNA1G,CALR3,CAMK2N1,CASKIN1,CASTOR1,CASZ1,CATSPER2,CCDC3,CCN1,CCN4,CCND1,CD274,CDH2,CEBPD,CELSR2,CFAP69,CHL1,CIITA,CISH,CKAP4,CLMN,CMA1,COL12A1,COL22A1,COL27A1,COL7A1,CPEB1,CSPG4,CTSE,CYB5D2,DDC,DISP2,DPEP2,DPH6,DUSP1,DUSP4,D…	190
Cancer,Organismal Injury and Abnormalities	Neck neoplasm	7.24e-14			ACTA2,ACYP1,ADAMTS16,ADGB,ADGRL3,ADRA2A,ALDH1L2,AMHR2,AMPD3,ANO1,ARHGAP25,ARHGAP30,ARL10,ARMC2,ARNTL,ASGR2,ATP2A2,AXIN2,BIN2,BLOC1S2,BMP5,C15orf65,C1QB,C22orf23,C3,CACNA1D,CACNA1G,CALR3,CAMK2N1,CASKIN1,CASTOR1,CASZ1,CATSPER2,CCDC3,CCN1,CCN4,CCND1,CD274,CDH2,CEBPD,CELSR2,CFAP69,CHL1,CIITA,CISH,CKAP4,CLMN,CMA1,COL12A1,COL22A1,COL27A1,COL7A1,CPEB1,CSPG4,CTSE,CYB5D2,DDC,DISP2,DPEP2,DPH6,DUSP1,DUSP4,D…	191
Cancer,Endocrine System Disorders,Organismal Injury and Abnormalities	Endocrine gland tumor	1.76e-13			ACTA2,ACYP1,ADAMTS16,ADGB,ADGRL3,ADRA2A,ALDH1L2,AMHR2,AMPD3,ANO1,ARHGAP25,ARHGAP30,ARL10,ARMC2,ARNTL,ASGR2,ATP2A2,AXIN2,BIN2,BLOC1S2,BMP5,C15orf65,C1QB,C22orf23,C3,CACNA1D,CACNA1G,CALR3,CAMK2N1,CASKIN1,CASTOR1,CASZ1,CATSPER2,CCDC3,CCN1,CCN4,CCND1,CD274,CDH2,CEBPD,CELSR2,CFAP69,CHL1,CIITA,CISH,CKAP4,CLMN,CMA1,COL12A1,COL22A1,COL27A1,COL7A1,CPEB1,CSPG4,CTSE,CYB5D2,DDC,DISP2,DPEP2,DPH6,DUSP1,DUSP4,D…	195
Cancer,Endocrine System Disorders,Organismal Injury and Abnormalities	Thyroid carcinoma	3.15e-13			ACTA2,ACYP1,ADAMTS16,ADGB,ADGRL3,ADRA2A,ALDH1L2,AMHR2,AMPD3,ANO1,ARHGAP25,ARHGAP30,ARL10,ARMC2,ARNTL,ASGR2,ATP2A2,AXIN2,BIN2,BLOC1S2,BMP5,C15orf65,C1QB,C22orf23,C3,CACNA1D,CACNA1G,CALR3,CAMK2N1,CASKIN1,CASTOR1,CASZ1,CATSPER2,CCDC3,CCN1,CCN4,CCND1,CD274,CDH2,CEBPD,CELSR2,CFAP69,CHL1,CIITA,CISH,CKAP4,CLMN,CMA1,COL12A1,COL22A1,COL27A1,COL7A1,CPEB1,CSPG4,CTSE,CYB5D2,DDC,DISP2,DPEP2,DPH6,DUSP1,DUSP4,D…	188
Cancer,Endocrine System Disorders,Organismal Injury and Abnormalities	Endocrine carcinoma	7.07e-13			ACTA2,ACYP1,ADAMTS16,ADGB,ADGRL3,ADRA2A,ALDH1L2,AMHR2,AMPD3,ANO1,ARHGAP25,ARHGAP30,ARL10,ARMC2,ARNTL,ASGR2,ATP2A2,AXIN2,BIN2,BLOC1S2,BMP5,C15orf65,C1QB,C22orf23,C3,CACNA1D,CACNA1G,CALR3,CAMK2N1,CASKIN1,CASTOR1,CASZ1,CATSPER2,CCDC3,CCN1,CCN4,CCND1,CD274,CDH2,CEBPD,CELSR2,CFAP69,CHL1,CIITA,CISH,CKAP4,CLMN,CMA1,COL12A1,COL22A1,COL27A1,COL7A1,CPEB1,CSPG4,CTSE,CYB5D2,DDC,DISP2,DPEP2,DPH6,DUSP1,DUSP4,D…	192
Cancer,Organismal Injury and Abnormalities	Cancer of secretory structure	1.23e-12			ACTA2,ACYP1,ADAMTS16,ADGB,ADGRL3,ADRA2A,ALDH1L2,AMHR2,AMPD3,ANO1,ARHGAP25,ARHGAP30,ARL10,ARMC2,ARNTL,ASGR2,ATP2A2,AXIN2,BHLHE40,BIN2,BLOC1S2,BMP5,C15orf65,C1QB,C22orf23,C3,CACNA1D,CACNA1G,CALR3,CAMK2N1,CASKIN1,CASTOR1,CASZ1,CATSPER2,CCDC3,CCN1,CCN4,CCND1,CD274,CDH2,CEBPD,CELSR2,CFAP69,CHL1,CIITA,CISH,CKAP4,CLMN,CMA1,COL12A1,COL22A1,COL27A1,COL7A1,CPEB1,CSPG4,CTSE,CYB5D2,DDC,DISP2,DPEP2,DPH6,DUSP1…	199
Cancer,Organismal Injury and Abnormalities	Extrapancreatic malignant tumor	1.45e-12		-0.245	ACTA2,ACYP1,ADAMTS16,ADGB,ADGRL3,ADRA2A,ALDH1L2,AMHR2,AMPD3,ANO1,ARHGAP25,ARHGAP30,ARL10,ARMC2,ARNTL,ASGR2,ATG10,ATP2A2,AXIN2,BHLHE40,BIN2,BMP5,C1QB,C1QC,C22orf23,C3,CACNA1D,CACNA1G,CALR3,CAMK2N1,CASKIN1,CASTOR1,CASZ1,CATSPER2,CCDC3,Ccl6,CCN1,CCN4,CCND1,CD274,CDCA8,CDH2,CEBPD,CELSR2,CFAP69,CHL1,CIITA,CINP,CISH,CKAP4,CLMN,CMA1,COL12A1,COL22A1,COL27A1,COL7A1,COX4I2,CPEB1,CSPG4,CTSE,CYB5D2,DDC,DHCR2…	220
Cancer,Organismal Injury and Abnormalities	Extracranial solid tumor	1.8e-12		0.615	ACTA2,ACYP1,ADAMTS16,ADGB,ADGRL3,ADRA2A,ALDH1L2,AMHR2,AMPD3,ANO1,ARHGAP25,ARHGAP30,ARL10,ARMC2,ARNTL,ASGR2,ATG10,ATP2A2,AXIN2,BHLHE40,BIN2,BLOC1S2,BMP5,C15orf65,C1QB,C1QC,C22orf23,C3,CACNA1D,CACNA1G,CALR3,CAMK2N1,CASKIN1,CASTOR1,CASZ1,CATSPER2,CCDC3,CCN1,CCN4,CCND1,CD274,CDCA8,CDH2,CEBPD,CELSR2,CFAP69,CHL1,CIITA,CINP,CISH,CKAP4,CLMN,CMA1,COL12A1,COL22A1,COL27A1,COL7A1,COX4I2,CPEB1,CSPG4,CTSE,CYB5…	224
Cancer,Organismal Injury and Abnormalities	Head and neck carcinoma	1.81e-12			ACTA2,ACYP1,ADAMTS16,ADGB,ADGRL3,ADRA2A,ALDH1L2,AMHR2,AMPD3,ANO1,ARHGAP25,ARHGAP30,ARL10,ARMC2,ARNTL,ASGR2,ATP2A2,AXIN2,BIN2,BLOC1S2,BMP5,C15orf65,C1QB,C22orf23,C3,CACNA1D,CACNA1G,CALR3,CAMK2N1,CASKIN1,CASTOR1,CASZ1,CATSPER2,CCDC3,CCN1,CCN4,CCND1,CD274,CDH2,CEBPD,CELSR2,CFAP69,CHL1,CIITA,CISH,CKAP4,CLMN,CMA1,COL12A1,COL22A1,COL27A1,COL7A1,COX4I2,CPEB1,CSPG4,CTSE,CYB5D2,DDC,DISP2,DPEP2,DPH6,DUSP1,…	193
Cancer,Organismal Injury and Abnormalities	Head and neck cancer	3e-12			ACTA2,ACYP1,ADAMTS16,ADGB,ADGRL3,ADRA2A,ALDH1L2,AMHR2,AMPD3,ANO1,ARHGAP25,ARHGAP30,ARL10,ARMC2,ARNTL,ASGR2,ATP2A2,AXIN2,BHLHE40,BIN2,BLOC1S2,BMP5,C15orf65,C1QB,C22orf23,C3,CACNA1D,CACNA1G,CALR3,CAMK2N1,CASKIN1,CASTOR1,CASZ1,CATSPER2,CCDC3,CCN1,CCN4,CCND1,CD274,CDH2,CEBPD,CELSR2,CFAP69,CHL1,CIITA,CISH,CKAP4,CLMN,CMA1,COL12A1,COL22A1,COL27A1,COL7A1,COX4I2,CPEB1,CSPG4,CTSE,CYB5D2,DDC,DISP2,DPEP2,DPH…	197
Cellular Movement	Migration of cells	5.9e-12	Decreased	-2.765	ACTA2,ADGRL3,ADRA2A,ARHGAP25,ATP2A2,AXIN2,BHLHE40,C3,CACNA1D,Ccl6,CCN1,CCN4,CCND1,CD274,CDH2,CEBPD,CELSR2,CHL1,CIITA,CMA1,COL7A1,CPEB1,CSPG4,CTSE,DUSP1,DUSP4,EGR1,EPHB2,F13A1,FAM83H,FAT3,FCGR2B,FERMT3,FLNC,FOS,FOXO6,FYB1,Gm21596/Hmgb1,GRHL2,HAS3,HCK,IFI16,IL17RE,L1CAM,LILRB3,LMCD1,LYVE1,LYZ,MAFB,MYH6,MYH9,NACA,NOTCH3,NR1D1,NTRK3,OPCML,P2RY6,PAG1,PANX1,PDLIM1,PIEZO2,PROX1,PTPN2,PTPRC,PTPRF,RAC2,RA…	77
Cellular Movement	Cell movement	8.62e-12	Decreased	-2.541	ACTA2,ADGRL3,ADRA2A,ARHGAP25,ATP2A2,AXIN2,BHLHE40,BIN2,C3,CACNA1D,CATSPER2,Ccl6,CCN1,CCN4,CCND1,CD274,CDH2,CEBPD,CELSR2,CFAP69,CHL1,CIITA,CMA1,COL7A1,CPEB1,CSPG4,CTSE,DUSP1,DUSP4,EGR1,EPHB2,F13A1,FAM83H,FAT3,FCGR2B,FERMT3,FLNC,FOS,FOXO6,FYB1,Gm21596/Hmgb1,GRHL2,HAS3,HCK,IFI16,IL17RE,L1CAM,LILRB3,LMCD1,LYVE1,LYZ,MAFB,MX1,MYH6,MYH9,NACA,NOTCH3,NR1D1,NTRK3,OPCML,P2RY6,PAG1,PANX1,PDLIM1,PIEZO2,PLXNA3…	82
Cancer,Gastrointestinal Disease,Organismal Injury and Abnormalities	Large intestine adenocarcinoma	2e-11			ACTA2,ACYP1,ADAMTS16,ADGB,ADGRL3,ADRA2A,ALDH1L2,AMHR2,AMPD3,ANO1,ARHGAP30,ARL10,ARMC2,ARNTL,ATG10,ATP2A2,AXIN2,BHLHE40,BIN2,BMP5,C1QB,C1QC,C22orf23,C3,CACNA1D,CACNA1G,CALR3,CAMK2N1,CASKIN1,CASTOR1,CASZ1,CCDC3,CCN1,CCND1,CD274,CDH2,CEBPD,CELSR2,CFAP69,CHL1,CIITA,CKAP4,CLMN,CMA1,COL12A1,COL22A1,COL27A1,COL7A1,CPEB1,CSPG4,CYB5D2,DDC,DHCR24,DISP2,DNAJC24,DPEP2,DUSP1,DUSP4,DXO,EDAR,EGFLAM,EGR1,EPHB2,E…	180
Cancer,Gastrointestinal Disease,Organismal Injury and Abnormalities	Gastrointestinal adenocarcinoma	2.38e-11			ACTA2,ACYP1,ADAMTS16,ADGB,ADGRL3,ADRA2A,ALDH1L2,AMHR2,AMPD3,ANO1,ARHGAP30,ARL10,ARMC2,ARNTL,ATG10,ATP2A2,AXIN2,BHLHE40,BIN2,BMP5,C1QB,C1QC,C22orf23,C3,CACNA1D,CACNA1G,CALR3,CAMK2N1,CASKIN1,CASTOR1,CASZ1,CCDC3,CCN1,CCND1,CD274,CDH2,CEBPD,CELSR2,CFAP69,CHL1,CIITA,CKAP4,CLMN,CMA1,COL12A1,COL22A1,COL27A1,COL7A1,CPEB1,CSPG4,CYB5D2,DDC,DHCR24,DISP2,DNAJC24,DPEP2,DUSP1,DUSP4,DXO,EDAR,EGFLAM,EGR1,EPHB2,E…	184
Cancer,Organismal Injury and Abnormalities	Abdominal adenocarcinoma	5.25e-11			ACTA2,ACYP1,ADAMTS16,ADGB,ADGRL3,ADRA2A,ALDH1L2,AMHR2,AMPD3,ANO1,ARHGAP25,ARHGAP30,ARL10,ARMC2,ARNTL,ASGR2,ATG10,ATP2A2,AXIN2,BHLHE40,BIN2,BMP5,C1QB,C1QC,C22orf23,C3,CACNA1D,CACNA1G,CALR3,CAMK2N1,CASKIN1,CASTOR1,CASZ1,CATSPER2,CCDC3,CCN1,CCN4,CCND1,CD274,CDH2,CEBPD,CELSR2,CFAP69,CHL1,CIITA,CKAP4,CLMN,CMA1,COL12A1,COL22A1,COL27A1,COL7A1,CPEB1,CSPG4,CYB5D2,DDC,DHCR24,DISP2,DNAJC24,DPEP2,DUSP1,DUSP4…	200
Cancer,Gastrointestinal Disease,Organismal Injury and Abnormalities	Gastrointestinal carcinoma	5.62e-11			ACTA2,ACYP1,ADAMTS16,ADGB,ADGRL3,ADRA2A,ALDH1L2,AMHR2,AMPD3,ANO1,ARHGAP30,ARL10,ARMC2,ARNTL,ATG10,ATP2A2,AXIN2,BHLHE40,BIN2,BMP5,C1QB,C1QC,C22orf23,C3,CACNA1D,CACNA1G,CALR3,CAMK2N1,CASKIN1,CASTOR1,CASZ1,CCDC3,CCN1,CCN4,CCND1,CD274,CDH2,CEBPD,CELSR2,CFAP69,CHL1,CIITA,CKAP4,CLMN,CMA1,COL12A1,COL22A1,COL27A1,COL7A1,COX4I2,CPEB1,CSPG4,CYB5D2,DDC,DHCR24,DISP2,DNAJC24,DPEP2,DUSP1,DUSP4,DXO,EDAR,EGFLAM,…	189
Cancer,Organismal Injury and Abnormalities	Abdominal carcinoma	6.83e-11		-0.513	ACTA2,ACYP1,ADAMTS16,ADGB,ADGRL3,ADRA2A,ALDH1L2,AMHR2,AMPD3,ANO1,ARHGAP25,ARHGAP30,ARL10,ARMC2,ARNTL,ASGR2,ATG10,ATP2A2,AXIN2,BHLHE40,BIN2,BMP5,C1QB,C1QC,C22orf23,C3,CACNA1D,CACNA1G,CALR3,CAMK2N1,CASKIN1,CASTOR1,CASZ1,CATSPER2,CCDC3,CCN1,CCN4,CCND1,CD274,CDCA8,CDH2,CEBPD,CELSR2,CFAP69,CHL1,CIITA,CISH,CKAP4,CLMN,CMA1,COL12A1,COL22A1,COL27A1,COL7A1,CPEB1,CSPG4,CYB5D2,DDC,DHCR24,DISP2,DNAJC24,DPEP2,…	207
Cancer,Organismal Injury and Abnormalities	Abdominal neoplasm	7.68e-11		-0.103	ACTA2,ACYP1,ADAMTS16,ADGB,ADGRL3,ADRA2A,ALDH1L2,AMHR2,AMPD3,ANO1,ARHGAP25,ARHGAP30,ARL10,ARMC2,ARNTL,ASGR2,ATG10,ATP2A2,AXIN2,BHLHE40,BIN2,BMP5,C1QB,C1QC,C22orf23,C3,CACNA1D,CACNA1G,CALR3,CAMK2N1,CASKIN1,CASTOR1,CASZ1,CATSPER2,CCDC3,CCN1,CCN4,CCND1,CD274,CDCA8,CDH2,CEBPD,CELSR2,CFAP69,CHL1,CIITA,CISH,CKAP4,CLMN,CMA1,COL12A1,COL22A1,COL27A1,COL7A1,CPEB1,CSPG4,CTSE,CYB5D2,DDC,DHCR24,DISP2,DNAJC24,D…	212
Cancer,Organismal Injury and Abnormalities	Adenocarcinoma	1.13e-10			ACTA2,ACYP1,ADAMTS16,ADGB,ADGRL3,ADRA2A,ALDH1L2,AMHR2,AMPD3,ANO1,ARHGAP25,ARHGAP30,ARL10,ARMC2,ARNTL,ASGR2,ATG10,ATP2A2,AXIN2,BHLHE40,BIN2,BMP5,C1QB,C1QC,C22orf23,C3,CACNA1D,CACNA1G,CALR3,CAMK2N1,CASKIN1,CASTOR1,CASZ1,CATSPER2,CCDC3,CCN1,CCN4,CCND1,CD274,CDH2,CEBPD,CELSR2,CFAP69,CHL1,CIITA,CKAP4,CLMN,CMA1,COL12A1,COL22A1,COL27A1,COL7A1,CPEB1,CSPG4,CYB5D2,DDC,DHCR24,DISP2,DNAJC24,DPEP2,DUSP1,DUSP4…	202
Cancer,Organismal Injury and Abnormalities	Head and neck tumor	1.19e-10			ACTA2,ACYP1,ADAMTS16,ADGB,ADGRL3,ADRA2A,ALDH1L2,AMHR2,AMPD3,ANO1,ARHGAP25,ARHGAP30,ARL10,ARMC2,ARNTL,ASGR2,ATP2A2,AXIN2,BHLHE40,BIN2,BLOC1S2,BMP5,C15orf65,C1QB,C22orf23,C3,CACNA1D,CACNA1G,CALR3,CAMK2N1,CASKIN1,CASTOR1,CASZ1,CATSPER2,CCDC3,CCN1,CCN4,CCND1,CD274,CDH2,CEBPD,CELSR2,CFAP69,CHL1,CIITA,CISH,CKAP4,CLMN,CMA1,COL12A1,COL22A1,COL27A1,COL7A1,COX4I2,CPEB1,CSPG4,CTSE,CYB5D2,DDC,DISP2,DPEP2,DPH…	202
Cancer,Organismal Injury and Abnormalities,Reproductive System Disease	Genital tumor	1.46e-10		-0.106	ACTA2,ACYP1,ADAMTS16,ADGB,ADGRL3,ADRA2A,ALDH1L2,AMHR2,AMPD3,ARHGAP25,ARHGAP30,ARMC2,ARNTL,ASGR2,AXIN2,BHLHE40,BIN2,BMP5,C1QC,C22orf23,C3,CACNA1D,CACNA1G,CASTOR1,CASZ1,CATSPER2,CCDC3,CCN1,CCN4,CCND1,CD274,CDH2,CELSR2,CFAP69,CHL1,CIITA,CKAP4,CLMN,COL12A1,COL22A1,COL7A1,CPEB1,CSPG4,CTSE,CYB5D2,DHCR24,DISP2,DNAJC24,DUSP1,DUSP4,DXO,EDAR,EGFLAM,EGR1,EPHB2,EPS8L2,F13A1,FAM180A,FAM83H,FAM98C,FAT3,FCGR2B,…	158
Cancer,Organismal Injury and Abnormalities	Abdominal cancer	1.58e-10		-0.047	ACTA2,ACYP1,ADAMTS16,ADGB,ADGRL3,ADRA2A,ALDH1L2,AMHR2,AMPD3,ANO1,ARHGAP25,ARHGAP30,ARL10,ARMC2,ARNTL,ASGR2,ATG10,ATP2A2,AXIN2,BHLHE40,BIN2,BMP5,C1QB,C1QC,C22orf23,C3,CACNA1D,CACNA1G,CALR3,CAMK2N1,CASKIN1,CASTOR1,CASZ1,CATSPER2,CCDC3,CCN1,CCN4,CCND1,CD274,CDCA8,CDH2,CEBPD,CELSR2,CFAP69,CHL1,CIITA,CISH,CKAP4,CLMN,CMA1,COL12A1,COL22A1,COL27A1,COL7A1,CPEB1,CSPG4,CTSE,CYB5D2,DDC,DHCR24,DISP2,DNAJC24,D…	210
Cancer,Gastrointestinal Disease,Organismal Injury and Abnormalities	Malignant neoplasm of large intestine	1.86e-10			ACTA2,ACYP1,ADAMTS16,ADGB,ADGRL3,ADRA2A,ALDH1L2,AMHR2,AMPD3,ANO1,ARHGAP30,ARL10,ARMC2,ARNTL,ATG10,ATP2A2,AXIN2,BHLHE40,BIN2,BMP5,C1QB,C1QC,C22orf23,C3,CACNA1D,CACNA1G,CALR3,CAMK2N1,CASKIN1,CASTOR1,CASZ1,CCDC3,CCN1,CCN4,CCND1,CD274,CDCA8,CDH2,CEBPD,CELSR2,CFAP69,CHL1,CIITA,CKAP4,CLMN,CMA1,COL12A1,COL22A1,COL27A1,COL7A1,CPEB1,CSPG4,CYB5D2,DDC,DHCR24,DISP2,DNAJC24,DPEP2,DUSP1,DUSP4,DXO,EDAR,EGFLAM,E…	184
Cancer,Organismal Injury and Abnormalities	Anogenital cancer	5.55e-10			ACTA2,ACYP1,ADAMTS16,ADGB,ADGRL3,ADRA2A,ALDH1L2,AMHR2,AMPD3,ARHGAP25,ARHGAP30,ARMC2,ARNTL,ASGR2,AXIN2,BHLHE40,BIN2,BMP5,C1QC,C22orf23,C3,CACNA1D,CACNA1G,CASTOR1,CASZ1,CATSPER2,CCDC3,CCN1,CCN4,CCND1,CD274,CDH2,CEBPD,CELSR2,CFAP69,CHL1,CIITA,CINP,CKAP4,CLMN,COL12A1,COL22A1,COL27A1,COL7A1,CPEB1,CSPG4,CTSE,CYB5D2,DHCR24,DISP2,DNAJC24,DUSP1,DUSP4,DXO,EDAR,EGFLAM,EGR1,EPHB2,EPS8L2,F13A1,FAM180A,FAM83H,…	166
Cancer,Organismal Injury and Abnormalities,Reproductive System Disease	Male genital neoplasm	5.82e-10			ACTA2,ADAMTS16,ADGB,ADGRL3,ADRA2A,AMHR2,AMPD3,ARHGAP25,AXIN2,BHLHE40,BIN2,C3,CACNA1D,CACNA1G,CASZ1,CATSPER2,CCDC3,CCND1,CD274,CDH2,CELSR2,CFAP69,CHL1,CIITA,CKAP4,COL12A1,COL22A1,COL7A1,CPEB1,CSPG4,CTSE,CYB5D2,DISP2,DUSP1,EDAR,EGR1,EPHB2,EPS8L2,F13A1,FAM180A,FAM83H,FAT3,FCGR2B,FLNC,FOS,FRAS1,FREM1,FREM2,FYB1,GPRIN3,GRHL2,HAS3,HIVEP3,KCNA5,KCNB1,KCTD14,KIF19,KIF20A,LRRC52,LYVE1,LYZ,MAP1A,MDM1,MX1,M…	101
Cancer,Organismal Injury and Abnormalities	Formation of solid tumor	5.96e-10		0.192	ACTA2,ACYP1,ADAMTS16,ADGB,ADGRL3,ADRA2A,ALDH1L2,AMHR2,AMPD3,ANO1,ARHGAP25,ARHGAP30,ARL10,ARMC2,ARNTL,ASGR2,ATG10,ATP2A2,AXIN2,BHLHE40,BIN2,BMP5,C1QB,C1QC,C22orf23,C3,CACNA1D,CACNA1G,CALR3,CAMK2N1,CASKIN1,CASTOR1,CASZ1,CATSPER2,CCDC3,CCN1,CCN4,CCND1,CD274,CDCA8,CDH2,CEBPD,CELSR2,CFAP69,CHL1,CIITA,CISH,CKAP4,CLMN,CMA1,COL12A1,COL22A1,COL27A1,COL7A1,CSPG4,CYB5D2,DDC,DHCR24,DISP2,DNAJC24,DPEP2,DUSP1,…	198
Cancer,Gastrointestinal Disease,Organismal Injury and Abnormalities	Gastrointestinal tract cancer	7.45e-10			ACTA2,ACYP1,ADAMTS16,ADGB,ADGRL3,ADRA2A,ALDH1L2,AMHR2,AMPD3,ANO1,ARHGAP30,ARL10,ARMC2,ARNTL,ATG10,ATP2A2,AXIN2,BHLHE40,BIN2,BMP5,C1QB,C1QC,C22orf23,C3,CACNA1D,CACNA1G,CALR3,CAMK2N1,CASKIN1,CASTOR1,CASZ1,CCDC3,CCN1,CCN4,CCND1,CD274,CDCA8,CDH2,CEBPD,CELSR2,CFAP69,CHL1,CIITA,CKAP4,CLMN,CMA1,COL12A1,COL22A1,COL27A1,COL7A1,COX4I2,CPEB1,CSPG4,CYB5D2,DDC,DHCR24,DISP2,DNAJC24,DPEP2,DUSP1,DUSP4,DXO,EDAR,E…	191
Cancer,Organismal Injury and Abnormalities	Breast or colorectal cancer	8.75e-10			ACTA2,ACYP1,ADAMTS16,ADGB,ADGRL3,ADRA2A,ALDH1L2,AMHR2,ANO1,ARL10,ARNTL,ATG10,ATP2A2,AXIN2,BHLHE40,BMP5,C1QB,C1QC,C3,CACNA1D,CACNA1G,CAMK2N1,CASKIN1,CASZ1,CCDC3,CCN1,CCN4,CCND1,CD274,CDCA8,CDH2,CEBPD,CELSR2,CFAP69,CHL1,CIITA,CINP,CKAP4,CLMN,COL12A1,COL22A1,COL27A1,COL7A1,CPEB1,CSPG4,CYB5D2,DNAJC24,DPEP2,DUSP1,DUSP4,DXO,EGR1,EPHB2,F13A1,FAM98C,FAT3,FLNC,FLVCR2,FOS,FRAS1,FREM1,FREM2,FYB1,GAN,GRHL1,G…	148
Cancer,Organismal Injury and Abnormalities	Genitourinary tumor	1.07e-09		-0.64	ACTA2,ACYP1,ADAMTS16,ADGB,ADGRL3,ADRA2A,ALDH1L2,AMHR2,AMPD3,ARHGAP25,ARHGAP30,ARMC2,ARNTL,ASGR2,AXIN2,BHLHE40,BIN2,BMP5,C1QC,C22orf23,C3,CACNA1D,CACNA1G,CALR3,CASTOR1,CASZ1,CATSPER2,CCDC3,CCN1,CCN4,CCND1,CD274,CDH2,CEBPD,CELSR2,CFAP69,CHL1,CIITA,CINP,CKAP4,CLMN,COL12A1,COL22A1,COL27A1,COL7A1,CPEB1,CSPG4,CTSE,CYB5D2,DDC,DHCR24,DISP2,DNAJC24,DUSP1,DUSP4,DXO,EDAR,EGFLAM,EGR1,EPHB2,EPS8L2,F13A1,FAM18…	174
Cancer,Organismal Injury and Abnormalities	Malignant genitourinary solid tumor	1.18e-09			ACTA2,ACYP1,ADAMTS16,ADGB,ADGRL3,ADRA2A,ALDH1L2,AMHR2,AMPD3,ARHGAP25,ARHGAP30,ARMC2,ARNTL,ASGR2,AXIN2,BHLHE40,BIN2,BMP5,C1QC,C22orf23,C3,CACNA1D,CACNA1G,CALR3,CASTOR1,CASZ1,CATSPER2,CCDC3,CCN1,CCN4,CCND1,CD274,CDH2,CEBPD,CELSR2,CFAP69,CHL1,CIITA,CINP,CKAP4,CLMN,COL12A1,COL22A1,COL27A1,COL7A1,CPEB1,CSPG4,CTSE,CYB5D2,DDC,DHCR24,DISP2,DNAJC24,DUSP1,DUSP4,DXO,EDAR,EGFLAM,EGR1,EPHB2,EPS8L2,F13A1,FAM18…	172
Cancer,Organismal Injury and Abnormalities,Reproductive System Disease	Genital tract cancer	1.22e-09			ACTA2,ACYP1,ADAMTS16,ADGB,ADGRL3,ADRA2A,ALDH1L2,AMPD3,ARHGAP25,ARHGAP30,ARMC2,ARNTL,ASGR2,AXIN2,BHLHE40,BIN2,BMP5,C1QC,C22orf23,C3,CACNA1D,CACNA1G,CASTOR1,CASZ1,CATSPER2,CCDC3,CCN1,CCN4,CCND1,CD274,CDH2,CELSR2,CFAP69,CHL1,CIITA,CKAP4,CLMN,COL12A1,COL22A1,COL7A1,CPEB1,CSPG4,CTSE,CYB5D2,DHCR24,DISP2,DNAJC24,DUSP1,DUSP4,DXO,EDAR,EGFLAM,EGR1,EPHB2,EPS8L2,F13A1,FAM180A,FAM83H,FAM98C,FAT3,FERMT3,FLNC,F…	154
Cancer,Organismal Injury and Abnormalities,Reproductive System Disease	Malignant neoplasm of male genital organ	1.48e-09			ACTA2,ADAMTS16,ADGB,ADGRL3,ADRA2A,AMPD3,ARHGAP25,AXIN2,BHLHE40,BIN2,C3,CACNA1D,CACNA1G,CASZ1,CATSPER2,CCDC3,CCND1,CD274,CDH2,CELSR2,CFAP69,CHL1,CIITA,CKAP4,COL12A1,COL22A1,COL7A1,CPEB1,CSPG4,CTSE,CYB5D2,DISP2,DUSP1,EDAR,EGR1,EPHB2,EPS8L2,F13A1,FAM180A,FAM83H,FAT3,FLNC,FOS,FRAS1,FREM1,FREM2,FYB1,GPRIN3,GRHL2,HAS3,HIVEP3,KCNA5,KCNB1,KCTD14,KIF19,KIF20A,LRRC52,LYVE1,LYZ,MAP1A,MDM1,MX1,MYH11,MYH6,MYH…	99
Cancer,Organismal Injury and Abnormalities	Connective or soft tissue tumor	2.71e-09		-0.655	ACTA2,ADAMTS16,ADGB,ADGRL3,AMHR2,AMPD3,ANO1,ARHGAP25,ARHGAP30,ARMC2,ARNTL,ASGR2,ATP2A2,AXIN2,BIN2,BMP5,C1QC,C22orf23,C3,CACNA1D,CACNA1G,CALR3,CASKIN1,CASTOR1,CASZ1,CATSPER2,CCN1,CCN4,CCND1,CD274,CDCA8,CDH2,CELSR2,CFAP69,CHL1,CIITA,CINP,CISH,CKAP4,CLMN,CMA1,COL12A1,COL22A1,COL27A1,COL7A1,CSPG4,CTSE,CYB5D2,DDC,DISP2,DPEP2,DUSP1,DUSP4,DXO,EDAR,EGFLAM,EGR1,EPHB2,EPS8L2,F13A1,FAM83H,FAT3,FCGR2B,FLNC,F…	168
Cancer,Organismal Injury and Abnormalities	Pelvic tumor	2.78e-09			ACTA2,ACYP1,ADAMTS16,ADGB,ADGRL3,ADRA2A,ALDH1L2,AMHR2,AMPD3,ARHGAP25,ARHGAP30,ARMC2,ARNTL,ASGR2,AXIN2,BHLHE40,BIN2,BMP5,C1QC,C22orf23,C3,CACNA1D,CACNA1G,CALR3,CASTOR1,CASZ1,CATSPER2,CCDC3,CCN1,CCN4,CCND1,CD274,CDH2,CELSR2,CFAP69,CHL1,CIITA,CKAP4,CLMN,COL12A1,COL22A1,COL7A1,CPEB1,CSPG4,CTSE,CYB5D2,DDC,DHCR24,DISP2,DNAJC24,DUSP1,DUSP4,DXO,EDAR,EGFLAM,EGR1,EPHB2,EPS8L2,F13A1,FAM180A,FAM83H,FAM98C,FA…	160
Cancer,Organismal Injury and Abnormalities,Reproductive System Disease	Prostate cancer	2.89e-09			ACTA2,ADAMTS16,ADGB,ADGRL3,ADRA2A,AMPD3,ARHGAP25,AXIN2,BHLHE40,BIN2,C3,CACNA1D,CACNA1G,CASZ1,CATSPER2,CCDC3,CCND1,CD274,CDH2,CELSR2,CFAP69,CHL1,CIITA,CKAP4,COL12A1,COL22A1,COL7A1,CPEB1,CSPG4,CTSE,CYB5D2,DISP2,DUSP1,EDAR,EGR1,EPHB2,EPS8L2,F13A1,FAM180A,FAM83H,FAT3,FLNC,FOS,FRAS1,FREM1,FREM2,FYB1,GPRIN3,GRHL2,HAS3,HIVEP3,KCNA5,KCNB1,KCTD14,KIF19,KIF20A,LRRC52,LYVE1,LYZ,MAP1A,MDM1,MX1,MYH11,MYH6,MYH…	97
Cancer,Gastrointestinal Disease,Organismal Injury and Abnormalities	Digestive system cancer	4.73e-09		-0.326	ACTA2,ACYP1,ADAMTS16,ADGB,ADGRL3,ADRA2A,ALDH1L2,AMHR2,AMPD3,ANO1,ARHGAP30,ARL10,ARMC2,ARNTL,ATG10,ATP2A2,AXIN2,BHLHE40,BIN2,BMP5,C1QB,C1QC,C22orf23,C3,CACNA1D,CACNA1G,CALR3,CAMK2N1,CASKIN1,CASTOR1,CASZ1,CCDC3,CCN1,CCN4,CCND1,CD274,CDCA8,CDH2,CEBPD,CELSR2,CFAP69,CHL1,CIITA,CISH,CKAP4,CLMN,CMA1,COL12A1,COL22A1,COL27A1,COL7A1,COX4I2,CPEB1,CSPG4,CYB5D2,DDC,DHCR24,DISP2,DNAJC24,DPEP2,DUSP1,DUSP4,DXO,E…	199
Cancer,Organismal Injury and Abnormalities	Intraabdominal organ tumor	6.34e-09		0.265	ACTA2,ACYP1,ADAMTS16,ADGB,ADGRL3,ADRA2A,ALDH1L2,AMHR2,AMPD3,ANO1,ARHGAP25,ARHGAP30,ARL10,ARMC2,ARNTL,ASGR2,ATG10,ATP2A2,AXIN2,BHLHE40,BIN2,BMP5,C1QB,C1QC,C22orf23,C3,CACNA1D,CACNA1G,CALR3,CAMK2N1,CASKIN1,CASTOR1,CASZ1,CCDC3,CCN1,CCN4,CCND1,CD274,CDCA8,CDH2,CEBPD,CELSR2,CFAP69,CHL1,CIITA,CISH,CKAP4,CLMN,CMA1,COL12A1,COL22A1,COL27A1,COL7A1,CPEB1,CSPG4,CTSE,CYB5D2,DDC,DHCR24,DISP2,DNAJC24,DPEP2,DUSP…	206
Cancer,Organismal Injury and Abnormalities	Incidence of tumor	8.31e-09		-0.165	ACTA2,ACYP1,ADAMTS16,ADGB,ADGRL3,ADRA2A,ALDH1L2,AMHR2,ANO1,ARHGAP25,ARHGAP30,ARL10,ARMC2,ARNTL,ASGR2,ATG10,ATP2A2,AXIN2,BHLHE40,BIN2,BMP5,C1QC,C22orf23,C3,CACNA1D,CACNA1G,CAMK2N1,CASKIN1,CASTOR1,CASZ1,CCDC3,CCN1,CCN4,CCND1,CD274,CDCA8,CDH2,CEBPD,CELSR2,CFAP69,CHL1,CIITA,CKAP4,CLMN,CMA1,COL12A1,COL22A1,COL27A1,COL7A1,CSPG4,CYB5D2,DHCR24,DISP2,DNAJC24,DPEP2,DUSP1,DUSP4,DXO,EDAR,EGFLAM,EGR1,EPHB2,F1…	180
Cancer,Organismal Injury and Abnormalities	Pelvic cancer	1.01e-08			ACTA2,ACYP1,ADAMTS16,ADGB,ADGRL3,ADRA2A,ALDH1L2,AMHR2,AMPD3,ARHGAP25,ARHGAP30,ARMC2,ARNTL,ASGR2,AXIN2,BHLHE40,BIN2,BMP5,C1QC,C22orf23,C3,CACNA1D,CACNA1G,CALR3,CASTOR1,CASZ1,CATSPER2,CCDC3,CCN1,CCN4,CCND1,CD274,CDH2,CELSR2,CFAP69,CHL1,CIITA,CKAP4,CLMN,COL12A1,COL22A1,COL7A1,CPEB1,CSPG4,CTSE,CYB5D2,DDC,DHCR24,DISP2,DNAJC24,DUSP1,DUSP4,DXO,EDAR,EGFLAM,EGR1,EPHB2,EPS8L2,F13A1,FAM180A,FAM83H,FAM98C,FA…	157
Cancer,Organismal Injury and Abnormalities	Metastasis	1.11e-08		-1.177	ACTA2,ADRA2A,AXIN2,C3,CCN1,CCN4,CCND1,CD274,CDH2,CEBPD,CPEB1,DPH6,DUSP4,FCGR2B,FERMT3,FOS,GRHL2,KIF20A,L1CAM,LIMD2,LMCD1,MAFB,MX1,MYH9,NACA,NOTCH3,NTRK3,OLFML3,PANX1,PARP2,PDLIM1,PROX1,PTPRC,RAC2,RAD51B,RASGRF1,RUNX2,SDC1,SEMA4C,SMPD3,TNC,TYRO3,VAV2	43
Cancer,Gastrointestinal Disease,Organismal Injury and Abnormalities	Development of digestive organ tumor	1.44e-08		-0.97	ACYP1,ADAMTS16,ADGB,ADGRL3,ALDH1L2,AMHR2,ANO1,ARL10,ARMC2,ARNTL,ATG10,ATP2A2,AXIN2,BHLHE40,BMP5,C1QC,C3,CACNA1D,CACNA1G,CAMK2N1,CASKIN1,CASZ1,CCDC3,CCN1,CCN4,CCND1,CD274,CDCA8,CDH2,CELSR2,CFAP69,CHL1,CIITA,CKAP4,CLMN,COL12A1,COL22A1,COL27A1,COL7A1,CSPG4,CYB5D2,DISP2,DNAJC24,DPEP2,DUSP1,DUSP4,DXO,EDAR,EGFLAM,EGR1,EPHB2,F13A1,FAM83H,FAT3,FLNC,FLVCR2,FOS,FRAS1,FREM1,FREM2,FYB1,GAN,Gm21596/Hmgb1,GNB1…	141
Cancer,Gastrointestinal Disease,Organismal Injury and Abnormalities	Digestive organ tumor	1.45e-08		-0.128	ACTA2,ACYP1,ADAMTS16,ADGB,ADGRL3,ADRA2A,ALDH1L2,AMHR2,AMPD3,ANO1,ARHGAP30,ARL10,ARMC2,ARNTL,ATG10,ATP2A2,AXIN2,BHLHE40,BIN2,BMP5,C1QB,C1QC,C22orf23,C3,CACNA1D,CACNA1G,CALR3,CAMK2N1,CASKIN1,CASTOR1,CASZ1,CCDC3,CCN1,CCN4,CCND1,CD274,CDCA8,CDH2,CEBPD,CELSR2,CFAP69,CHL1,CIITA,CISH,CKAP4,CLMN,CMA1,COL12A1,COL22A1,COL27A1,COL7A1,COX4I2,CPEB1,CSPG4,CTSE,CYB5D2,DDC,DHCR24,DISP2,DNAJC24,DPEP2,DUSP1,DUSP4,…	200
Cancer,Organismal Injury and Abnormalities	Grade 3-4 tumor	1.47e-08			ADAMTS16,ADGB,ADGRL3,ALDH1L2,AMHR2,AMPD3,ANO1,ARHGAP25,ARHGAP30,ARMC2,ARNTL,ATP2A2,AXIN2,BHLHE40,BIN2,C1QB,C3,CACNA1D,CACNA1G,CALR3,CASKIN1,CASZ1,CATSPER2,CCN4,CCND1,CD274,CDH2,CELSR2,CHL1,CISH,CKAP4,CLMN,CMA1,COL12A1,COL22A1,COL27A1,COL7A1,CSPG4,CYB5D2,DDC,DISP2,DPEP2,EDAR,EGFLAM,EPHB2,EPS8L2,F13A1,FAM83H,FAT3,FERMT3,FLNC,FOXO6,FRAS1,FREM2,GADD45G,GPRIN3,GRHL2,HAUS5,HIVEP3,HPDL,HPGD,HR,IFI16,IGS…	127
Cancer,Neurological Disease,Organismal Injury and Abnormalities	High grade astrocytoma	1.47e-08			ADAMTS16,ADGB,ADGRL3,ALDH1L2,AMHR2,AMPD3,ANO1,ARHGAP25,ARHGAP30,ARMC2,ARNTL,ATP2A2,AXIN2,BHLHE40,BIN2,C1QB,C3,CACNA1D,CACNA1G,CALR3,CASKIN1,CASZ1,CATSPER2,CCN4,CD274,CDH2,CELSR2,CHL1,CIITA,CISH,CKAP4,CLMN,CMA1,COL12A1,COL22A1,COL27A1,COL7A1,CSPG4,CYB5D2,DISP2,DPEP2,EDAR,EGFLAM,EPHB2,EPS8L2,F13A1,FAM83H,FAT3,FERMT3,FLNC,FOXO6,FRAS1,FREM2,GADD45G,GPRIN3,HAUS5,HIVEP3,HPGD,HR,IFI16,IGSF3,KCNA5,KCNB1,…	119
Cancer,Organismal Injury and Abnormalities	Advanced malignant tumor	1.62e-08		-1.177	ACTA2,ADRA2A,AXIN2,C3,CCN1,CCN4,CCND1,CD274,CDH2,CEBPD,CPEB1,DPH6,DUSP4,FCGR2B,FERMT3,FOS,GRHL2,HCK,KIF20A,L1CAM,LIMD2,LMCD1,MAFB,MX1,MYH9,NACA,NOTCH3,NTRK3,OLFML3,PANX1,PARP2,PDLIM1,PROX1,PTPRC,RAC2,RAD51B,RASGRF1,RUNX2,SDC1,SEMA4C,SMPD3,TNC,TSPAN4,TYRO3,VAV2	45
Cancer,Gastrointestinal Disease,Organismal Injury and Abnormalities	Colorectal cancer	1.74e-08			ACTA2,ACYP1,ADAMTS16,ADGB,ADGRL3,ADRA2A,ALDH1L2,AMHR2,ANO1,ARL10,ATG10,ATP2A2,AXIN2,BHLHE40,BMP5,C1QB,C1QC,C3,CACNA1D,CACNA1G,CAMK2N1,CASKIN1,CASZ1,CCDC3,CCN4,CCND1,CD274,CDCA8,CDH2,CEBPD,CELSR2,CFAP69,CHL1,CIITA,CKAP4,CLMN,COL12A1,COL22A1,COL27A1,COL7A1,CSPG4,CYB5D2,DNAJC24,DPEP2,DUSP1,DUSP4,DXO,EGR1,EPHB2,F13A1,FAT3,FLVCR2,FOS,FRAS1,FREM1,FREM2,FYB1,GAN,GRHL1,GTPBP8,HAUS5,HCK,HIVEP3,HR,IFI16,IG…	127
Cancer,Neurological Disease,Organismal Injury and Abnormalities	Grade 4 high grade glioma	1.94e-08			ADAMTS16,ADGB,ADGRL3,ALDH1L2,AMHR2,AMPD3,ANO1,ARHGAP25,ARHGAP30,ARMC2,ARNTL,AXIN2,BHLHE40,BIN2,C1QB,C3,CACNA1D,CACNA1G,CALR3,CASKIN1,CASZ1,CATSPER2,CCN4,CDH2,CELSR2,CHL1,CISH,CKAP4,CLMN,CMA1,COL12A1,COL22A1,COL27A1,COL7A1,CSPG4,CYB5D2,DISP2,DPEP2,EDAR,EGFLAM,EPHB2,EPS8L2,F13A1,FAM83H,FAT3,FERMT3,FLNC,FOXO6,FRAS1,FREM2,GADD45G,GPRIN3,HAUS5,HIVEP3,HPGD,HR,IFI16,IGSF3,KCNA5,KCNB1,KCTD14,KIF19,KIF20A…	115
Cancer,Neurological Disease,Organismal Injury and Abnormalities	Grade 4 malignant glioma	1.94e-08			ADAMTS16,ADGB,ADGRL3,ALDH1L2,AMHR2,AMPD3,ANO1,ARHGAP25,ARHGAP30,ARMC2,ARNTL,AXIN2,BHLHE40,BIN2,C1QB,C3,CACNA1D,CACNA1G,CALR3,CASKIN1,CASZ1,CATSPER2,CCN4,CDH2,CELSR2,CHL1,CISH,CKAP4,CLMN,CMA1,COL12A1,COL22A1,COL27A1,COL7A1,CSPG4,CYB5D2,DISP2,DPEP2,EDAR,EGFLAM,EPHB2,EPS8L2,F13A1,FAM83H,FAT3,FERMT3,FLNC,FOXO6,FRAS1,FREM2,GADD45G,GPRIN3,HAUS5,HIVEP3,HPGD,HR,IFI16,IGSF3,KCNA5,KCNB1,KCTD14,KIF19,KIF20A…	115
Cancer,Neurological Disease,Organismal Injury and Abnormalities	Grade 4 astrocytoma	1.94e-08			ADAMTS16,ADGB,ADGRL3,ALDH1L2,AMHR2,AMPD3,ANO1,ARHGAP25,ARHGAP30,ARMC2,ARNTL,AXIN2,BHLHE40,BIN2,C1QB,C3,CACNA1D,CACNA1G,CALR3,CASKIN1,CASZ1,CATSPER2,CCN4,CDH2,CELSR2,CHL1,CISH,CKAP4,CLMN,CMA1,COL12A1,COL22A1,COL27A1,COL7A1,CSPG4,CYB5D2,DISP2,DPEP2,EDAR,EGFLAM,EPHB2,EPS8L2,F13A1,FAM83H,FAT3,FERMT3,FLNC,FOXO6,FRAS1,FREM2,GADD45G,GPRIN3,HAUS5,HIVEP3,HPGD,HR,IFI16,IGSF3,KCNA5,KCNB1,KCTD14,KIF19,KIF20A…	115
Cancer,Organismal Injury and Abnormalities	Genitourinary carcinoma	1.98e-08			ACTA2,ACYP1,ADAMTS16,ADGB,ADGRL3,ALDH1L2,AMHR2,AMPD3,ARHGAP25,ARHGAP30,ARMC2,ARNTL,ASGR2,AXIN2,BHLHE40,BIN2,BMP5,C1QC,C22orf23,C3,CACNA1D,CACNA1G,CALR3,CASTOR1,CASZ1,CATSPER2,CCDC3,CCN1,CCN4,CCND1,CD274,CDH2,CELSR2,CFAP69,CHL1,CIITA,CINP,CKAP4,CLMN,COL12A1,COL22A1,COL7A1,CPEB1,CSPG4,CYB5D2,DDC,DISP2,DNAJC24,DUSP1,DUSP4,DXO,EDAR,EGFLAM,EGR1,EPHB2,EPS8L2,F13A1,FAM180A,FAM83H,FAM98C,FAT3,FERMT3,FLNC…	162
Cancer,Neurological Disease,Organismal Injury and Abnormalities	Grade 3-4 glioma cancer	2.02e-08			ADAMTS16,ADGB,ADGRL3,ALDH1L2,AMHR2,AMPD3,ANO1,ARHGAP25,ARHGAP30,ARMC2,ARNTL,ATP2A2,AXIN2,BHLHE40,BIN2,C1QB,C3,CACNA1D,CACNA1G,CALR3,CASKIN1,CASZ1,CATSPER2,CCN4,CCND1,CDH2,CELSR2,CHL1,CISH,CKAP4,CLMN,CMA1,COL12A1,COL22A1,COL27A1,COL7A1,CSPG4,CYB5D2,DDC,DISP2,DPEP2,EDAR,EGFLAM,EPHB2,EPS8L2,F13A1,FAM83H,FAT3,FERMT3,FLNC,FOXO6,FRAS1,FREM2,GADD45G,GPRIN3,GRHL2,HAUS5,HIVEP3,HPDL,HPGD,HR,IFI16,IGSF3,KCN…	126
Cancer,Organismal Injury and Abnormalities	Frequency of tumor	2.39e-08		0.131	ACTA2,ACYP1,ADAMTS16,ADGB,ADGRL3,ALDH1L2,AMHR2,ANO1,ARHGAP25,ARHGAP30,ARL10,ARMC2,ARNTL,ASGR2,ATG10,ATP2A2,AXIN2,BHLHE40,BIN2,BMP5,C1QC,C22orf23,C3,CACNA1D,CACNA1G,CAMK2N1,CASKIN1,CASTOR1,CASZ1,CCDC3,CCN1,CCN4,CCND1,CD274,CDCA8,CDH2,CEBPD,CELSR2,CFAP69,CHL1,CIITA,CKAP4,CLMN,CMA1,COL12A1,COL22A1,COL27A1,COL7A1,CSPG4,CYB5D2,DHCR24,DISP2,DNAJC24,DPEP2,DUSP1,DUSP4,DXO,EDAR,EGFLAM,EGR1,EPHB2,F13A1,FAM…	176
Cancer,Neurological Disease,Organismal Injury and Abnormalities	Nervous system neoplasm	2.43e-08			ACTA2,ADAMTS16,ADGB,ADGRL3,ADRA2A,ALDH1L2,AMHR2,AMPD3,ANO1,ARHGAP25,ARHGAP30,ARMC2,ARNTL,ATP2A2,AXIN2,BHLHE40,BIN2,C1QB,C3,CACNA1D,CACNA1G,CALR3,CASKIN1,CASZ1,CATSPER2,CCN4,CCND1,CD274,CDH2,CELSR2,CFAP69,CHL1,CIITA,CISH,CKAP4,CLMN,CMA1,COL12A1,COL22A1,COL27A1,COL7A1,CSPG4,CYB5D2,DDC,DISP2,DPEP2,DXO,EDAR,EGFLAM,EGR1,EPHB2,EPS8L2,F13A1,FAM83H,FAT3,FCGR2B,FERMT3,FLNC,FOS,FOXO6,FRAS1,FREM1,FREM2,FYB1…	148
Cancer,Gastrointestinal Disease,Organismal Injury and Abnormalities	Colorectal tumor	2.43e-08			ACTA2,ACYP1,ADAMTS16,ADGB,ADGRL3,ADRA2A,ALDH1L2,AMHR2,ANO1,ARL10,ATG10,ATP2A2,AXIN2,BHLHE40,BMP5,C1QB,C1QC,C3,CACNA1D,CACNA1G,CAMK2N1,CASKIN1,CASZ1,CCDC3,CCN4,CCND1,CD274,CDCA8,CDH2,CEBPD,CELSR2,CFAP69,CHL1,CIITA,CKAP4,CLMN,COL12A1,COL22A1,COL27A1,COL7A1,CSPG4,CYB5D2,DNAJC24,DPEP2,DUSP1,DUSP4,DXO,EGR1,EPHB2,F13A1,FAT3,FLVCR2,FOS,FRAS1,FREM1,FREM2,FYB1,GAN,GRHL1,GTPBP8,HAUS5,HCK,HIVEP3,HPGD,HR,IFI…	128
Cancer,Organismal Injury and Abnormalities	Malignant connective or soft tissue neoplasm	2.44e-08		-0.501	ACTA2,ADAMTS16,ADGB,ADGRL3,AMHR2,AMPD3,ANO1,ARHGAP25,ARHGAP30,ARMC2,ARNTL,ASGR2,ATP2A2,AXIN2,BIN2,BMP5,C1QC,C22orf23,C3,CACNA1D,CACNA1G,CALR3,CASKIN1,CASTOR1,CASZ1,CATSPER2,CCN1,CCN4,CD274,CDCA8,CDH2,CELSR2,CFAP69,CHL1,CIITA,CINP,CISH,CKAP4,CLMN,CMA1,COL12A1,COL22A1,COL27A1,COL7A1,CSPG4,CTSE,CYB5D2,DDC,DISP2,DPEP2,DUSP4,DXO,EDAR,EGFLAM,EPHB2,EPS8L2,F13A1,FAM83H,FAT3,FCGR2B,FLNC,FLVCR2,FOS,FRAS1,F…	164
Cellular Development,Cellular Growth and Proliferation,Organ Development,Skeletal and Muscular System Development and Function,Tissue Development	Proliferation of muscle cells	2.55e-08		-1.429	ATP2A2,CACNA1G,CASZ1,CCN4,CCND1,CEBPD,CIITA,CMA1,DUSP1,EGR1,FOS,IFI16,KCNA5,LMCD1,NACA,NOTCH3,P2RY6,PROX1,PTPRF,RASGRF1,RUNX2,SMPD3,TNC	23
Cancer,Organismal Injury and Abnormalities	Multiple cancers	3.03e-08			ACTA2,ACYP1,ADGB,ADGRL3,ALDH1L2,AMHR2,ARNTL,AXIN2,BHLHE40,BMP5,C3,CACNA1G,CASTOR1,CASZ1,CCN1,CCN4,CCND1,CD274,CDH2,CEBPD,CELSR2,CHL1,CIITA,CINP,CKAP4,CLMN,COL12A1,COL22A1,COL27A1,COL7A1,CPEB1,CSPG4,DHCR24,DUSP1,DUSP4,DXO,EDAR,EGR1,EPHB2,F13A1,FAM98C,FAT3,FLNC,FOS,FOXO6,FRAS1,FREM1,GAN,GRHL2,HCK,HIVEP3,HPDL,HR,HSPB7,IGSF3,KIF20A,L1CAM,LILRB3,LPCAT2,LRRC52,LYVE1,MAP1A,MMP17,MYH11,MYH6,MYH9,MYO3B,MY…	101
Cancer,Organismal Injury and Abnormalities	Breast or pancreatic cancer	3.42e-08			ACTA2,ACYP1,ADGB,ADGRL3,ADRA2A,ALDH1L2,AMHR2,ANO1,ARHGAP30,ARMC2,ARNTL,AXIN2,BHLHE40,BIN2,BMP5,C3,CACNA1D,CACNA1G,CASKIN1,CASTOR1,CASZ1,CCN1,CCN4,CCND1,CD274,CDH2,CEBPD,CELSR2,CHL1,CIITA,CINP,CKAP4,CLMN,COL12A1,COL22A1,COL27A1,COL7A1,CPEB1,CSPG4,DHCR24,DUSP1,DUSP4,DXO,EDAR,EGR1,EPHB2,F13A1,FAM98C,FAT3,FLNC,FOS,FOXO6,FRAS1,FREM1,FREM2,GAN,GRHL2,HAUS5,HCK,HIVEP3,HOXA6,HPDL,HR,HSPB7,IGSF3,KCNB1,KIF2…	119
Neurological Disease,Organismal Injury and Abnormalities	Brain lesion	3.75e-08			ACTA2,ADAMTS16,ADGB,ADGRL3,ADRA2A,ALDH1L2,AMHR2,AMPD3,ANO1,ARHGAP25,ARHGAP30,ARMC2,ARNTL,ATP2A2,AXIN2,BHLHE40,BIN2,C1QB,C3,CACNA1D,CACNA1G,CALR3,CASKIN1,CASZ1,CATSPER2,CCN4,CCND1,CDH2,CELSR2,CFAP69,CHL1,CISH,CKAP4,CLMN,CMA1,COL12A1,COL22A1,COL27A1,COL7A1,CSPG4,CYB5D2,DDC,DISP2,DPEP2,EDAR,EGFLAM,EGR1,EPHB2,EPS8L2,F13A1,FAM83H,FAT3,FERMT3,FLNC,FOS,FOXO6,FRAS1,FREM1,FREM2,FYB1,GADD45G,GPRIN3,GRHL2,H…	143
Cancer,Neurological Disease,Organismal Injury and Abnormalities	Intracranial neoplasm	4.3e-08			ACTA2,ADAMTS16,ADGB,ADGRL3,ADRA2A,ALDH1L2,AMHR2,AMPD3,ANO1,ARHGAP25,ARHGAP30,ARMC2,ARNTL,ATP2A2,AXIN2,BHLHE40,BIN2,C1QB,C3,CACNA1D,CACNA1G,CALR3,CASKIN1,CASZ1,CATSPER2,CCN4,CCND1,CDH2,CELSR2,CFAP69,CHL1,CISH,CKAP4,CLMN,CMA1,COL12A1,COL22A1,COL27A1,COL7A1,CSPG4,CYB5D2,DDC,DISP2,DPEP2,EDAR,EGFLAM,EGR1,EPHB2,EPS8L2,F13A1,FAM83H,FAT3,FERMT3,FLNC,FOS,FOXO6,FRAS1,FREM1,FREM2,FYB1,GADD45G,GPRIN3,GRHL2,H…	142
Cancer,Organismal Injury and Abnormalities	Tumorigenesis of epithelial neoplasm	4.37e-08		-0.971	ACTA2,ACYP1,ADAMTS16,ADGB,ADGRL3,ALDH1L2,AMHR2,ANO1,ARHGAP25,ARHGAP30,ARL10,ARMC2,ARNTL,ASGR2,ATG10,ATP2A2,AXIN2,BHLHE40,BIN2,BMP5,C1QC,C22orf23,C3,CACNA1D,CACNA1G,CAMK2N1,CASKIN1,CASTOR1,CASZ1,CCDC3,CCN1,CCN4,CCND1,CD274,CDCA8,CDH2,CEBPD,CELSR2,CFAP69,CHL1,CIITA,CKAP4,CLMN,CMA1,COL12A1,COL22A1,COL27A1,COL7A1,CSPG4,CYB5D2,DHCR24,DISP2,DNAJC24,DPEP2,DUSP1,DUSP4,DXO,EDAR,EGFLAM,EGR1,EPHB2,F13A1,FAM…	174
Cancer,Neurological Disease,Organismal Injury and Abnormalities	Brain astrocytoma	4.59e-08			ADAMTS16,ADGB,ADGRL3,ALDH1L2,AMHR2,AMPD3,ANO1,ARHGAP25,ARHGAP30,ARMC2,ARNTL,AXIN2,BHLHE40,BIN2,C1QB,C3,CACNA1D,CACNA1G,CALR3,CASKIN1,CASZ1,CATSPER2,CCN4,CDH2,CELSR2,CHL1,CISH,CKAP4,CLMN,CMA1,COL12A1,COL22A1,COL27A1,COL7A1,CSPG4,CYB5D2,DISP2,DPEP2,EDAR,EGFLAM,EPHB2,EPS8L2,F13A1,FAM83H,FAT3,FERMT3,FLNC,FOXO6,FRAS1,FREM2,GADD45G,GPRIN3,HAUS5,HIVEP3,HPGD,HR,IFI16,IGSF3,KCNA5,KCNB1,KCTD14,KIF19,KIF20A…	114
Cellular Function and Maintenance	Function of leukocytes	5.48e-08			BHLHE40,C3,CD274,CIITA,CMA1,Cmah,CSPG4,DUSP1,DUSP4,EGR1,FCGR2B,FOS,FYB1,GADD45G,HCK,LILRB3,P2RY6,PANX1,PTPRC,PTPRCAP,RAC2,SASH3,STAP2,TYRO3	24
Cancer,Neurological Disease,Organismal Injury and Abnormalities	Central nervous system solid tumor	5.72e-08			ACTA2,ADAMTS16,ADGB,ADGRL3,ADRA2A,ALDH1L2,AMHR2,AMPD3,ANO1,ARHGAP25,ARHGAP30,ARMC2,ARNTL,ATP2A2,AXIN2,BHLHE40,BIN2,C1QB,C3,CACNA1D,CACNA1G,CALR3,CASKIN1,CASZ1,CATSPER2,CCN4,CCND1,CD274,CDH2,CELSR2,CFAP69,CHL1,CIITA,CISH,CKAP4,CLMN,CMA1,COL12A1,COL22A1,COL27A1,COL7A1,CSPG4,CYB5D2,DDC,DISP2,DPEP2,DXO,EDAR,EGFLAM,EGR1,EPHB2,EPS8L2,F13A1,FAM83H,FAT3,FERMT3,FLNC,FOS,FOXO6,FRAS1,FREM1,FREM2,FYB1,GADD45…	146
Dermatological Diseases and Conditions,Organismal Injury and Abnormalities	Skin lesion	6.11e-08	Increased	2.952	ADAMTS16,ADGB,ADGRL3,ADRA2A,AMHR2,AMPD3,ANO1,ARHGAP25,ARHGAP30,ARMC2,ARNTL,ASGR2,ATP2A2,AXIN2,BIN2,BMP5,C1QC,C22orf23,C3,CACNA1D,CACNA1G,CALR3,CASKIN1,CASTOR1,CASZ1,CATSPER2,CCN4,CD274,CDCA8,CDH2,CELSR2,CFAP69,CHL1,CIITA,CINP,CISH,CKAP4,CLMN,CMA1,COL12A1,COL22A1,COL27A1,COL7A1,CSPG4,CTSE,CYB5D2,DDC,DISP2,DPEP2,DUSP4,DXO,EDAR,EGFLAM,EGR1,EPHB2,EPS8L2,F13A1,FAM83H,FAT3,FCGR2B,FLNC,FLVCR2,FOS,FRAS1,…	161
Cancer,Gastrointestinal Disease,Organismal Injury and Abnormalities	Colon tumor	6.89e-08			ACYP1,ADAMTS16,ADGB,ADGRL3,ADRA2A,ALDH1L2,AMHR2,ANO1,ARL10,ATG10,ATP2A2,AXIN2,BHLHE40,BMP5,C3,CACNA1D,CACNA1G,CAMK2N1,CASKIN1,CASZ1,CCDC3,CCN4,CCND1,CD274,CDCA8,CDH2,CELSR2,CFAP69,CHL1,CIITA,CKAP4,CLMN,COL12A1,COL22A1,COL27A1,COL7A1,CSPG4,CYB5D2,DNAJC24,DPEP2,DUSP1,DXO,EGR1,EPHB2,FAT3,FLVCR2,FRAS1,FREM1,FREM2,FYB1,GAN,GRHL1,GTPBP8,HAUS5,HCK,HIVEP3,HPGD,HR,IFI16,IGSF3,KIF19,L1CAM,L3HYPDH,LILRB3,LI…	115
Cancer,Neurological Disease,Organismal Injury and Abnormalities	Brain glioma	7.76e-08			ACTA2,ADAMTS16,ADGB,ADGRL3,ALDH1L2,AMHR2,AMPD3,ANO1,ARHGAP25,ARHGAP30,ARMC2,ARNTL,ATP2A2,AXIN2,BHLHE40,BIN2,C1QB,C3,CACNA1D,CACNA1G,CALR3,CASKIN1,CASZ1,CATSPER2,CCN4,CCND1,CDH2,CELSR2,CFAP69,CHL1,CISH,CKAP4,CLMN,CMA1,COL12A1,COL22A1,COL27A1,COL7A1,CSPG4,CYB5D2,DDC,DISP2,DPEP2,EDAR,EGFLAM,EGR1,EPHB2,EPS8L2,F13A1,FAM83H,FAT3,FERMT3,FLNC,FOS,FOXO6,FRAS1,FREM1,FREM2,FYB1,GADD45G,GPRIN3,GRHL2,HAS3,HAU…	140
Cancer,Dermatological Diseases and Conditions,Organismal Injury and Abnormalities	Skin tumor	8.23e-08	Increased	2.191	ADAMTS16,ADGB,ADGRL3,AMHR2,AMPD3,ANO1,ARHGAP25,ARHGAP30,ARMC2,ARNTL,ASGR2,ATP2A2,AXIN2,BIN2,BMP5,C1QC,C22orf23,C3,CACNA1D,CACNA1G,CALR3,CASKIN1,CASTOR1,CASZ1,CATSPER2,CCN4,CD274,CDCA8,CDH2,CELSR2,CFAP69,CHL1,CIITA,CINP,CISH,CKAP4,CLMN,CMA1,COL12A1,COL22A1,COL27A1,COL7A1,CSPG4,CTSE,CYB5D2,DDC,DISP2,DPEP2,DUSP4,DXO,EDAR,EGFLAM,EGR1,EPHB2,EPS8L2,F13A1,FAM83H,FAT3,FCGR2B,FLNC,FLVCR2,FOS,FRAS1,FREM1,F…	160
Cancer,Organismal Injury and Abnormalities	Invasive tumor	8.38e-08		-1.505	ACTA2,ADRA2A,AXIN2,C3,CCN1,CCN4,CCND1,CD274,CDH2,CEBPD,CPEB1,DPH6,DUSP4,EGR1,FCGR2B,FERMT3,FOS,GRHL2,KIF20A,L1CAM,LIMD2,LMCD1,MAFB,MX1,MYH9,NACA,NOTCH3,NTRK3,OLFML3,PANX1,PARP2,PDLIM1,PROX1,PTPRC,PTPRF,RAC2,RAD51B,RASGRF1,RUNX2,SDC1,SEMA4C,SMPD3,TAGLN,TNC,TYRO3,VAV2	46
Cancer,Neurological Disease,Organismal Injury and Abnormalities	Brain tumor	8.82e-08			ACTA2,ADAMTS16,ADGB,ADGRL3,ADRA2A,ALDH1L2,AMHR2,AMPD3,ANO1,ARHGAP25,ARHGAP30,ARMC2,ARNTL,ATP2A2,AXIN2,BHLHE40,BIN2,C1QB,C3,CACNA1D,CACNA1G,CALR3,CASKIN1,CASZ1,CATSPER2,CCN4,CCND1,CDH2,CELSR2,CFAP69,CHL1,CISH,CKAP4,CLMN,CMA1,COL12A1,COL22A1,COL27A1,COL7A1,CSPG4,CYB5D2,DDC,DISP2,DPEP2,EDAR,EGFLAM,EGR1,EPHB2,EPS8L2,F13A1,FAM83H,FAT3,FERMT3,FLNC,FOS,FOXO6,FRAS1,FREM1,FREM2,FYB1,GADD45G,GPRIN3,GRHL2,H…	141
Cancer,Organismal Injury and Abnormalities	Development of malignant tumor	8.95e-08		-1.083	ACTA2,ACYP1,ADAMTS16,ADGB,ADGRL3,ALDH1L2,AMHR2,ANO1,ARHGAP25,ARHGAP30,ARL10,ARMC2,ARNTL,ASGR2,ATG10,ATP2A2,AXIN2,BHLHE40,BIN2,BMP5,C1QC,C22orf23,C3,CACNA1D,CACNA1G,CAMK2N1,CASKIN1,CASTOR1,CASZ1,CCDC3,CCN1,CCN4,CCND1,CD274,CDCA8,CDH2,CELSR2,CFAP69,CHL1,CIITA,CKAP4,CLMN,COL12A1,COL22A1,COL27A1,COL7A1,CSPG4,CYB5D2,DHCR24,DISP2,DNAJC24,DPEP2,DUSP1,DUSP4,DXO,EDAR,EGFLAM,EGR1,EPHB2,F13A1,FAM83H,FAM98C,…	173
Cancer,Dermatological Diseases and Conditions,Organismal Injury and Abnormalities	Cutaneous melanoma	9.74e-08			ADAMTS16,ADGB,ADGRL3,AMHR2,AMPD3,ANO1,ARHGAP25,ARHGAP30,ARMC2,ARNTL,ASGR2,ATP2A2,AXIN2,BIN2,BMP5,C1QC,C22orf23,C3,CACNA1D,CACNA1G,CALR3,CASKIN1,CASTOR1,CASZ1,CATSPER2,CCN4,CD274,CDCA8,CDH2,CELSR2,CFAP69,CHL1,CIITA,CINP,CISH,CKAP4,CLMN,CMA1,COL12A1,COL22A1,COL27A1,COL7A1,CSPG4,CTSE,CYB5D2,DDC,DISP2,DPEP2,DUSP4,DXO,EDAR,EGFLAM,EPHB2,EPS8L2,F13A1,FAM83H,FAT3,FCGR2B,FLNC,FLVCR2,FRAS1,FREM1,FREM2,FYB1…	156
Cancer,Organismal Injury and Abnormalities,Reproductive System Disease	Breast or ovarian cancer	1.02e-07			ACTA2,ACYP1,ADGB,ADGRL3,ALDH1L2,AMHR2,ARNTL,AXIN2,BHLHE40,BMP5,C3,CACNA1G,CASTOR1,CASZ1,CCN1,CCN4,CCND1,CD274,CDH2,CEBPD,CELSR2,CHL1,CINP,CKAP4,CLMN,COL12A1,COL22A1,COL27A1,COL7A1,CPEB1,CSPG4,DHCR24,DUSP1,DUSP4,DXO,EDAR,EGR1,EPHB2,F13A1,FAM98C,FAT3,FLNC,FOS,FOXO6,FRAS1,FREM1,GAN,GRHL2,HCK,HIVEP3,HPDL,HR,HSPB7,IGSF3,KIF20A,L1CAM,LPCAT2,LRRC52,LYVE1,MAP1A,MMP17,MYH11,MYH6,MYH9,MYO3B,MYOM3,NEK8,NOTC…	97
Cellular Function and Maintenance	Function of blood cells	1.03e-07			AMPD3,BHLHE40,C3,CD274,CIITA,CMA1,Cmah,CSPG4,DUSP1,DUSP4,EGR1,FCGR2B,FOS,FYB1,GADD45G,HCK,LILRB3,P2RY6,PANX1,PTPRC,PTPRCAP,RAC2,SASH3,STAP2,TYRO3	25
Cancer,Organismal Injury and Abnormalities,Reproductive System Disease	Prostatic carcinoma	1.1e-07			ADAMTS16,ADGB,ADGRL3,AMPD3,ARHGAP25,AXIN2,BHLHE40,BIN2,C3,CACNA1G,CASZ1,CATSPER2,CCDC3,CCND1,CD274,CDH2,CELSR2,CFAP69,CHL1,CKAP4,COL12A1,COL22A1,COL7A1,CPEB1,CSPG4,CYB5D2,DISP2,DUSP1,EDAR,EPS8L2,F13A1,FAM180A,FAM83H,FAT3,FLNC,FOS,FRAS1,FREM1,FREM2,FYB1,GPRIN3,GRHL2,HAS3,HIVEP3,KCNA5,KCNB1,KCTD14,KIF19,KIF20A,LRRC52,LYVE1,MDM1,MX1,MYH6,MYH7,MYH9,MYO3B,NACA,NOTCH3,NTRK3,PARP2,PIEZO2,POLR2A,PPP1R13L…	84
Cancer,Neurological Disease,Organismal Injury and Abnormalities	Glioma cancer	1.15e-07			ACTA2,ADAMTS16,ADGB,ADGRL3,ALDH1L2,AMHR2,AMPD3,ANO1,ARHGAP25,ARHGAP30,ARMC2,ARNTL,ATP2A2,AXIN2,BHLHE40,BIN2,C1QB,C3,CACNA1D,CACNA1G,CALR3,CASKIN1,CASZ1,CATSPER2,CCN4,CCND1,CD274,CDH2,CELSR2,CFAP69,CHL1,CIITA,CISH,CKAP4,CLMN,CMA1,COL12A1,COL22A1,COL27A1,COL7A1,CSPG4,CYB5D2,DDC,DISP2,DPEP2,EDAR,EGFLAM,EGR1,EPHB2,EPS8L2,F13A1,FAM83H,FAT3,FERMT3,FLNC,FOS,FOXO6,FRAS1,FREM1,FREM2,FYB1,GADD45G,GPRIN3,GR…	141
Cancer,Neurological Disease,Organismal Injury and Abnormalities	Glioma	1.2e-07			ACTA2,ADAMTS16,ADGB,ADGRL3,ALDH1L2,AMHR2,AMPD3,ANO1,ARHGAP25,ARHGAP30,ARMC2,ARNTL,ATP2A2,AXIN2,BHLHE40,BIN2,C1QB,C3,CACNA1D,CACNA1G,CALR3,CASKIN1,CASZ1,CATSPER2,CCN4,CCND1,CD274,CDH2,CELSR2,CFAP69,CHL1,CIITA,CISH,CKAP4,CLMN,CMA1,COL12A1,COL22A1,COL27A1,COL7A1,CSPG4,CYB5D2,DDC,DISP2,DPEP2,EDAR,EGFLAM,EGR1,EPHB2,EPS8L2,F13A1,FAM83H,FAT3,FERMT3,FLNC,FOS,FOXO6,FRAS1,FREM1,FREM2,FYB1,GADD45G,GPRIN3,GR…	143
Connective Tissue Disorders,Hereditary Disorder,Organismal Injury and Abnormalities	Hereditary connective tissue disorder	1.2e-07		0.392	ACTA2,C3,CIITA,COL12A1,COL27A1,COL7A1,COX4I2,EGR1,F13A1,FAM98C,FCGR2B,FERMT3,FOS,FREM1,FREM2,GADD45G,HCK,HPDL,HPGD,LPCAT2,MAFB,MYH11,MYH9,PIEZO2,PTPRF,RAD51B,RUNX2,SLC10A7,SMPD3,TAGLN,XRCC4	31
Cancer,Dermatological Diseases and Conditions,Organismal Injury and Abnormalities	Skin cancer	1.29e-07			ADAMTS16,ADGB,ADGRL3,AMHR2,AMPD3,ANO1,ARHGAP25,ARHGAP30,ARMC2,ARNTL,ASGR2,ATP2A2,AXIN2,BIN2,BMP5,C1QC,C22orf23,C3,CACNA1D,CACNA1G,CALR3,CASKIN1,CASTOR1,CASZ1,CATSPER2,CCN4,CD274,CDCA8,CDH2,CELSR2,CFAP69,CHL1,CIITA,CINP,CISH,CKAP4,CLMN,CMA1,COL12A1,COL22A1,COL27A1,COL7A1,CSPG4,CTSE,CYB5D2,DDC,DISP2,DPEP2,DUSP4,DXO,EDAR,EGFLAM,EPHB2,EPS8L2,F13A1,FAM83H,FAT3,FCGR2B,FLNC,FLVCR2,FOS,FRAS1,FREM1,FREM2,…	159
Cancer,Organismal Injury and Abnormalities,Reproductive System Disease	Breast or gynecological cancer	1.37e-07			ACTA2,ACYP1,ADAMTS16,ADGB,ADGRL3,ALDH1L2,AMHR2,ARHGAP25,ARHGAP30,ARMC2,ARNTL,ASGR2,AXIN2,BHLHE40,BIN2,BMP5,C1QC,C22orf23,C3,CACNA1D,CACNA1G,CASTOR1,CASZ1,CCN1,CCN4,CCND1,CD274,CDH2,CEBPD,CELSR2,CHL1,CIITA,CINP,CKAP4,CLMN,COL12A1,COL22A1,COL27A1,COL7A1,CPEB1,CSPG4,DHCR24,DNAJC24,DUSP1,DUSP4,DXO,EDAR,EGFLAM,EGR1,EPHB2,F13A1,FAM98C,FAT3,FERMT3,FLNC,FLVCR2,FOS,FOXO6,FRAS1,FREM1,FREM2,FYB1,GAN,GLT8D2,…	142
Cancer,Gastrointestinal Disease,Organismal Injury and Abnormalities	Colon cancer	1.49e-07			ACYP1,ADAMTS16,ADGB,ADGRL3,ADRA2A,ALDH1L2,AMHR2,ANO1,ARL10,ATG10,ATP2A2,AXIN2,BHLHE40,BMP5,C3,CACNA1D,CACNA1G,CAMK2N1,CASKIN1,CASZ1,CCDC3,CCN4,CCND1,CD274,CDCA8,CDH2,CELSR2,CFAP69,CHL1,CIITA,CKAP4,CLMN,COL12A1,COL27A1,COL7A1,CSPG4,CYB5D2,DNAJC24,DPEP2,DUSP1,DXO,EGR1,EPHB2,FAT3,FLVCR2,FRAS1,FREM1,FREM2,FYB1,GAN,GRHL1,GTPBP8,HAUS5,HCK,HIVEP3,HR,IFI16,IGSF3,KIF19,L1CAM,L3HYPDH,LILRB3,LIPT1,LMOD2,LRR…	113
Cancer,Organismal Injury and Abnormalities,Reproductive System Disease	Mammary tumor	1.59e-07		-0.762	ACTA2,ADGRL3,AMHR2,ARNTL,AXIN2,BHLHE40,BMP5,C3,CACNA1G,CASZ1,CCN1,CCND1,CD274,CDH2,CEBPD,CELSR2,CHL1,CINP,CKAP4,CLMN,COL12A1,COL22A1,COL27A1,COL7A1,CPEB1,CSPG4,DUSP1,DUSP4,EGR1,EPHB2,FAM98C,FAT3,FERMT3,FLNC,FOS,FRAS1,FREM1,GRHL2,HCK,HIVEP3,HSPB7,KIF20A,L1CAM,LPCAT2,LYVE1,MMP17,MYH11,MYH6,MYH9,MYO3B,MYOM3,NOTCH3,NTRK3,NTSR1,PARP2,PIEZO2,PIN4,POLR2A,PROX1,PTPRF,RAD51B,RASGRF1,RMDN2,RUNX2,SCUBE2,SDC…	79
Embryonic Development,Organismal Development	Development of head	1.69e-07		-1.915	ARNTL,AXIN2,BMP5,C1QB,C3,CCND1,CDH2,CEBPD,CELSR2,CHL1,CSPG4,EDAR,EGFLAM,EGR1,EPHB2,FAT3,FCGR2B,FOS,FRAS1,FREM2,Gm21596/Hmgb1,GRHL2,IFI16,IGSF3,L1CAM,LYVE1,MAFB,MYO3B,NECTIN1,NOTCH3,NR1D1,PLXNA3,PROX1,PTPRF,RTN4RL1,RUNX2,SEMA4C,TNC,TYRO3	39
Cancer,Organismal Injury and Abnormalities	Development of carcinoma	1.8e-07		-1.195	ACTA2,ACYP1,ADAMTS16,ADGB,ADGRL3,ALDH1L2,AMHR2,ANO1,ARHGAP25,ARHGAP30,ARL10,ARMC2,ARNTL,ASGR2,ATG10,ATP2A2,AXIN2,BHLHE40,BIN2,BMP5,C1QC,C22orf23,C3,CACNA1D,CACNA1G,CAMK2N1,CASKIN1,CASTOR1,CASZ1,CCDC3,CCN1,CCN4,CCND1,CD274,CDCA8,CDH2,CELSR2,CFAP69,CHL1,CIITA,CKAP4,CLMN,COL12A1,COL22A1,COL27A1,COL7A1,CSPG4,CYB5D2,DHCR24,DISP2,DNAJC24,DPEP2,DUSP1,DUSP4,DXO,EDAR,EGFLAM,EGR1,EPHB2,F13A1,FAM83H,FAM98C,…	171
Cancer,Gastrointestinal Disease,Organismal Injury and Abnormalities	Gastric cancer	1.95e-07			ADAMTS16,ADGB,ADRA2A,AMHR2,ANO1,ARMC2,ARNTL,ATG10,AXIN2,C1QC,C3,CACNA1D,CASKIN1,CASZ1,CCN1,CCN4,CCND1,CD274,CDH2,CELSR2,CFAP69,CHL1,CIITA,COL12A1,COL22A1,COL7A1,CSPG4,DDC,DISP2,DPEP2,EDAR,EGFLAM,EGR1,F13A1,FAM83H,FAT3,FLNC,FREM1,FREM2,GNB1L,GRHL2,HIVEP3,HOXA6,HR,IFI16,IGSF3,KCNA5,KCNB1,KIF19,L3HYPDH,LIPT1,LMOD2,MDM1,METTL5,MICU3,MMP17,MYH11,MYH6,MYH7,MYH9,MYOM3,NECTIN1,NOTCH3,NR1D1,NTRK3,NTSR1,PA…	92
Cancer,Gastrointestinal Disease,Organismal Injury and Abnormalities	Tumorigenesis of gastrointestinal tumor	2.03e-07			ACYP1,ADAMTS16,ADGB,ADGRL3,ALDH1L2,AMHR2,ANO1,ARL10,ATG10,ATP2A2,AXIN2,BHLHE40,BMP5,C3,CACNA1D,CACNA1G,CAMK2N1,CASKIN1,CASZ1,CCDC3,CCND1,CD274,CDH2,CELSR2,CFAP69,CHL1,CIITA,CKAP4,CLMN,COL12A1,COL22A1,COL27A1,COL7A1,CSPG4,CYB5D2,DNAJC24,DPEP2,DUSP1,DUSP4,DXO,EGR1,EPHB2,F13A1,FAT3,FLVCR2,FOS,FRAS1,FREM1,FREM2,FYB1,GAN,GRHL1,GTPBP8,HAUS5,HCK,HIVEP3,HR,IFI16,IGSF3,KIF19,L1CAM,L3HYPDH,LILRB3,LIPT1,LMO…	114
Cancer,Gastrointestinal Disease,Organismal Injury and Abnormalities	Colon adenocarcinoma	2.35e-07			ACYP1,ADAMTS16,ADGB,ADGRL3,ALDH1L2,AMHR2,ANO1,ARL10,ATG10,AXIN2,BHLHE40,BMP5,C3,CACNA1D,CACNA1G,CAMK2N1,CASKIN1,CASZ1,CCDC3,CD274,CDH2,CELSR2,CFAP69,CHL1,CIITA,CKAP4,CLMN,COL12A1,COL27A1,COL7A1,CSPG4,CYB5D2,DNAJC24,DPEP2,DUSP1,DXO,EGR1,EPHB2,FAT3,FLVCR2,FRAS1,FREM1,FREM2,FYB1,GAN,GRHL1,GTPBP8,HAUS5,HCK,HIVEP3,HR,IFI16,IGSF3,KIF19,L1CAM,L3HYPDH,LILRB3,LIPT1,LMOD2,LRRC30,LRRC52,LRRC55,MAFB,MDM1,MET…	108
Cancer,Organismal Injury and Abnormalities,Reproductive System Disease	Breast cancer	2.63e-07			ACTA2,ADGRL3,AMHR2,ARNTL,AXIN2,BHLHE40,BMP5,C3,CACNA1G,CASZ1,CCN1,CCND1,CD274,CDH2,CEBPD,CELSR2,CHL1,CINP,CKAP4,CLMN,COL12A1,COL22A1,COL27A1,COL7A1,CPEB1,CSPG4,DUSP1,DUSP4,EGR1,EPHB2,FAM98C,FAT3,FLNC,FOS,FRAS1,FREM1,GRHL2,HCK,HIVEP3,HSPB7,KIF20A,L1CAM,LPCAT2,LYVE1,MMP17,MYH11,MYH6,MYH9,MYO3B,MYOM3,NOTCH3,NTRK3,NTSR1,PARP2,PIEZO2,PIN4,POLR2A,PROX1,PTPRF,RAD51B,RASGRF1,RMDN2,SCUBE2,SDC1,SEMA4C,SPAT…	76
Cancer,Gastrointestinal Disease,Organismal Injury and Abnormalities	Colorectal adenocarcinoma	2.86e-07			ACYP1,ADAMTS16,ADGB,ADGRL3,ALDH1L2,AMHR2,ANO1,ARL10,ATG10,AXIN2,BHLHE40,BMP5,C3,CACNA1D,CACNA1G,CAMK2N1,CASKIN1,CASZ1,CCDC3,CD274,CDH2,CELSR2,CFAP69,CHL1,CIITA,CKAP4,CLMN,COL12A1,COL22A1,COL27A1,COL7A1,CSPG4,CYB5D2,DNAJC24,DPEP2,DUSP1,DXO,EGR1,EPHB2,F13A1,FAT3,FLVCR2,FOS,FRAS1,FREM1,FREM2,FYB1,GAN,GRHL1,GTPBP8,HAUS5,HCK,HIVEP3,HR,IFI16,IGSF3,KIF19,L1CAM,L3HYPDH,LILRB3,LIPT1,LMOD2,LRRC30,LRRC52,LR…	111
Cancer,Gastrointestinal Disease,Organismal Injury and Abnormalities	Colon carcinoma	2.92e-07			ACYP1,ADAMTS16,ADGB,ADGRL3,ALDH1L2,AMHR2,ANO1,ARL10,ATG10,AXIN2,BHLHE40,BMP5,C3,CACNA1D,CACNA1G,CAMK2N1,CASKIN1,CASZ1,CCDC3,CCND1,CD274,CDH2,CELSR2,CFAP69,CHL1,CIITA,CKAP4,CLMN,COL12A1,COL27A1,COL7A1,CSPG4,CYB5D2,DNAJC24,DPEP2,DUSP1,DXO,EGR1,EPHB2,FAT3,FLVCR2,FRAS1,FREM1,FREM2,FYB1,GAN,GRHL1,GTPBP8,HAUS5,HCK,HIVEP3,HR,IFI16,IGSF3,KIF19,L1CAM,L3HYPDH,LILRB3,LIPT1,LMOD2,LRRC30,LRRC52,LRRC55,MAFB,MD…	109
Cancer,Gastrointestinal Disease,Organismal Injury and Abnormalities	Colorectal carcinoma	2.95e-07			ACYP1,ADAMTS16,ADGB,ADGRL3,ALDH1L2,AMHR2,ANO1,ARL10,ATG10,AXIN2,BHLHE40,BMP5,C3,CACNA1D,CACNA1G,CAMK2N1,CASKIN1,CASZ1,CCDC3,CCND1,CD274,CDH2,CELSR2,CFAP69,CHL1,CIITA,CKAP4,CLMN,COL12A1,COL22A1,COL27A1,COL7A1,CSPG4,CYB5D2,DNAJC24,DPEP2,DUSP1,DUSP4,DXO,EGR1,EPHB2,F13A1,FAT3,FLVCR2,FOS,FRAS1,FREM1,FREM2,FYB1,GAN,GRHL1,GTPBP8,HAUS5,HCK,HIVEP3,HR,IFI16,IGSF3,KIF19,L1CAM,L3HYPDH,LILRB3,LIPT1,LMOD2,LRRC…	113
Cancer,Organismal Injury and Abnormalities	Malignant soft tissue neoplasm	3.01e-07			ADAMTS16,ADGB,ADGRL3,AMHR2,AMPD3,ANO1,ARHGAP25,ARHGAP30,ARMC2,ARNTL,ASGR2,ATP2A2,AXIN2,BIN2,BMP5,C1QC,C22orf23,C3,CACNA1D,CACNA1G,CALR3,CASKIN1,CASTOR1,CASZ1,CATSPER2,CCN4,CD274,CDCA8,CDH2,CELSR2,CFAP69,CHL1,CIITA,CINP,CISH,CKAP4,CLMN,CMA1,COL12A1,COL22A1,COL27A1,COL7A1,CSPG4,CTSE,CYB5D2,DDC,DISP2,DPEP2,DUSP4,DXO,EDAR,EGFLAM,EPHB2,EPS8L2,F13A1,FAM83H,FAT3,FCGR2B,FLNC,FLVCR2,FOS,FRAS1,FREM1,FREM2,…	159
Embryonic Development,Organismal Development	Development of body axis	3.03e-07		-1.915	ARNTL,AXIN2,BMP5,C1QB,C3,CCND1,CDH2,CEBPD,CELSR2,CHL1,CSPG4,EDAR,EGFLAM,EGR1,EPHB2,FAT3,FCGR2B,FOS,FRAS1,FREM2,Gm21596/Hmgb1,GRHL2,HOXA6,IFI16,IGSF3,L1CAM,LYVE1,MAFB,MYO3B,NECTIN1,NOTCH3,NR1D1,PLXNA3,PROX1,PTPRF,RTN4RL1,RUNX2,SEMA4C,TNC,TYRO3	40
Cancer,Organismal Injury and Abnormalities	Metastatic solid tumor	3.29e-07		-0.776	ACTA2,AXIN2,C3,CCN1,CCN4,CCND1,CD274,CDH2,CEBPD,CPEB1,DUSP4,FCGR2B,KIF20A,L1CAM,LIMD2,LMCD1,MAFB,MX1,NOTCH3,NTRK3,OLFML3,PARP2,PDLIM1,PTPRC,RAD51B,RUNX2,SDC1,TNC,TYRO3	29
Embryonic Development,Organismal Development	Development of body trunk	3.44e-07	Decreased	-2.003	ADAMTS16,AMHR2,ARNTL,ATP2A2,BMP5,CACNA1D,CASZ1,Ccl6,CCN1,CCND1,CEBPD,CISH,COX4I2,CPEB1,DUSP1,EGR1,FCGR2B,FOS,FRAS1,FREM1,FREM2,GADD45G,Gm21596/Hmgb1,GRHL2,IFI16,LMOD2,MAFB,MMP17,MYH11,MYH6,MYH7,NACA,NEK8,NOTCH3,NTRK3,P2RY6,PROX1,PTPN2,PTPRC,PTPRF,RUNX2,SMPD3,TYRO3	43
Cancer,Gastrointestinal Disease,Organismal Injury and Abnormalities	Non-colon gastrointestinal cancer	4.06e-07			ADAMTS16,ADGB,ADRA2A,ALDH1L2,AMHR2,ANO1,ARMC2,ARNTL,ATG10,ATP2A2,AXIN2,C1QC,C3,CACNA1D,CACNA1G,CASKIN1,CASZ1,CCN1,CCN4,CCND1,CD274,CDH2,CELSR2,CFAP69,CHL1,CIITA,COL12A1,COL22A1,COL27A1,COL7A1,COX4I2,CSPG4,DDC,DISP2,DNAJC24,DPEP2,DUSP1,EDAR,EGFLAM,EGR1,F13A1,FAM83H,FAT3,FLNC,FOS,FREM1,FREM2,FYB1,GNB1L,GRHL2,HIVEP3,HOXA6,HR,IFI16,IGSF3,KCNA5,KCNB1,KIF19,L3HYPDH,LIPT1,LMOD2,LYZ,MAFB,MDM1,METTL5,MICU…	112
Cancer,Organismal Injury and Abnormalities,Reproductive System Disease	Prostatic adenocarcinoma	4.66e-07			ADAMTS16,ADGB,ADGRL3,AMPD3,ARHGAP25,AXIN2,BHLHE40,BIN2,C3,CACNA1G,CASZ1,CATSPER2,CCND1,CD274,CDH2,CELSR2,CFAP69,CHL1,CKAP4,COL12A1,COL22A1,COL7A1,CPEB1,CSPG4,CYB5D2,DISP2,EDAR,EPS8L2,F13A1,FAM180A,FAM83H,FAT3,FLNC,FOS,FRAS1,FREM1,FREM2,FYB1,GPRIN3,GRHL2,HAS3,HIVEP3,KCNA5,KCNB1,KCTD14,KIF19,LRRC52,LYVE1,MX1,MYH6,MYH7,MYH9,MYO3B,NACA,NOTCH3,NTRK3,PARP2,PIEZO2,POLR2A,PPP1R13L,PROX1,PTPRC,PTPRF,RAC2,…	79
Cancer,Gastrointestinal Disease,Organismal Injury and Abnormalities	Upper gastrointestinal tract cancer	4.68e-07			ADAMTS16,ADGB,ADRA2A,ALDH1L2,AMHR2,ANO1,ARMC2,ARNTL,ATG10,ATP2A2,AXIN2,C1QC,C3,CACNA1D,CACNA1G,CASKIN1,CASZ1,CCN1,CCN4,CCND1,CD274,CDH2,CELSR2,CFAP69,CHL1,CIITA,COL12A1,COL22A1,COL27A1,COL7A1,COX4I2,CSPG4,DDC,DISP2,DPEP2,DUSP1,EDAR,EGFLAM,EGR1,F13A1,FAM83H,FAT3,FLNC,FREM1,FREM2,GNB1L,GRHL2,HIVEP3,HOXA6,HR,IFI16,IGSF3,KCNA5,KCNB1,KIF19,L3HYPDH,LIPT1,LMOD2,LYZ,MAFB,MDM1,METTL5,MICU3,MMP17,MYH11,MYH…	108
Cancer,Organismal Injury and Abnormalities	Melanoma	4.91e-07		-0.224	ADAMTS16,ADGB,ADGRL3,AMHR2,AMPD3,ANO1,ARHGAP25,ARHGAP30,ARL10,ARMC2,ARNTL,ASGR2,ATP2A2,AXIN2,BIN2,BMP5,C1QC,C22orf23,C3,CACNA1D,CACNA1G,CALR3,CASKIN1,CASTOR1,CASZ1,CATSPER2,CCN4,CD274,CDCA8,CDH2,CELSR2,CFAP69,CHL1,CIITA,CINP,CISH,CKAP4,CLMN,CMA1,COL12A1,COL22A1,COL27A1,COL7A1,CSPG4,CTSE,CYB5D2,DDC,DHCR24,DISP2,DPEP2,DUSP4,DXO,EDAR,EGFLAM,EGR1,EPHB2,EPS8L2,F13A1,FAM83H,FAT3,FCGR2B,FLNC,FLVCR2,FRAS…	165
Cancer,Gastrointestinal Disease,Organismal Injury and Abnormalities	Gastric carcinoma	5.87e-07			ADAMTS16,ADGB,AMHR2,ANO1,ARMC2,ARNTL,ATG10,AXIN2,C1QC,C3,CACNA1D,CASKIN1,CASZ1,CCN1,CCN4,CD274,CDH2,CELSR2,CFAP69,CHL1,CIITA,COL12A1,COL22A1,COL7A1,CSPG4,DISP2,DPEP2,EDAR,EGFLAM,EGR1,F13A1,FAM83H,FAT3,FLNC,FREM1,FREM2,GNB1L,GRHL2,HIVEP3,HOXA6,HR,IFI16,IGSF3,KCNA5,KCNB1,KIF19,L3HYPDH,LIPT1,LMOD2,MDM1,METTL5,MICU3,MMP17,MYH11,MYH6,MYH7,MYH9,MYOM3,NECTIN1,NOTCH3,NR1D1,NTRK3,NTSR1,PER3,PIEZO2,PIN4,PL…	88
Cancer,Organismal Injury and Abnormalities	Pelvic adenocarcinoma	6.93e-07			ACYP1,ADAMTS16,ADGB,ADGRL3,ALDH1L2,AMPD3,ARHGAP25,ARHGAP30,ARMC2,ARNTL,ASGR2,AXIN2,BHLHE40,BIN2,BMP5,C1QC,C22orf23,C3,CACNA1D,CACNA1G,CASTOR1,CASZ1,CATSPER2,CCN4,CCND1,CD274,CDH2,CELSR2,CFAP69,CHL1,CIITA,CKAP4,CLMN,COL12A1,COL22A1,COL7A1,CPEB1,CSPG4,CYB5D2,DISP2,DNAJC24,DXO,EDAR,EGFLAM,EPHB2,EPS8L2,F13A1,FAM180A,FAM83H,FAM98C,FAT3,FERMT3,FLNC,FLVCR2,FOS,FOXO6,FRAS1,FREM1,FREM2,FYB1,GAN,GPRIN3,GRH…	133
Hereditary Disorder,Immunological Disease,Organismal Injury and Abnormalities	Familial autoimmune disease	8.51e-07			ACTA2,C3,CIITA,COL12A1,COL7A1,EGR1,FCGR2B,GADD45G,HPDL,MYH9,PTPRF,RAD51B,TAGLN	13
Cell-To-Cell Signaling and Interaction,Cellular Movement,Hematological System Development and Function,Immune Cell Trafficking	Recruitment of leukocytes	9.97e-07		1.237	C3,Ccl6,CCN1,CD274,CIITA,EGR1,F13A1,FCGR2B,FERMT3,FOS,Gm21596/Hmgb1,HCK,IL17RE,LYZ,SDC1,STAP2,TNC,VAV2	18
Cancer,Gastrointestinal Disease,Organismal Injury and Abnormalities	Gastroesophageal cancer	1.18e-06			ADAMTS16,ADGB,ADRA2A,AMHR2,ANO1,ARMC2,ARNTL,ATG10,AXIN2,C1QC,C3,CACNA1D,CASKIN1,CASZ1,CCN1,CCN4,CCND1,CD274,CDH2,CELSR2,CFAP69,CHL1,CIITA,COL12A1,COL22A1,COL7A1,CSPG4,DDC,DISP2,DPEP2,EDAR,EGFLAM,EGR1,F13A1,FAM83H,FAT3,FLNC,FREM1,FREM2,GNB1L,GRHL2,HIVEP3,HOXA6,HR,IFI16,IGSF3,KCNA5,KCNB1,KIF19,L3HYPDH,LIPT1,LMOD2,LYZ,MDM1,METTL5,MICU3,MMP17,MYH11,MYH6,MYH7,MYH9,MYOM3,NECTIN1,NOTCH3,NR1D1,NTRK3,NTSR…	94
Cancer,Organismal Injury and Abnormalities,Reproductive System Disease	Tumorigenesis of reproductive tract	1.29e-06			ACYP1,ADAMTS16,ADGB,ADGRL3,ALDH1L2,ARHGAP25,ARHGAP30,ARMC2,ARNTL,ASGR2,AXIN2,BHLHE40,BIN2,BMP5,C1QC,C22orf23,C3,CACNA1D,CACNA1G,CASTOR1,CASZ1,CCN1,CCN4,CCND1,CD274,CDH2,CELSR2,CHL1,CIITA,CKAP4,CLMN,COL12A1,COL22A1,COL7A1,CSPG4,DHCR24,DNAJC24,DUSP1,DUSP4,DXO,EDAR,EGFLAM,EGR1,EPHB2,F13A1,FAM98C,FAT3,FERMT3,FLNC,FLVCR2,FOS,FOXO6,FREM1,FREM2,FYB1,GAN,GLT8D2,GPRIN3,GRHL1,GTPBP8,HCK,HIVEP3,HOXA6,HPDL,H…	123
Cancer,Organismal Injury and Abnormalities,Reproductive System Disease	Female genital neoplasm	1.39e-06			ACYP1,ADAMTS16,ADGB,ADGRL3,ALDH1L2,ARHGAP25,ARHGAP30,ARMC2,ARNTL,ASGR2,AXIN2,BHLHE40,BIN2,BMP5,C1QC,C22orf23,C3,CACNA1D,CACNA1G,CASTOR1,CASZ1,CCN1,CCN4,CCND1,CD274,CDH2,CELSR2,CHL1,CIITA,CKAP4,CLMN,COL12A1,COL22A1,COL7A1,CSPG4,DHCR24,DNAJC24,DUSP1,DUSP4,DXO,EDAR,EGFLAM,EGR1,EPHB2,F13A1,FAM98C,FAT3,FERMT3,FLNC,FLVCR2,FOS,FOXO6,FREM1,FREM2,FYB1,GAN,GLT8D2,GPRIN3,GRHL1,GTPBP8,HCK,HIVEP3,HOXA6,HPDL,H…	123
Cancer,Organismal Injury and Abnormalities	Pelvic carcinoma	1.49e-06			ACYP1,ADAMTS16,ADGB,ADGRL3,ALDH1L2,AMHR2,AMPD3,ARHGAP25,ARHGAP30,ARMC2,ARNTL,ASGR2,AXIN2,BHLHE40,BIN2,BMP5,C1QC,C22orf23,C3,CACNA1D,CACNA1G,CALR3,CASTOR1,CASZ1,CATSPER2,CCDC3,CCN1,CCN4,CCND1,CD274,CDH2,CELSR2,CFAP69,CHL1,CIITA,CKAP4,CLMN,COL12A1,COL22A1,COL7A1,CPEB1,CSPG4,CYB5D2,DDC,DISP2,DNAJC24,DUSP1,DXO,EDAR,EGFLAM,EPHB2,EPS8L2,F13A1,FAM180A,FAM83H,FAM98C,FAT3,FERMT3,FLNC,FLVCR2,FOS,FOXO6,FRAS…	145
Cancer,Gastrointestinal Disease,Organismal Injury and Abnormalities	Upper gastrointestinal carcinoma	1.58e-06			ADAMTS16,ADGB,ALDH1L2,AMHR2,ANO1,ARMC2,ARNTL,ATG10,ATP2A2,AXIN2,C1QC,C3,CACNA1D,CACNA1G,CASKIN1,CASZ1,CCN1,CCN4,CCND1,CD274,CDH2,CELSR2,CFAP69,CHL1,CIITA,COL12A1,COL22A1,COL27A1,COL7A1,COX4I2,CSPG4,DISP2,DPEP2,EDAR,EGFLAM,EGR1,F13A1,FAM83H,FAT3,FLNC,FREM1,FREM2,GNB1L,GRHL2,HIVEP3,HOXA6,HR,IFI16,IGSF3,KCNA5,KCNB1,KIF19,L3HYPDH,LIPT1,LMOD2,LYZ,MAFB,MDM1,METTL5,MICU3,MMP17,MYH11,MYH6,MYH7,MYH9,MYO3B…	104
Cancer,Organismal Injury and Abnormalities,Reproductive System Disease	Breast carcinoma	1.59e-06			ACTA2,ADGRL3,AMHR2,ARNTL,AXIN2,BMP5,C3,CACNA1G,CASZ1,CCN1,CCND1,CD274,CDH2,CELSR2,CHL1,CINP,CKAP4,CLMN,COL12A1,COL22A1,COL7A1,CSPG4,DUSP4,EGR1,EPHB2,FAM98C,FAT3,FLNC,FOS,FRAS1,FREM1,HIVEP3,HSPB7,MYH11,MYH6,MYH9,MYO3B,MYOM3,NOTCH3,NTRK3,NTSR1,PARP2,PIEZO2,PIN4,POLR2A,PTPRF,RASGRF1,RMDN2,SCUBE2,SDC1,SEMA4C,SPATA1,SYNJ2,TAGLN,TENM3,THBS4,TMEM167A,TMEM200C,TNC,TYRO3,ZBTB7C,ZNF786	62
Cellular Movement,Immune Cell Trafficking	Leukocyte migration	1.68e-06		0.177	ARHGAP25,C3,Ccl6,CCN1,CCND1,CD274,CIITA,CMA1,CTSE,DUSP1,EGR1,F13A1,FCGR2B,FERMT3,FOS,FOXO6,FYB1,Gm21596/Hmgb1,HCK,IL17RE,L1CAM,LILRB3,LYZ,MYH6,MYH9,NOTCH3,P2RY6,PTPRC,RAC2,RIN3,SDC1,STAP2,THBS4,TNC,TYRO3,VAV2	36
Cancer,Organismal Injury and Abnormalities,Reproductive System Disease	Breast or ovarian carcinoma	1.72e-06			ACTA2,ACYP1,ADGB,ADGRL3,ALDH1L2,AMHR2,ARNTL,AXIN2,BMP5,C3,CACNA1G,CASTOR1,CASZ1,CCN1,CCN4,CCND1,CD274,CDH2,CELSR2,CHL1,CINP,CKAP4,CLMN,COL12A1,COL22A1,COL7A1,CSPG4,DUSP4,DXO,EDAR,EGR1,EPHB2,F13A1,FAM98C,FAT3,FLNC,FOS,FOXO6,FRAS1,FREM1,GAN,HCK,HIVEP3,HPDL,HR,HSPB7,IGSF3,LRRC52,MAP1A,MYH11,MYH6,MYH9,MYO3B,MYOM3,NEK8,NOTCH3,NTRK3,NTSR1,PARP2,PIEZO2,PIN4,POLR2A,PTPRF,RASGRF1,RMDN2,RTN4RL1,SCUBE2,SDC1…	82
Endocrine System Disorders,Gastrointestinal Disease,Organismal Injury and Abnormalities	Endocrine pancreatic dysfunction	1.76e-06			ACTA2,ADRA2A,ATP2A2,C3,CACNA1D,Ccl6,CCN1,CCND1,CD274,CDH2,CEBPD,CIITA,CISH,CMA1,COL12A1,COL22A1,COL27A1,COL7A1,DUSP1,EGR1,FCGR2B,FOS,HPGD,IFI16,KCNA5,L1CAM,LILRB3,LYZ,MYH11,MYH9,MYO3B,NR1D1,PIEZO2,PROX1,PTPN2,PTPRC,PTRH2,RAC2,SEMA4C,SYNJ2,TNC,TYRO3,ZBTB12	43
Cancer,Organismal Injury and Abnormalities	Neoplasia of cells	1.81e-06		-1.37	ACTA2,ADAMTS16,ADGB,ADGRL3,ANO1,ARNTL,ATP2A2,AXIN2,BIN2,C3,CACNA1D,CACNA1G,CAMK2N1,CASKIN1,CASTOR1,CASZ1,Ccl6,CCN1,CCN4,CCND1,CD274,CDH2,CEBPD,CELSR2,CHL1,CIITA,CKAP4,CLMN,COL12A1,COL22A1,COL27A1,COL7A1,COX4I2,CPEB1,CSPG4,CYB5D2,DDC,DHCR24,DISP2,DPH6,DUSP4,EGFLAM,EGR1,EPS8L2,F13A1,FAT3,FCGR2B,FLNC,FOS,FRAS1,FREM1,FREM2,FYB1,GADD45G,GRHL2,HCK,HIVEP3,HOXA6,IGSF3,KCTD14,KIF20A,L1CAM,LILRB3,LMOD2,LOX…	127
Cancer,Gastrointestinal Disease,Organismal Injury and Abnormalities	Gastro-esophageal carcinoma	1.85e-06			ADAMTS16,ADGB,AMHR2,ANO1,ARMC2,ARNTL,ATG10,AXIN2,C1QC,C3,CACNA1D,CASKIN1,CASZ1,CCN1,CCN4,CCND1,CD274,CDH2,CELSR2,CFAP69,CHL1,CIITA,COL12A1,COL22A1,COL7A1,CSPG4,DISP2,DPEP2,EDAR,EGFLAM,EGR1,F13A1,FAM83H,FAT3,FLNC,FREM1,FREM2,GNB1L,GRHL2,HIVEP3,HOXA6,HR,IFI16,IGSF3,KCNA5,KCNB1,KIF19,L3HYPDH,LIPT1,LMOD2,LYZ,MDM1,METTL5,MICU3,MMP17,MYH11,MYH6,MYH7,MYH9,MYOM3,NECTIN1,NOTCH3,NR1D1,NTRK3,NTSR1,PER3,PIEZ…	91
Cancer,Hematological Disease,Organismal Injury and Abnormalities	Hematologic cancer	1.89e-06		-0.508	ADAMTS16,ADGB,ANO1,ARNTL,AXIN2,C3,CACNA1D,CACNA1G,CAMK2N1,CASKIN1,Ccl6,CCN1,CCND1,CD274,CEBPD,CELSR2,CHL1,CIITA,CKAP4,COL12A1,COL27A1,COL7A1,CSPG4,CYB5D2,DDC,DHCR24,DISP2,DUSP4,EGFLAM,EGR1,FAT3,FCGR2B,FLNC,FOS,FRAS1,FREM2,FYB1,GADD45G,HCK,HOXA6,IGSF3,KIF20A,L1CAM,LILRB3,LMOD2,LPCAT2,LRRC52,LYZ,MAFB,MMP17,MX1,MYH11,MYH9,MYO3B,MYOM3,NEK8,NOTCH3,NTRK3,P2RY6,PAG1,PARP2,PIEZO2,POLR2A,PPP1R13L,PTPN2,PT…	85
Cancer,Organismal Injury and Abnormalities	Cancer of cells	1.96e-06		-0.515	ACTA2,ADAMTS16,ADGRL3,ANO1,ATP2A2,AXIN2,BIN2,C3,CACNA1D,CACNA1G,CAMK2N1,CASKIN1,CASTOR1,CASZ1,Ccl6,CCN1,CCN4,CCND1,CD274,CDH2,CEBPD,CELSR2,CHL1,CIITA,CKAP4,CLMN,COL12A1,COL22A1,COL27A1,COL7A1,COX4I2,CPEB1,CSPG4,CYB5D2,DDC,DHCR24,DPH6,DUSP4,EGFLAM,EGR1,EPS8L2,F13A1,FAT3,FCGR2B,FLNC,FOS,FRAS1,FREM1,FREM2,FYB1,GADD45G,HCK,HIVEP3,HOXA6,IGSF3,KCTD14,KIF20A,L1CAM,LILRB3,LMOD2,LOXL4,LPCAT2,LRRC3B,LRRC52…	116
Hematological Disease,Immunological Disease	Lymphoproliferative disorder	2.08e-06		-0.295	ACTA2,ADAMTS16,ANO1,C3,CACNA1D,CACNA1G,CAMK2N1,CASKIN1,Ccl6,CCN1,CCND1,CD274,CEBPD,CELSR2,CHL1,CIITA,CKAP4,COL12A1,COL27A1,COL7A1,CSPG4,DDC,DHCR24,DUSP4,EGFLAM,EGR1,FAT3,FCGR2B,FOS,FRAS1,FREM2,FYB1,GADD45G,HCK,HOXA6,IGSF3,KIF20A,L1CAM,LILRB3,LMOD2,LPCAT2,LRRC52,MAFB,MX1,MYH11,NEK8,NOTCH3,NTRK3,PAG1,PARP2,PIEZO2,PTPN2,PTPRC,PTPRF,RAC2,RASGRF1,RIN3,RUNX2,SCUBE2,SDC1,TNC,TSPAN4,TTC32,VAV2,XRCC4,ZNF1…	67
Cancer,Organismal Injury and Abnormalities	Advanced malignant solid tumor	2.13e-06		-0.776	ACTA2,AXIN2,C3,CCN1,CCN4,CCND1,CD274,CDH2,CEBPD,CPEB1,DUSP4,FCGR2B,KIF20A,L1CAM,LIMD2,LMCD1,MAFB,MX1,NOTCH3,NTRK3,OLFML3,PARP2,PDLIM1,PTPRC,RAD51B,RUNX2,SDC1,TNC,TSPAN4,TYRO3	30
Cancer,Organismal Injury and Abnormalities,Reproductive System Disease	Development of genital tumor	2.22e-06			ACYP1,ADAMTS16,ADGB,ADGRL3,ALDH1L2,ARHGAP25,ARHGAP30,ARMC2,ARNTL,ASGR2,AXIN2,BHLHE40,BIN2,BMP5,C1QC,C22orf23,C3,CACNA1D,CACNA1G,CASTOR1,CASZ1,CCN1,CCN4,CCND1,CD274,CDH2,CELSR2,CHL1,CIITA,CKAP4,CLMN,COL12A1,COL22A1,COL7A1,CSPG4,DNAJC24,DXO,EDAR,EGFLAM,EGR1,EPHB2,F13A1,FAM98C,FAT3,FERMT3,FLNC,FLVCR2,FOS,FOXO6,FREM1,FREM2,FYB1,GAN,GLT8D2,GPRIN3,GRHL1,GTPBP8,HCK,HIVEP3,HOXA6,HPDL,HR,HSPB7,IFI16,IGSF3…	120
Cancer,Organismal Injury and Abnormalities	Lymphoid cancer	2.3e-06		-0.295	ADAMTS16,ANO1,C3,CACNA1D,CACNA1G,CAMK2N1,CASKIN1,Ccl6,CCN1,CCND1,CD274,CEBPD,CELSR2,CHL1,CIITA,CKAP4,COL12A1,COL27A1,COL7A1,CSPG4,DDC,DHCR24,DUSP4,EGFLAM,EGR1,FAT3,FCGR2B,FOS,FRAS1,FREM2,FYB1,GADD45G,HCK,HOXA6,IGSF3,KIF20A,L1CAM,LILRB3,LMOD2,LPCAT2,LRRC52,MAFB,MX1,MYH11,NEK8,NOTCH3,NTRK3,PAG1,PARP2,PIEZO2,PTPN2,PTPRC,PTPRF,RAC2,RASGRF1,RIN3,RUNX2,SCUBE2,SDC1,SEMA4C,TNC,TSPAN4,TTC32,VAV2,XRCC4,ZNF…	67
Cardiovascular System Development and Function	Development of vasculature	2.54e-06		-1.085	ACTA2,ADRA2A,ARNTL,ATP2A2,C3,CACNA1G,CCN1,CCND1,CDH2,CEBPD,CMA1,CSPG4,EGR1,EPHB2,FERMT3,FOS,Gm21596/Hmgb1,HAS3,HCK,HPGD,HSPB7,IFI16,L1CAM,LMCD1,LYVE1,MYH11,MYH9,NOTCH3,NTRK3,PROX1,PTPRF,RAC2,RUNX2,SDC1,SEMA4C,SMPD3,THBS4,TNC,VAV2	39
Connective Tissue Disorders,Inflammatory Disease,Inflammatory Response,Organismal Injury and Abnormalities,Skeletal and Muscular Disorders	Serum transfer induced arthritis	2.62e-06		1.131	C3,CISH,CMA1,FCGR2B,HCK	5
Cancer,Hematological Disease,Organismal Injury and Abnormalities	Myeloid or lymphoid neoplasm	2.67e-06		0.033	ADAMTS16,ADGB,ANO1,ARNTL,AXIN2,C3,CACNA1D,CACNA1G,CAMK2N1,CASKIN1,Ccl6,CCN1,CCND1,CD274,CEBPD,CELSR2,CHL1,CIITA,CKAP4,COL12A1,COL27A1,COL7A1,CSPG4,CYB5D2,DDC,DHCR24,DISP2,DUSP4,EGFLAM,EGR1,FAT3,FCGR2B,FLNC,FOS,FRAS1,FREM2,FYB1,GADD45G,HCK,HOXA6,IGSF3,KIF20A,L1CAM,LILRB3,LMOD2,LPCAT2,LRRC52,LYZ,MAFB,MMP17,MX1,MYH11,MYH9,MYO3B,MYOM3,NEK8,NOTCH3,NTRK3,P2RY6,PAG1,PARP2,PIEZO2,POLR2A,PPP1R13L,PTPN2,PT…	85
Cancer,Organismal Injury and Abnormalities	Genitourinary adenocarcinoma	2.69e-06			ACTA2,ACYP1,ADAMTS16,ADGB,ADGRL3,ALDH1L2,AMHR2,AMPD3,ARHGAP25,ARHGAP30,ARMC2,ARNTL,ASGR2,AXIN2,BHLHE40,BIN2,BMP5,C1QC,C22orf23,C3,CACNA1D,CACNA1G,CASTOR1,CASZ1,CATSPER2,CCN1,CCN4,CCND1,CD274,CDH2,CELSR2,CFAP69,CHL1,CIITA,CKAP4,CLMN,COL12A1,COL22A1,COL7A1,CPEB1,CSPG4,CYB5D2,DISP2,DNAJC24,DXO,EDAR,EGFLAM,EPHB2,EPS8L2,F13A1,FAM180A,FAM83H,FAM98C,FAT3,FERMT3,FLNC,FLVCR2,FOS,FOXO6,FRAS1,FREM1,FREM2,FY…	140
Humoral Immune Response,Protein Synthesis	Quantity of IgG1	2.7e-06		-0.333	ARNTL,BHLHE40,CD274,Cmah,DUSP4,FCGR2B,GLT8D2,SASH3,SDC1,VAV2	10
Cellular Movement	Cell movement of tumor cell lines	3.15e-06		-1.722	ACTA2,AXIN2,C3,CACNA1D,CCN1,CCN4,CCND1,CDH2,CEBPD,COL7A1,EGR1,EPHB2,FERMT3,FLNC,FOS,FYB1,GRHL2,HAS3,HCK,L1CAM,LMCD1,LYVE1,MX1,MYH9,NOTCH3,NTRK3,OPCML,PAG1,PANX1,PDLIM1,PIEZO2,RAC2,RARRES1,RUNX2,SDC1,SEMA4C,STAP2,TNC,VAV2	39
Organismal Survival	Morbidity or mortality	3.3e-06		1.859	ACTA2,ADRA2A,ANO1,ARNTL,ASGR2,ATP2A2,BHLHE40,BLOC1S2,C3,CACNA1D,CASZ1,Ccl6,CCN1,CCND1,CD274,CDH2,CEBPD,Cmah,COL12A1,COL7A1,DUSP1,EPHB2,F13A1,FCGR2B,Fcna,FERMT3,FLNC,FOS,GAN,GLT8D2,Gm21596/Hmgb1,HCK,HPGD,HSPB7,IL17RE,KIF19,KIF20A,L1CAM,LMOD2,LYZ,MAFB,MYH11,MYH6,MYH7,MYH9,NECTIN1,NEK8,NOTCH3,NR1D1,NTRK3,PARP2,PDLIM1,PIEZO2,POLR2A,PPP1R13L,PPP1R14C,PTPN2,PTPRC,PTPRF,PTRH2,RAC2,RAD51B,RUNX2,SDC1,TENM…	69
Connective Tissue Disorders,Immunological Disease,Organismal Injury and Abnormalities	Collagen disease	3.31e-06			C3,COL12A1,COL7A1,EGR1,GADD45G,HPDL,MYH9,PTPRF,TAGLN	9
Cancer,Hematological Disease,Immunological Disease,Organismal Injury and Abnormalities	Lymphocytic cancer	3.69e-06		-0.295	ADAMTS16,ANO1,C3,CACNA1D,CACNA1G,CAMK2N1,CASKIN1,Ccl6,CCN1,CCND1,CD274,CEBPD,CELSR2,CHL1,CIITA,CKAP4,COL12A1,COL27A1,COL7A1,CSPG4,DDC,DHCR24,DUSP4,EGFLAM,EGR1,FAT3,FCGR2B,FOS,FRAS1,FREM2,FYB1,GADD45G,HCK,HOXA6,IGSF3,KIF20A,L1CAM,LILRB3,LMOD2,LPCAT2,LRRC52,MAFB,MX1,MYH11,NEK8,NOTCH3,NTRK3,PAG1,PARP2,PIEZO2,PTPN2,PTPRC,PTPRF,RAC2,RASGRF1,RIN3,RUNX2,SCUBE2,SDC1,TNC,TSPAN4,TTC32,VAV2,XRCC4,ZNF185,ZSC…	66
Cancer,Endocrine System Disorders,Organismal Injury and Abnormalities,Reproductive System Disease	Gonadal tumor	3.82e-06			ACYP1,ADGB,ALDH1L2,AMHR2,AXIN2,C3,CASTOR1,CASZ1,CCN1,CCN4,CD274,CDH2,CELSR2,CHL1,CIITA,CKAP4,COL22A1,COL7A1,CSPG4,DHCR24,DUSP1,DUSP4,DXO,EDAR,F13A1,FAT3,FCGR2B,FOS,FOXO6,GAN,HCK,HIVEP3,HPDL,HR,IGSF3,LRRC52,MAP1A,MYH11,MYH9,MYO3B,NEK8,NOTCH3,NTRK3,OPCML,P2RY6,PARP2,PTPRF,RMDN2,RTN4RL1,SEMA4C,TENM3,TIFA,TSPAN4,TYRO3,ZNF676	55
Cancer,Hematological Disease,Organismal Injury and Abnormalities	Lymphocytic neoplasm	3.86e-06		-0.295	ADAMTS16,ANO1,C3,CACNA1D,CACNA1G,CAMK2N1,CASKIN1,Ccl6,CCN1,CCND1,CD274,CEBPD,CELSR2,CHL1,CIITA,CKAP4,COL12A1,COL27A1,COL7A1,CSPG4,DDC,DHCR24,DUSP4,EGFLAM,EGR1,FAT3,FCGR2B,FOS,FRAS1,FREM2,FYB1,GADD45G,HCK,HOXA6,IGSF3,KIF20A,L1CAM,LILRB3,LMOD2,LPCAT2,LRRC52,MAFB,MX1,MYH11,NEK8,NOTCH3,NTRK3,PAG1,PARP2,PIEZO2,PTPN2,PTPRC,PTPRF,RAC2,RASGRF1,RIN3,RUNX2,SCUBE2,SDC1,TNC,TSPAN4,TTC32,VAV2,XRCC4,ZNF185,ZSC…	66
Metabolic Disease,Organismal Injury and Abnormalities	Glucose metabolism disorder	3.94e-06		-0.437	ACTA2,ADRA2A,ARNTL,ATP2A2,C3,CACNA1D,Ccl6,CCN1,CCND1,CD274,CDH2,CEBPD,CIITA,CISH,CMA1,COL12A1,COL22A1,COL27A1,COL7A1,CSPG4,DUSP1,EGR1,FCGR2B,FOS,Gm21596/Hmgb1,HAUS1,HPGD,IFI16,KCNA5,L1CAM,LILRB3,LYZ,MYH11,MYH9,MYO3B,NR1D1,P2RY6,PIEZO2,PIN4,PROX1,PTPN2,PTPRC,RAC2,SEMA4C,SYNJ2,TNC,TYRO3,ZBTB12	48
Endocrine System Disorders,Gastrointestinal Disease,Metabolic Disease,Organismal Injury and Abnormalities	Diabetes mellitus	4.2e-06			ACTA2,ADRA2A,ATP2A2,C3,CACNA1D,Ccl6,CCN1,CCND1,CD274,CDH2,CEBPD,CIITA,CISH,CMA1,COL12A1,COL22A1,COL27A1,COL7A1,DUSP1,EGR1,FCGR2B,FOS,HPGD,IFI16,KCNA5,L1CAM,LILRB3,LYZ,MYH11,MYH9,MYO3B,NR1D1,PIEZO2,PROX1,PTPN2,PTPRC,RAC2,SEMA4C,SYNJ2,TNC,TYRO3,ZBTB12	42
Organismal Development	Morphology of body cavity	4.39e-06			ADRA2A,AMHR2,ANO1,ARNTL,ATP2A2,BHLHE40,C3,CACNA1D,CALR3,CASZ1,CCDC3,CCND1,CDH2,CIITA,CISH,COX4I2,CPEB1,DUSP1,EGR1,EPHB2,FCGR2B,FLNC,FOS,FRAS1,FREM1,GADD45G,HCK,HSPB7,LMCD1,LMOD2,MYH11,MYH6,MYH7,MYH9,NEK8,NOTCH3,NTRK3,P2RY6,PARP2,PPP1R13L,PROX1,PTPN2,PTPRC,PTPRF,RASGRF1,RUNX2,SDC1,SMPD3,THBS4,TYRO3,VAV2	51
Connective Tissue Development and Function,Connective Tissue Disorders,Organismal Injury and Abnormalities,Skeletal and Muscular Disorders,Skeletal and Muscular System Development and Function,Tissue Development	Abnormal morphology of bone	4.52e-06			ADRA2A,ARNTL,CCND1,Cmah,COL12A1,COL27A1,EGR1,EPHB2,FOS,FREM1,HCK,HIVEP3,HOXA6,L1CAM,NACA,PTPN2,PTPRC,RUNX2,SCUBE2,SMPD3	20
Inflammatory Response	Inflammatory response	4.62e-06		0.464	ADRA2A,ARHGAP25,C3,CCN4,CCND1,CD274,CEBPD,CIITA,CMA1,CSPG4,CTSE,DUSP1,EGR1,FCGR2B,Fcna,FOS,Gm21596/Hmgb1,HCK,LILRB3,LYZ,NMI,NR1D1,P2RY6,PTPN2,RAC2,RIN3,SASH3,SDC1,THBS4,TNC,TYRO3	31
Tissue Morphology	Quantity of cells	4.83e-06		-0.87	ARNTL,BHLHE40,BLOC1S2,C3,CACNA1D,CACNA1G,CCDC3,CCN4,CCND1,CD274,CHL1,CIITA,CISH,CSPG4,CTSE,DUSP1,DUSP4,EGR1,EPHB2,F13A1,FCGR2B,FERMT3,FLNC,FOS,FYB1,Gm21596/Hmgb1,HCK,HIVEP3,L1CAM,LILRB3,MAFB,MYH9,NACA,NOTCH3,NTRK3,P2RY6,PAG1,PANX1,PLXNA3,PPP1R13L,PTPN2,PTPRC,PTPRCAP,PTPRF,PTRH2,RAC2,RASGRF1,RUNX2,SASH3,SCUBE2,SDC1,SMPD3,THG1L,TNC,TYRO3,VAV2	56
Cancer,Endocrine System Disorders,Organismal Injury and Abnormalities	Extrapancreatic neuroendocrine tumor	4.85e-06			ACTA2,ADAMTS16,ADGB,ADGRL3,ADRA2A,ALDH1L2,ANO1,ARHGAP25,BLOC1S2,C3,CACNA1G,CASZ1,CCND1,CD274,CDH2,CEBPD,CHL1,COL12A1,COL22A1,COL27A1,COL7A1,DDC,DISP2,EGR1,EPHB2,F13A1,FLNC,FRAS1,FREM1,FREM2,FYB1,HR,IGSF3,LMOD2,LRRC52,LRRC55,MMP17,MYH6,MYH9,MYO3B,NACA,NEK8,NMI,NOTCH3,NR1D1,NTRK3,NTSR1,OPCML,PARP2,PIN4,PROX1,PTPRC,PTPRF,RAC2,RIN3,RMDN2,SYNJ2,TENM3,TMEM200C,TNC,TYRO3,ZBTB7C,ZNF185,ZNF676,ZNF729,ZNF7…	66
Cancer,Hematological Disease,Organismal Injury and Abnormalities	Neoplasia of blood cells	4.94e-06		0.033	ADAMTS16,ADGB,ANO1,ARNTL,AXIN2,C3,CACNA1G,CAMK2N1,CASKIN1,Ccl6,CCN1,CCND1,CD274,CEBPD,CELSR2,CHL1,CIITA,CKAP4,COL12A1,COL27A1,COL7A1,CSPG4,CYB5D2,DDC,DHCR24,DISP2,DUSP4,EGFLAM,EGR1,FAT3,FCGR2B,FLNC,FOS,FRAS1,FYB1,GADD45G,HCK,HOXA6,IGSF3,KIF20A,L1CAM,LILRB3,LMOD2,LPCAT2,LRRC52,LYZ,MAFB,MMP17,MX1,MYH11,MYH9,MYO3B,MYOM3,NEK8,NOTCH3,NTRK3,P2RY6,PAG1,PARP2,PIEZO2,POLR2A,PPP1R13L,PTPN2,PTPRC,PTPRF,RAC2…	83
Cancer,Organismal Injury and Abnormalities,Reproductive System Disease	Female genital tract cancer	5.15e-06			ACYP1,ADAMTS16,ADGB,ADGRL3,ALDH1L2,ARHGAP25,ARHGAP30,ARMC2,ARNTL,ASGR2,AXIN2,BHLHE40,BIN2,BMP5,C1QC,C22orf23,C3,CACNA1D,CACNA1G,CASTOR1,CASZ1,CCN1,CCN4,CCND1,CD274,CDH2,CELSR2,CHL1,CIITA,CKAP4,CLMN,COL12A1,COL22A1,COL7A1,CSPG4,DHCR24,DNAJC24,DUSP4,DXO,EDAR,EGFLAM,EGR1,EPHB2,F13A1,FAM98C,FAT3,FERMT3,FLNC,FLVCR2,FOS,FOXO6,FREM1,FREM2,FYB1,GAN,GLT8D2,GPRIN3,GRHL1,GTPBP8,HCK,HIVEP3,HOXA6,HPDL,HR,IFI1…	119
Cancer,Organismal Injury and Abnormalities	Development of adenocarcinoma	5.76e-06			ACTA2,ACYP1,ADAMTS16,ADGB,ADGRL3,ALDH1L2,ARHGAP25,ARHGAP30,ARMC2,ARNTL,ASGR2,ATP2A2,AXIN2,BHLHE40,BIN2,BMP5,C1QC,C22orf23,C3,CACNA1D,CACNA1G,CASTOR1,CASZ1,CCN1,CCN4,CCND1,CD274,CDH2,CELSR2,CFAP69,CHL1,CIITA,CKAP4,CLMN,COL12A1,COL22A1,COL27A1,COL7A1,CSPG4,DHCR24,DISP2,DNAJC24,DXO,EDAR,EGFLAM,EPHB2,F13A1,FAM98C,FAT3,FERMT3,FLNC,FLVCR2,FOS,FOXO6,FREM1,FREM2,FYB1,GAN,GPRIN3,GRHL1,GRHL2,HCK,HIVEP3,HPD…	127
Lymphoid Tissue Structure and Development,Tissue Morphology	Quantity of lymphoid tissue	6.18e-06		0.087	ARNTL,BHLHE40,C3,CD274,CIITA,CTSE,FCGR2B,FOS,FYB1,HIVEP3,NOTCH3,PAG1,PTPN2,PTPRC,PTPRCAP,RUNX2,SASH3,VAV2	18
Cancer,Gastrointestinal Disease,Organismal Injury and Abnormalities	Gastric adenocarcinoma	6.63e-06			ADAMTS16,AMHR2,ANO1,ARMC2,ARNTL,ATG10,AXIN2,C1QC,C3,CACNA1D,CASKIN1,CASZ1,CCN1,CD274,CDH2,CELSR2,CHL1,CIITA,COL12A1,COL22A1,CSPG4,EGR1,F13A1,FAM83H,FAT3,FLNC,FREM2,GNB1L,HIVEP3,HOXA6,HR,IFI16,IGSF3,KCNA5,KCNB1,LIPT1,MDM1,MICU3,MYH6,MYH7,MYH9,NR1D1,NTRK3,NTSR1,PER3,POLR2A,PTPRC,RMDN2,SCUBE2,SYNJ2,TENM3,TNC,USP11,VAV2,ZNF474,ZNF676,ZNF704	57
Organismal Development	Abnormal morphology of body cavity	7.53e-06			ADRA2A,AMHR2,ARNTL,ATP2A2,BHLHE40,C3,CACNA1D,CALR3,CCND1,CDH2,CIITA,CISH,COX4I2,CPEB1,DUSP1,EGR1,EPHB2,FCGR2B,FLNC,FOS,FRAS1,FREM1,GADD45G,HCK,HSPB7,LMCD1,MYH11,MYH6,MYH7,MYH9,NEK8,NOTCH3,NTRK3,P2RY6,PPP1R13L,PROX1,PTPN2,PTPRC,PTPRF,RASGRF1,RUNX2,SDC1,SMPD3,THBS4,TYRO3,VAV2	46
Neurological Disease	Epilepsy or neurodevelopmental disorder	7.68e-06			ADRA2A,AXIN2,C1QB,C3,CACNA1G,CCN1,CDH2,CEBPD,DDC,DUSP1,EGR1,FAT3,FCGR2B,FOS,GADD45G,HAS3,HIVEP3,HPDL,KCNB1,L1CAM,LMCD1,PLXNA3,POLR2A,PPP1R13L,THBS4,TYRO3	26
Cancer,Organismal Injury and Abnormalities,Respiratory Disease	Non-small cell lung carcinoma	7.86e-06			ACTA2,ADGB,ADGRL3,ARHGAP30,AXIN2,BIN2,CACNA1D,CACNA1G,CASTOR1,CCND1,CD274,CDCA8,CFAP69,CHL1,CIITA,COL12A1,COL22A1,COL27A1,CPEB1,CSPG4,CYB5D2,DHCR24,DUSP4,EGFLAM,EPHB2,F13A1,FAT3,FLNC,GPRIN3,GRHL2,HCK,HIVEP3,HPGD,HR,IGSF3,KCNA5,KIF19,KIF20A,L1CAM,L3HYPDH,LMCD1,LRRC30,MAFB,MYH11,MYH6,MYH7,MYH9,MYO3B,NACA,NEK8,NOTCH3,NTRK3,OPCML,PARP2,PIEZO2,POLR2A,PTPRC,PTPRF,RIN3,SCUBE2,SYNJ2,TENM3,TMEM200C,TNC,TY…	68
Skeletal and Muscular Disorders	Hand deformity	7.91e-06			ADAMTS16,ADRA2A,COL12A1,COL22A1,COL27A1,COL7A1,HPGD,MMP17	8
Hematological System Development and Function,Hematopoiesis,Lymphoid Tissue Structure and Development,Organ Morphology,Tissue Morphology	Quantity of thymocytes	8.84e-06		-1.049	BHLHE40,CIITA,CTSE,FCGR2B,FOS,FYB1,HIVEP3,NOTCH3,PAG1,PTPN2,PTPRC,RUNX2,SASH3	13
Organismal Survival	Organismal death	8.92e-06	Increased	2.014	ACTA2,ADRA2A,ANO1,ARNTL,ASGR2,ATP2A2,BHLHE40,BLOC1S2,C3,CACNA1D,CASZ1,Ccl6,CCN1,CCND1,CD274,CDH2,CEBPD,Cmah,COL12A1,COL7A1,DUSP1,EPHB2,F13A1,FCGR2B,FERMT3,FLNC,FOS,GAN,GLT8D2,Gm21596/Hmgb1,HCK,HPGD,HSPB7,KIF19,KIF20A,L1CAM,LMOD2,LYZ,MAFB,MYH11,MYH6,MYH7,MYH9,NECTIN1,NEK8,NOTCH3,NR1D1,NTRK3,PARP2,PDLIM1,PIEZO2,POLR2A,PPP1R13L,PPP1R14C,PTPN2,PTPRC,PTPRF,PTRH2,RAC2,RAD51B,RUNX2,SDC1,TENM3,TIFA,TNC,T…	67
Cellular Development,Connective Tissue Development and Function,Skeletal and Muscular System Development and Function,Tissue Development	Differentiation of osteoclasts	9.17e-06		-0.544	ATP2A2,C3,CCN4,CIITA,DUSP1,FCGR2B,FOS,HIVEP3,LILRB3,MAFB,RUNX2,TNC	12
Cardiovascular System Development and Function,Organ Morphology,Organismal Development	Morphology of left ventricle	1.03e-05			ADRA2A,ATP2A2,CACNA1D,HSPB7,LMOD2,MYH11,MYH6,MYH7,NTRK3,P2RY6,THBS4,VAV2	12
Cancer,Gastrointestinal Disease,Organismal Injury and Abnormalities	Gastroesophageal adenocarcinoma	1.05e-05			ADAMTS16,AMHR2,ANO1,ARMC2,ARNTL,ATG10,AXIN2,C1QC,C3,CACNA1D,CASKIN1,CASZ1,CCN1,CCND1,CD274,CDH2,CELSR2,CHL1,CIITA,COL12A1,COL22A1,CSPG4,EGR1,F13A1,FAM83H,FAT3,FLNC,FREM2,GNB1L,HIVEP3,HOXA6,HR,IFI16,IGSF3,KCNA5,KCNB1,LIPT1,LYZ,MDM1,MICU3,MYH6,MYH7,MYH9,NR1D1,NTRK3,NTSR1,PER3,PIEZO2,POLR2A,PTPRC,RMDN2,SCUBE2,SYNJ2,TENM3,TNC,USP11,VAV2,ZNF474,ZNF676,ZNF704,ZNF729	61
Skeletal and Muscular Disorders	Abnormality of limb	1.13e-05			ADAMTS16,ADRA2A,ATP2A2,COL12A1,COL22A1,COL27A1,COL7A1,EDAR,F13A1,FLNC,FOS,FREM2,HPGD,MMP17,PTPN2,RUNX2,SCUBE2,SMPD3	18
Cellular Development,Cellular Growth and Proliferation,Hematological System Development and Function,Lymphoid Tissue Structure and Development	Proliferation of mononuclear leukocytes	1.16e-05		0.702	BHLHE40,C3,CCND1,CD274,CIITA,CISH,Cmah,DUSP1,EGR1,EPHB2,FCGR2B,FOS,FYB1,HCK,HR,LILRB3,MYH6,NOTCH3,PAG1,PTPN2,PTPRC,PTPRCAP,RAC2,SASH3,STAP2,TIFA,TYRO3,VAV2	28
Embryonic Development,Organ Development,Organismal Development,Tissue Development	Development of sensory organ	1.19e-05			ARNTL,BMP5,C1QB,C3,CCND1,CEBPD,CSPG4,EGFLAM,EGR1,EPHB2,FAT3,FOS,FREM2,Gm21596/Hmgb1,IFI16,IGSF3,LYVE1,MAFB,MYO3B,NECTIN1,NOTCH3,PROX1,PTPRF	23
Skeletal and Muscular Disorders	Limb defect	1.2e-05			ADAMTS16,ADRA2A,CELSR2,COL12A1,COL22A1,COL27A1,COL7A1,FRAS1,FREM1,FREM2,HIVEP3,HPGD,MMP17,PTPN2,RUNX2,SCUBE2,SMPD3	17
Cellular Development,Cellular Growth and Proliferation,Hematological System Development and Function,Lymphoid Tissue Structure and Development	Proliferation of immune cells	1.23e-05		0.645	BHLHE40,C3,CCND1,CD274,CIITA,CISH,Cmah,DUSP1,EGR1,EPHB2,FCGR2B,FOS,FYB1,HCK,HR,LILRB3,MAFB,MYH6,NOTCH3,PAG1,PTPN2,PTPRC,PTPRCAP,RAC2,SASH3,STAP2,TIFA,TYRO3,VAV2	29
Cancer,Organismal Injury and Abnormalities	Extrapulmonary squamous cell carcinoma	1.28e-05			ACTA2,ADGRL3,ANO1,ATP2A2,AXIN2,BIN2,C3,CACNA1D,CACNA1G,CASKIN1,CASTOR1,CASZ1,CCN1,CCND1,CD274,CDH2,CELSR2,CHL1,CIITA,CKAP4,CLMN,COL12A1,COL22A1,COL27A1,COL7A1,COX4I2,CSPG4,EGR1,EPS8L2,F13A1,FAT3,FLNC,FOS,FREM1,FREM2,HIVEP3,HOXA6,IGSF3,KCTD14,L1CAM,LOXL4,LPCAT2,LRRC3B,MAFB,MDM1,MX1,MYH11,MYH6,MYH7,MYH9,MYO3B,MYOM3,NACA,NECTIN1,NEK8,NOTCH3,NR1D1,NTRK3,NTSR1,OPCML,PARP2,PER3,PIEZO2,PROX1,PTPRC,RIN3,…	81
Cancer,Organismal Injury and Abnormalities,Respiratory Disease	Nonsquamous non-small cell lung carcinoma	1.31e-05			ACTA2,ADGB,ADGRL3,ARHGAP30,AXIN2,BIN2,CACNA1D,CACNA1G,CASTOR1,CCND1,CD274,CFAP69,CIITA,COL12A1,COL22A1,COL27A1,CSPG4,DHCR24,EGFLAM,EPHB2,FAT3,FLNC,GPRIN3,GRHL2,HCK,HIVEP3,HPGD,HR,IGSF3,KCNA5,KIF19,L1CAM,LMCD1,LRRC30,MYH11,MYH6,MYH7,MYH9,MYO3B,NACA,NEK8,NOTCH3,NTRK3,PARP2,PIEZO2,POLR2A,PTPRC,RIN3,SCUBE2,SYNJ2,TENM3,TNC,TYRO3,ZNF676,ZNF786	55
Cancer,Hematological Disease,Immunological Disease,Organismal Injury and Abnormalities	Neoplasia of leukocytes	1.36e-05		-0.295	ADAMTS16,ANO1,C3,CACNA1G,CAMK2N1,CASKIN1,Ccl6,CCN1,CCND1,CD274,CEBPD,CELSR2,CHL1,CIITA,CKAP4,COL12A1,COL27A1,COL7A1,DDC,DHCR24,DUSP4,EGFLAM,EGR1,FAT3,FCGR2B,FOS,FRAS1,FYB1,GADD45G,HCK,HOXA6,IGSF3,KIF20A,L1CAM,LILRB3,LMOD2,LPCAT2,LRRC52,MAFB,MX1,MYH11,NEK8,NOTCH3,NTRK3,PAG1,PARP2,PIEZO2,PTPN2,PTPRC,PTPRF,RAC2,RASGRF1,RIN3,RUNX2,SCUBE2,SDC1,TNC,TSPAN4,TTC32,VAV2,XRCC4,ZNF185,ZSCAN25	63
Immunological Disease	Systemic autoimmune syndrome	1.38e-05		1.221	ACTA2,ADRA2A,BMP5,C3,CACNA1D,Ccl6,CD274,CIITA,CINP,CISH,COL12A1,COL27A1,COL7A1,DDC,DUSP1,DUSP4,EGR1,FCGR2B,FOS,GADD45G,HCK,HPDL,IFI16,L1CAM,LILRB3,LYZ,MAFB,MX1,MYH11,MYH9,NACA,NECTIN1,PTPN2,PTPRC,PTPRF,RAD51B,RASGRF1,SDC1,SEMA4C,TAGLN,TNC,ZBTB12	42
Cancer,Hematological Disease,Immunological Disease,Organismal Injury and Abnormalities	Tumorigenesis of lymphocytes	1.42e-05		-0.295	ADAMTS16,ANO1,C3,CACNA1G,CASKIN1,Ccl6,CCN1,CCND1,CD274,CEBPD,CELSR2,CHL1,CIITA,CKAP4,COL12A1,COL27A1,COL7A1,DDC,DHCR24,DUSP4,EGFLAM,EGR1,FAT3,FCGR2B,FOS,FRAS1,FYB1,GADD45G,HCK,HOXA6,IGSF3,KIF20A,L1CAM,LILRB3,LMOD2,LPCAT2,LRRC52,MAFB,MX1,MYH11,NEK8,NOTCH3,NTRK3,PAG1,PARP2,PIEZO2,PTPRC,PTPRF,RAC2,RASGRF1,RIN3,RUNX2,SCUBE2,SDC1,TNC,TSPAN4,TTC32,VAV2,XRCC4,ZNF185,ZSCAN25	61
Cancer,Endocrine System Disorders,Gastrointestinal Disease,Organismal Injury and Abnormalities	Pancreatic tumor	1.43e-05			ADGB,ADGRL3,ADRA2A,ANO1,ARHGAP30,ARMC2,ARNTL,AXIN2,BIN2,C3,CACNA1D,CACNA1G,CASKIN1,CCN1,CCND1,CD274,CDH2,CELSR2,CHL1,CIITA,COL12A1,COL22A1,COL7A1,CPEB1,CSPG4,DUSP4,EGR1,EPHB2,FAT3,FLNC,FOS,FRAS1,FREM1,FREM2,FYB1,HAUS5,HCK,HOXA6,KCNB1,L1CAM,LMOD2,LPCAT2,LRRC30,LRRC55,MAFB,MYH6,MYH7,MYO3B,NEK8,NOTCH3,NTRK3,NTSR1,OLFML3,PARP2,PLXNA3,PTPRC,PTPRCAP,RASGRF1,RIN3,RMDN2,RUNX2,SDC1,TENM3,TNC,TYRO3,ZBTB7C,…	68
Cancer,Organismal Injury and Abnormalities	Head and neck squamous cell carcinoma	1.49e-05			ACTA2,ANO1,ATP2A2,AXIN2,CACNA1D,CACNA1G,CASKIN1,CASTOR1,CASZ1,CCN1,CCND1,CD274,CDH2,CELSR2,CKAP4,COL12A1,COL22A1,COL27A1,COL7A1,COX4I2,CSPG4,EGR1,EPS8L2,F13A1,FAT3,FLNC,FREM1,HIVEP3,HOXA6,IGSF3,KCTD14,L1CAM,MAFB,MDM1,MX1,MYH11,MYH6,MYH7,MYH9,MYO3B,MYOM3,NACA,NECTIN1,NEK8,NOTCH3,NR1D1,NTRK3,NTSR1,PARP2,PER3,PIEZO2,PROX1,PTPRC,RIN3,RUNX2,SASH3,SCUBE2,SMPD3,SYNJ2,TAGLN,THBS4,TNC,XRCC4,ZNF185,ZNF474,…	67
Cancer,Hematological Disease,Organismal Injury and Abnormalities	Hematologic cancer of cells	1.51e-05		-0.295	ADAMTS16,ANO1,C3,CACNA1G,CAMK2N1,CASKIN1,CCN1,CCND1,CD274,CELSR2,CHL1,CIITA,CKAP4,COL12A1,COL27A1,COL7A1,DDC,DHCR24,DUSP4,EGFLAM,EGR1,FAT3,FCGR2B,FOS,FRAS1,FYB1,GADD45G,HCK,HOXA6,IGSF3,KIF20A,L1CAM,LMOD2,LPCAT2,LRRC52,MAFB,MX1,MYH11,NEK8,NTRK3,PAG1,PARP2,PIEZO2,PTPN2,PTPRC,PTPRF,RAC2,RASGRF1,RIN3,RUNX2,SCUBE2,SDC1,TNC,TSPAN4,TTC32,VAV2,XRCC4,ZNF185,ZSCAN25	59
Connective Tissue Development and Function,Skeletal and Muscular System Development and Function,Tissue Development	Morphology of bone	1.55e-05			ADRA2A,ARNTL,CCN4,CCND1,Cmah,COL12A1,COL27A1,EGR1,EPHB2,FOS,FREM1,HCK,HIVEP3,HOXA6,L1CAM,NACA,P2RY6,PTPN2,PTPRC,RAC2,RUNX2,SCUBE2,SMPD3	23
Organismal Injury and Abnormalities	Visceromegaly	1.63e-05			ADRA2A,ATP2A2,C3,CACNA1D,CALR3,CCND1,CDH2,CIITA,DUSP1,FCGR2B,FLNC,HCK,HSPB7,LMCD1,MYH11,MYH6,MYH7,MYH9,NTRK3,P2RY6,PPP1R13L,PROX1,PTPN2,PTPRC,RUNX2,SDC1,THBS4,TYRO3,VAV2	29
Cancer,Endocrine System Disorders,Gastrointestinal Disease,Organismal Injury and Abnormalities	Pancreatic cancer	1.63e-05			ADGB,ADGRL3,ADRA2A,ANO1,ARHGAP30,ARMC2,ARNTL,AXIN2,BIN2,C3,CACNA1D,CACNA1G,CASKIN1,CCN1,CCND1,CD274,CDH2,CELSR2,CHL1,CIITA,COL12A1,COL22A1,COL7A1,CPEB1,CSPG4,DUSP4,EGR1,EPHB2,FAT3,FLNC,FOS,FRAS1,FREM1,FREM2,HAUS5,HCK,HOXA6,KCNB1,L1CAM,LPCAT2,LRRC30,MAFB,MYH6,MYH7,MYO3B,NOTCH3,NTRK3,NTSR1,OLFML3,PARP2,PLXNA3,PTPRCAP,RASGRF1,RIN3,RUNX2,SDC1,TENM3,TNC,TYRO3,ZNF518A,ZNF704	61
Cancer,Organismal Injury and Abnormalities,Reproductive System Disease	Uterine tumor	1.95e-05			ADAMTS16,ADGB,ADGRL3,ALDH1L2,ARHGAP25,ARHGAP30,ARMC2,ARNTL,ASGR2,AXIN2,BHLHE40,BIN2,BMP5,C1QC,C22orf23,C3,CACNA1D,CACNA1G,CCN1,CCN4,CCND1,CD274,CDH2,CELSR2,CHL1,CIITA,CLMN,COL12A1,COL22A1,COL7A1,CSPG4,DNAJC24,EDAR,EGFLAM,EGR1,EPHB2,F13A1,FAM98C,FAT3,FERMT3,FLNC,FLVCR2,FOS,FREM1,FREM2,FYB1,GAN,GLT8D2,GPRIN3,GRHL1,GTPBP8,HIVEP3,HOXA6,HSPB7,IFI16,IGSF3,KCNA5,KCNB1,KIF19,L1CAM,LPCAT2,LRRC30,LYZ,MAFB,…	106
Cancer,Organismal Injury and Abnormalities,Reproductive System Disease	Female genital tract adenocarcinoma	2e-05			ACYP1,ADAMTS16,ADGB,ALDH1L2,ARHGAP25,ARHGAP30,ARMC2,ARNTL,ASGR2,AXIN2,BMP5,C1QC,C22orf23,C3,CACNA1D,CACNA1G,CASTOR1,CASZ1,CCN4,CCND1,CD274,CDH2,CELSR2,CHL1,CIITA,CKAP4,CLMN,COL12A1,COL22A1,COL7A1,CSPG4,DNAJC24,DXO,EDAR,EGFLAM,EPHB2,F13A1,FAM98C,FAT3,FERMT3,FLNC,FLVCR2,FOXO6,FREM1,FREM2,FYB1,GAN,GPRIN3,GRHL1,HCK,HIVEP3,HPDL,HR,IFI16,IGSF3,KCNA5,KCNB1,KIF19,L1CAM,LPCAT2,LRRC30,LRRC52,LYZ,MAP1A,MICU…	106
Neurological Disease,Organismal Injury and Abnormalities	Epileptic seizure	2.08e-05			C1QB,C3,CCN1,CEBPD,DUSP1,EGR1,FCGR2B,FOS,GADD45G,HAS3,KCNB1,LMCD1,TYRO3	13
Cancer,Gastrointestinal Disease,Organismal Injury and Abnormalities	Pancreatobiliary tumor	2.27e-05			ADGB,ADGRL3,ADRA2A,ANO1,ARHGAP30,ARMC2,ARNTL,AXIN2,BIN2,C3,CACNA1D,CACNA1G,CASKIN1,CCN1,CCND1,CD274,CDH2,CELSR2,CHL1,CIITA,COL12A1,COL22A1,COL7A1,CPEB1,CSPG4,DUSP4,EGR1,EPHB2,EPS8L2,FAT3,FLNC,FOS,FRAS1,FREM1,FREM2,FYB1,HAUS5,HCK,HOXA6,IGSF3,KCNB1,L1CAM,L3HYPDH,LMOD2,LPCAT2,LRRC30,LRRC55,MAFB,METTL5,MYH11,MYH6,MYH7,MYH9,MYO3B,NEK8,NOTCH3,NTRK3,NTSR1,OLFML3,PARP2,PLXNA3,PTPRC,PTPRCAP,RASGRF1,RIN3,R…	75
Cancer,Organismal Injury and Abnormalities,Respiratory Disease	Lung adenocarcinoma	2.4e-05			ACTA2,ADGB,ADGRL3,ARHGAP30,AXIN2,BIN2,CACNA1D,CACNA1G,CASTOR1,CCND1,CD274,CFAP69,CIITA,COL12A1,COL22A1,COL27A1,CSPG4,DHCR24,EGFLAM,EPHB2,FAT3,FLNC,GPRIN3,GRHL2,HCK,HIVEP3,HPGD,HR,IGSF3,KCNA5,KIF19,L1CAM,LMCD1,LRRC30,MYH11,MYH6,MYH7,MYH9,MYO3B,NACA,NEK8,NOTCH3,NTRK3,PIEZO2,POLR2A,PTPRC,RIN3,SCUBE2,SYNJ2,TENM3,TNC,TYRO3,ZNF676,ZNF786	54
Cellular Development,Cellular Growth and Proliferation,Hematological System Development and Function,Lymphoid Tissue Structure and Development	Proliferation of lymphocytes	2.41e-05		0.546	BHLHE40,C3,CCND1,CD274,CIITA,CISH,Cmah,DUSP1,EGR1,EPHB2,FCGR2B,FOS,FYB1,HCK,HR,LILRB3,MYH6,NOTCH3,PAG1,PTPN2,PTPRC,PTPRCAP,RAC2,SASH3,STAP2,TYRO3,VAV2	27
Cancer,Gastrointestinal Disease,Organismal Injury and Abnormalities	Hepatobiliary carcinoma	2.45e-05		-0.243	ADGB,ADGRL3,ADRA2A,ALDH1L2,ARNTL,ATP2A2,AXIN2,BHLHE40,BIN2,BMP5,C3,CACNA1D,CACNA1G,CAMK2N1,CASZ1,CCDC3,CCN1,CCND1,CD274,CDCA8,CDH2,CELSR2,CISH,CLMN,COL12A1,COL22A1,COL27A1,COL7A1,CPEB1,DDC,DHCR24,DPEP2,DUSP4,EDAR,EGFLAM,EPS8L2,FAM83H,FAT3,FERMT3,FLNC,FOS,FRAS1,FREM1,FREM2,FYB1,GAN,Gm21596/Hmgb1,GPRIN3,GRHL1,GRHL2,HAUS1,HCK,HIVEP3,HR,IFI16,IGSF3,KIF19,L1CAM,L3HYPDH,LMCD1,LPCAT2,LRRC55,LYVE1,MAP1A,…	102
Dermatological Diseases and Conditions,Developmental Disorder,Hereditary Disorder,Metabolic Disease,Organismal Injury and Abnormalities	Hutchinson-Gilford progeria syndrome	2.77e-05			ACTA2,HAS3,NMI,NR1D1,RUNX2,SDC1,TMEM200C,TNC	8
Cancer,Gastrointestinal Disease,Hepatic System Disease,Organismal Injury and Abnormalities	Hepatobiliary system cancer	3.12e-05		0	ADGB,ADGRL3,ADRA2A,ALDH1L2,ARNTL,ATP2A2,AXIN2,BHLHE40,BIN2,BMP5,C3,CACNA1D,CACNA1G,CAMK2N1,CASZ1,CCDC3,CCN1,CCND1,CD274,CDCA8,CDH2,CELSR2,CISH,CLMN,COL12A1,COL22A1,COL27A1,COL7A1,CPEB1,DDC,DHCR24,DPEP2,DUSP4,EDAR,EGFLAM,EPS8L2,FAM83H,FAT3,FERMT3,FLNC,FOS,FRAS1,FREM1,FREM2,FYB1,GAN,Gm21596/Hmgb1,GPRIN3,GRHL1,GRHL2,HAUS1,HCK,HIVEP3,HR,IFI16,IGSF3,KIF19,L1CAM,L3HYPDH,LMCD1,LPCAT2,LRRC55,LYVE1,MAP1A,…	104
Cellular Function and Maintenance	Homeostasis of blood cells	3.26e-05		-0.611	AMPD3,BHLHE40,CCN1,CCND1,CD274,CIITA,CISH,EGR1,FCGR2B,FYB1,GADD45G,LILRB3,MAFB,NOTCH3,PAG1,PTPN2,PTPRC,RUNX2,SASH3,STAP2,TYRO3,VAV2,XRCC4	23
Connective Tissue Disorders,Developmental Disorder,Hereditary Disorder,Immunological Disease,Organismal Injury and Abnormalities,Skeletal and Muscular Disorders	Ullrich congenital muscular dystrophy	3.35e-05			C3,COL12A1,EGR1,GADD45G,HPDL,PTPRF,TAGLN	7
Cancer,Organismal Injury and Abnormalities	Squamous-cell carcinoma	3.42e-05			ACTA2,ADGRL3,ANO1,ATP2A2,AXIN2,BIN2,C3,CACNA1D,CACNA1G,CASKIN1,CASTOR1,CASZ1,CCN1,CCND1,CD274,CDH2,CELSR2,CHL1,CIITA,CKAP4,CLMN,COL12A1,COL22A1,COL27A1,COL7A1,COX4I2,CPEB1,CSPG4,CYB5D2,EGR1,EPS8L2,F13A1,FAT3,FLNC,FOS,FREM1,FREM2,HIVEP3,HOXA6,IGSF3,KCTD14,KIF20A,L1CAM,LOXL4,LPCAT2,LRRC3B,MAFB,MDM1,MX1,MYH11,MYH6,MYH7,MYH9,MYO3B,MYOM3,NACA,NECTIN1,NEK8,NOTCH3,NR1D1,NTRK3,NTSR1,OPCML,PARP2,PER3,PIEZ…	88
Cellular Development,Connective Tissue Development and Function,Tissue Development	Differentiation of bone cells	3.47e-05		-0.828	ATP2A2,AXIN2,C3,CCN1,CCN4,CEBPD,CIITA,DUSP1,FCGR2B,FOS,HIVEP3,IFI16,LILRB3,MAFB,RUNX2,SCUBE2,TNC	17
Cancer,Organismal Injury and Abnormalities	Visceral metastasis	3.52e-05		0.115	ACTA2,CCN1,CCND1,CD274,CDH2,CEBPD,CPEB1,DUSP4,KIF20A,L1CAM,LMCD1,MAFB,MX1,NTRK3,OLFML3,PARP2,PDLIM1,SDC1	18
Cellular Growth and Proliferation,Lymphoid Tissue Structure and Development	Proliferation of lymphatic system cells	3.52e-05		0.378	BHLHE40,C3,CCN4,CCND1,CD274,CIITA,CISH,Cmah,DUSP1,EGR1,EPHB2,FCGR2B,FOS,FYB1,HCK,HR,LILRB3,MYH6,NOTCH3,PAG1,PTPN2,PTPRC,PTPRCAP,RAC2,SASH3,STAP2,TYRO3,VAV2	28
Lymphoid Tissue Structure and Development,Organ Morphology,Tissue Morphology	Quantity of lymphoid organ	3.56e-05		-1.187	BHLHE40,CIITA,CTSE,FCGR2B,FOS,FYB1,HIVEP3,NOTCH3,PAG1,PTPN2,PTPRC,PTPRCAP,RUNX2,SASH3	14
Cellular Development,Cellular Growth and Proliferation	Proliferation of blood cells	3.58e-05		0.697	BHLHE40,C3,CCND1,CD274,CIITA,CISH,Cmah,DUSP1,EGR1,EPHB2,FCGR2B,FOS,FYB1,HCK,HR,LILRB3,MAFB,MYH6,MYH9,NOTCH3,PAG1,PTPN2,PTPRC,PTPRCAP,RAC2,SASH3,STAP2,TIFA,TYRO3,VAV2	30
Cellular Development,Cellular Growth and Proliferation	Cell proliferation of tumor cell lines	3.62e-05	Decreased	-2.542	ANO1,ATG10,ATP2A2,AXIN2,BMP5,CACNA1D,CACNA1G,CAMK2N1,CASZ1,CCN1,CCN4,CCND1,CD274,CDCA8,CEBPD,CINP,DHCR24,DUSP1,DUSP4,EGR1,FOS,GADD45G,GRHL2,HAS3,HCK,HPGD,IFI16,KIF20A,L1CAM,LILRB3,MAFB,NACA,NOTCH3,NTRK3,OPCML,PAG1,PANX1,PPP1R13L,PROX1,PTPN2,PTPRF,RARRES1,RASGRF1,RUNX2,SDC1,SMPD3,STAP2,TIFA,TNC,TYRO3,USP11,VAV2,ZBTB7C	53
Cell Morphology,Cellular Movement,Nervous System Development and Function	Innervation of sensory neurons	3.69e-05			CACNA1D,EPHB2,L1CAM,NTRK3,TENM3,VAV2	6
Cellular Movement	Cell movement of myeloid cells	3.73e-05		-0.621	ARHGAP25,C3,CCN1,CCND1,CMA1,CTSE,DUSP1,FERMT3,FOS,FOXO6,FYB1,Gm21596/Hmgb1,HCK,LILRB3,MYH9,P2RY6,PTPRC,RAC2,RIN3,SDC1,STAP2,THBS4,TNC	23
Cellular Development,Cellular Growth and Proliferation,Organ Development,Skeletal and Muscular System Development and Function,Tissue Development	Proliferation of smooth muscle cells	3.87e-05		-1.481	ATP2A2,CACNA1G,CCN4,CCND1,CEBPD,CMA1,EGR1,FOS,LMCD1,NOTCH3,PTPRF,RASGRF1,SMPD3,TNC	14
Cellular Function and Maintenance	Function of phagocytes	3.88e-05			C3,CD274,CIITA,CMA1,CSPG4,DUSP4,EGR1,FCGR2B,FOS,HCK,P2RY6,RAC2,TYRO3	13
Connective Tissue Disorders,Inflammatory Disease,Inflammatory Response,Organismal Injury and Abnormalities,Skeletal and Muscular Disorders	K/BxN serum transfer arthritis	3.96e-05		1.131	C3,CMA1,FCGR2B,HCK	4
Hematological System Development and Function,Hematopoiesis,Tissue Morphology	Quantity of hematopoietic progenitor cells	4e-05		-1.928	ARNTL,BHLHE40,BLOC1S2,CCND1,CIITA,CTSE,FCGR2B,FOS,FYB1,HIVEP3,LILRB3,NOTCH3,PAG1,PPP1R13L,PTPN2,PTPRC,RAC2,RUNX2,SASH3	19
Cellular Function and Maintenance	Cellular homeostasis	4.03e-05		-0.622	ADRA2A,AMPD3,ANO1,ARNTL,ATG10,ATP2A2,BHLHE40,C3,CACNA1D,CACNA1G,CAMK2N1,CCDC3,CCN1,CCN4,CCND1,CD274,CIITA,CISH,DUSP4,EGR1,EPHB2,FCGR2B,FOS,FYB1,GADD45G,Gm21596/Hmgb1,HCK,KCNA5,KCNB1,L1CAM,LILRB3,MAFB,MAP1A,NOTCH3,NR1D1,PAG1,PANX1,PIEZO2,PTPN2,PTPRC,RAC2,RUNX2,SASH3,SLC10A7,STAP2,THBS4,TYRO3,VAV2,XRCC4	49
Cellular Development,Connective Tissue Development and Function,Tissue Development	Differentiation of connective tissue cells	4.22e-05		-1.273	ARNTL,ATP2A2,AXIN2,BMP5,C3,CCDC3,CCN1,CCN4,CCND1,CEBPD,CIITA,DUSP1,FCGR2B,FOS,HIVEP3,IFI16,LILRB3,MAFB,NR1D1,PARP2,RUNX2,SCUBE2,TNC,ZBTB7C	24
Dermatological Diseases and Conditions,Organismal Injury and Abnormalities	Psoriasis	4.24e-05			ACTA2,ATP2A2,C3,CAMK2N1,CCND1,CEBPD,CSPG4,DUSP1,EGR1,F13A1,FCGR2B,FOS,IFI16,IL17RE,MX1,NMI,PROX1,PTPRC,RARRES1,TAGLN,TNC	21
Cancer,Organismal Injury and Abnormalities,Respiratory Disease	Lung tumor	4.31e-05		0.128	ACTA2,ADAMTS16,ADGB,ADGRL3,ALDH1L2,ANO1,ARHGAP25,ARHGAP30,AXIN2,BIN2,BLOC1S2,C3,CACNA1D,CACNA1G,CASTOR1,CASZ1,CCN1,CCND1,CD274,CDCA8,CDH2,CFAP69,CHL1,CIITA,COL12A1,COL22A1,COL27A1,COL7A1,CPEB1,CSPG4,CYB5D2,DDC,DHCR24,DISP2,DUSP4,EGFLAM,EPHB2,F13A1,FAT3,FLNC,FRAS1,FREM1,FREM2,GPRIN3,GRHL2,HCK,HIVEP3,HPGD,HR,IGSF3,KCNA5,KIF19,KIF20A,L1CAM,L3HYPDH,LMCD1,LRRC30,LRRC52,MAFB,MMP17,MYH11,MYH6,MYH7,MYH9,…	95
Hematological System Development and Function,Hematopoiesis,Lymphoid Tissue Structure and Development,Organ Morphology,Tissue Morphology	Quantity of double-positive thymocyte	4.38e-05		-0.563	BHLHE40,CIITA,CTSE,FOS,HIVEP3,PTPN2,PTPRC,SASH3	8
Cancer,Organismal Injury and Abnormalities	Lymphoreticular neoplasm	4.49e-05		-0.338	ADGB,ANO1,ARNTL,AXIN2,C3,CACNA1G,CCN1,CCND1,CD274,CEBPD,CELSR2,CHL1,CIITA,COL12A1,COL27A1,CSPG4,CYB5D2,DHCR24,DISP2,DUSP4,EGFLAM,EGR1,FAT3,FCGR2B,FLNC,FOS,FYB1,GADD45G,HCK,IGSF3,KIF20A,L1CAM,LPCAT2,LYZ,MAFB,MMP17,MX1,MYH11,MYH9,MYO3B,MYOM3,NOTCH3,NTRK3,P2RY6,PAG1,PARP2,POLR2A,PPP1R13L,PTPRC,PTPRF,RAC2,RASGRF1,RIN3,RUNX2,SASH3,SCUBE2,SDC1,SEMA4C,TENM3,TIFA,TNC,TSPAN4,VAV2,XRCC4,ZNF185,ZNF676,ZSCAN…	67
Cell-To-Cell Signaling and Interaction,Cellular Assembly and Organization	Cell-cell contact	4.54e-05		-1.145	ADGRL3,C3,CACNA1D,CALR3,CATSPER2,CCN1,CD274,CDH2,CELSR2,CFAP69,CMA1,DUSP4,EPHB2,FERMT3,FLNC,IFI16,L1CAM,MAFB,MYH9,NECTIN1,NTRK3,PANX1,PPP1R13L,PTPRC,PTPRF,TNC,TTYH1,VAV2	28
Cellular Function and Maintenance	Lymphocyte homeostasis	4.72e-05		-0.611	BHLHE40,CCN1,CCND1,CD274,CIITA,CISH,EGR1,FCGR2B,FYB1,GADD45G,LILRB3,MAFB,NOTCH3,PAG1,PTPN2,PTPRC,RUNX2,SASH3,STAP2,TYRO3,VAV2,XRCC4	22
Cell Morphology,Cellular Movement,Nervous System Development and Function	Innervation of neurons	4.73e-05			CACNA1D,EPHB2,GAN,L1CAM,NTRK3,TENM3,VAV2	7
Cancer,Gastrointestinal Disease,Organismal Injury and Abnormalities	Secondary neoplasm of digestive system	4.75e-05		0	ACTA2,CCND1,CD274,CDH2,CEBPD,DUSP4,KIF20A,L1CAM,MAFB,MX1,NTRK3,OLFML3,PARP2,PDLIM1,SDC1	15
Cancer,Organismal Injury and Abnormalities	Neoplasia of tumor cell lines	4.8e-05		-1.359	AXIN2,CCN1,CCN4,CCND1,CD274,CDH2,CPEB1,DPH6,EGR1,FOS,GRHL2,L1CAM,PAG1,PANX1,PDLIM1,RAC2,SDC1,TNC,TYRO3,VAV2	20
Connective Tissue Development and Function,Connective Tissue Disorders,Organismal Injury and Abnormalities,Skeletal and Muscular Disorders,Skeletal and Muscular System Development and Function,Tissue Development	Abnormal morphology of marrow space	4.86e-05			FOS,HCK,HIVEP3,RUNX2	4
Cellular Compromise,Hypersensitivity Response,Inflammatory Response	Degranulation of mast cells	4.86e-05		1.463	C3,DUSP1,FCGR2B,FOS,HCK,PANX1,PTPRC,RAC2,STAP2	9
Dermatological Diseases and Conditions,Developmental Disorder,Hereditary Disorder,Metabolic Disease,Organismal Injury and Abnormalities	Premature aging	4.86e-05			ACTA2,ARNTL,HAS3,NMI,NR1D1,RUNX2,SDC1,TMEM200C,TNC	9
Cancer,Organismal Injury and Abnormalities,Respiratory Disease	Lung cancer	5.09e-05		0.152	ACTA2,ADAMTS16,ADGB,ADGRL3,ALDH1L2,ANO1,ARHGAP25,ARHGAP30,AXIN2,BIN2,BLOC1S2,C3,CACNA1D,CACNA1G,CASTOR1,CASZ1,CCN1,CCND1,CD274,CDCA8,CDH2,CFAP69,CHL1,CIITA,COL12A1,COL22A1,COL27A1,COL7A1,CPEB1,CSPG4,CYB5D2,DDC,DHCR24,DISP2,DUSP4,EGFLAM,EPHB2,F13A1,FAT3,FLNC,FRAS1,FREM1,FREM2,GPRIN3,GRHL2,HCK,HIVEP3,HPGD,HR,IGSF3,KCNA5,KIF19,KIF20A,L1CAM,L3HYPDH,LMCD1,LRRC30,LRRC52,MAFB,MMP17,MYH11,MYH6,MYH7,MYH9,…	94
Connective Tissue Disorders,Inflammatory Disease,Inflammatory Response,Organismal Injury and Abnormalities,Skeletal and Muscular Disorders	Inflammation of joint	5.1e-05	Increased	2.005	ACTA2,ADAMTS16,ADRA2A,BMP5,C3,CACNA1D,Ccl6,CD274,CIITA,CINP,CISH,CMA1,DUSP1,F13A1,FCGR2B,FLNC,FOS,Gm21596/Hmgb1,HCK,L1CAM,LYZ,MAFB,MMP17,NECTIN1,PTPRC,RAD51B,RASGRF1,SDC1,TNC,TYRO3,USP11,ZBTB12	32
Cancer,Organismal Injury and Abnormalities	Endometrioid carcinoma	5.42e-05			ACYP1,ADAMTS16,ADGB,ALDH1L2,ARHGAP25,ARHGAP30,ARMC2,ARNTL,ASGR2,AXIN2,BMP5,C1QC,C22orf23,C3,CACNA1D,CACNA1G,CASTOR1,CCN4,CCND1,CD274,CDH2,CELSR2,CHL1,CIITA,CLMN,COL12A1,COL22A1,COL7A1,CSPG4,DNAJC24,EDAR,EGFLAM,EPHB2,F13A1,FAM98C,FAT3,FERMT3,FLNC,FLVCR2,FOXO6,FREM1,FREM2,FYB1,GAN,GPRIN3,GRHL1,HIVEP3,HR,IFI16,IGSF3,KCNA5,KCNB1,KIF19,L1CAM,LPCAT2,LRRC30,LRRC52,LYZ,MICU3,MITD1,MMP17,MX1,MYH11,MYH6,MY…	97
Nervous System Development and Function	Sensory system development	5.47e-05		-0.485	ARNTL,C3,CCND1,CDH2,CSPG4,EGFLAM,EGR1,EPHB2,FAT3,FOS,FREM2,Gm21596/Hmgb1,IGSF3,LYVE1,METRN,NECTIN1,NOTCH3,NTRK3,PANX1,PTPRF	20
Cellular Development,Cellular Growth and Proliferation,Hematological System Development and Function,Hematopoiesis,Lymphoid Tissue Structure and Development,Tissue Development	Leukopoiesis	5.74e-05		-0.74	ARNTL,BHLHE40,C1QC,CCN1,CCND1,CD274,CIITA,CISH,EGR1,EPHB2,FCGR2B,FOS,FYB1,GADD45G,IFI16,LILRB3,MAFB,NOTCH3,PAG1,PTPN2,PTPRC,RAC2,RUNX2,SASH3,STAP2,TYRO3,VAV2,XRCC4	28
Cancer,Organismal Injury and Abnormalities,Respiratory Disease	Lung carcinoma	5.79e-05			ACTA2,ADAMTS16,ADGB,ADGRL3,ALDH1L2,ANO1,ARHGAP25,ARHGAP30,AXIN2,BIN2,BLOC1S2,C3,CACNA1D,CACNA1G,CASTOR1,CASZ1,CCND1,CD274,CDCA8,CDH2,CFAP69,CHL1,CIITA,COL12A1,COL22A1,COL27A1,COL7A1,CPEB1,CSPG4,CYB5D2,DDC,DHCR24,DISP2,DUSP4,EGFLAM,EPHB2,F13A1,FAT3,FLNC,FRAS1,FREM1,FREM2,GPRIN3,GRHL2,HCK,HIVEP3,HPGD,HR,IGSF3,KCNA5,KIF19,KIF20A,L1CAM,L3HYPDH,LMCD1,LRRC30,LRRC52,MAFB,MMP17,MYH11,MYH6,MYH7,MYH9,MYO3B…	91
Cellular Movement	Migration of tumor cell lines	5.92e-05	Decreased	-2.528	ACTA2,AXIN2,CACNA1D,CCN1,CCN4,CCND1,CDH2,CEBPD,COL7A1,EGR1,EPHB2,FLNC,GRHL2,HAS3,L1CAM,LMCD1,LYVE1,MYH9,NTRK3,OPCML,PAG1,PANX1,PDLIM1,PIEZO2,RAC2,RARRES1,RUNX2,SDC1,SEMA4C,STAP2,TNC,VAV2	32
Cancer,Organismal Injury and Abnormalities	Advanced extracranial solid tumor	6.02e-05		-0.277	ACTA2,CCN1,CCND1,CD274,CDH2,CEBPD,CPEB1,DUSP4,KIF20A,L1CAM,LIMD2,LMCD1,MAFB,NTRK3,OLFML3,PARP2,PDLIM1,PTPRC,RAD51B,RUNX2,SDC1,TSPAN4,TYRO3	23
Cardiovascular System Development and Function,Organismal Development	Angiogenesis	6.03e-05		-1.085	ADRA2A,ARNTL,ATP2A2,C3,CACNA1G,CCN1,CCND1,CDH2,CEBPD,CMA1,CSPG4,EGR1,EPHB2,FERMT3,FOS,Gm21596/Hmgb1,HAS3,HCK,IFI16,L1CAM,LMCD1,LYVE1,MYH9,NOTCH3,PROX1,PTPRF,RAC2,RUNX2,SEMA4C,SMPD3,THBS4,TNC,VAV2	33
Connective Tissue Disorders,Inflammatory Disease,Organismal Injury and Abnormalities,Skeletal and Muscular Disorders	Rheumatic Disease	6.06e-05	Increased	2.096	ACTA2,ADAMTS16,ADRA2A,BMP5,C1QB,C3,CACNA1D,Ccl6,CD274,CIITA,CINP,CISH,CMA1,DUSP1,DUSP4,F13A1,FCGR2B,FLNC,FOS,GADD45G,Gm21596/Hmgb1,HCK,IFI16,L1CAM,LYZ,MAFB,MMP17,MX1,MYH9,NECTIN1,PTPRC,RAC2,RAD51B,RASGRF1,SDC1,TNC,TYRO3,USP11,ZBTB12	39
Cardiovascular System Development and Function,Organ Morphology,Organismal Development	Morphology of heart ventricle	6.07e-05			ADRA2A,ATP2A2,CACNA1D,CASZ1,CCND1,HSPB7,LMOD2,MYH11,MYH6,MYH7,NTRK3,P2RY6,PPP1R13L,THBS4,VAV2	15
Cellular Movement	Homing of cells	6.19e-05		-0.19	ARHGAP25,BIN2,C3,Ccl6,CCN1,CCND1,CTSE,DUSP1,EPHB2,FYB1,Gm21596/Hmgb1,HCK,L1CAM,LILRB3,NTRK3,PLXNA3,PROX1,PTPN2,PTPRC,RAC2,RIN3,THBS4	22
Cellular Development	Differentiation of tumor cell lines	6.23e-05		1.41	ATP2A2,BHLHE40,CCN1,CCND1,CEBPD,DUSP1,EGR1,FOS,Gm21596/Hmgb1,GRHL2,IFI16,NACA,NTSR1,PPP1R13L,RUNX2,TNC	16
Developmental Disorder,Organismal Injury and Abnormalities	Congenital malformation of genitourinary system	6.83e-05		-0.497	ACTA2,ADGRL3,ADRA2A,AMHR2,CCND1,EPHB2,FRAS1,FREM1,FREM2,FYB1,GADD45G,KCNA5,NEK8,PTPRC,PTPRF,Rnase2 (includes others),TAGLN,TYRO3	18
Developmental Disorder,Organismal Injury and Abnormalities,Renal and Urological Disease	Congenital anomalies of kidney and urinary tract	6.85e-05			ACTA2,ADGRL3,ADRA2A,CCND1,EPHB2,FRAS1,FREM1,FREM2,FYB1,KCNA5,NEK8,PTPRC,PTPRF,Rnase2 (includes others),TAGLN	15
Cellular Development,Cellular Growth and Proliferation,Hematological System Development and Function,Hematopoiesis,Lymphoid Tissue Structure and Development,Tissue Development	Hematopoiesis of mononuclear leukocytes	6.88e-05		-0.339	ARNTL,BHLHE40,CCN1,CCND1,CD274,CIITA,CISH,EGR1,EPHB2,FCGR2B,FOS,FYB1,GADD45G,IFI16,MAFB,NOTCH3,PAG1,PTPN2,PTPRC,RUNX2,SASH3,STAP2,TYRO3,VAV2,XRCC4	25
Cancer,Endocrine System Disorders,Organismal Injury and Abnormalities,Reproductive System Disease	Ovarian adenocarcinoma	6.95e-05			ACYP1,ADGB,ALDH1L2,AXIN2,C3,CASTOR1,CASZ1,CCN4,CD274,CDH2,CHL1,CKAP4,COL22A1,COL7A1,CSPG4,DXO,EDAR,F13A1,FAT3,FOXO6,GAN,HCK,HIVEP3,HPDL,HR,IGSF3,LRRC52,MAP1A,MYH11,MYH9,MYO3B,NEK8,NOTCH3,NTRK3,PARP2,PTPRF,RMDN2,RTN4RL1,SEMA4C,TENM3,TSPAN4,TYRO3,ZNF676	43
Cell-To-Cell Signaling and Interaction	Activation of cells	6.95e-05		0.858	ATP2A2,BHLHE40,C3,CACNA1G,Ccl6,CCN1,CCND1,CD274,CISH,DUSP1,EPHB2,F13A1,FCGR2B,FOS,Gm21596/Hmgb1,HAS3,HCK,IFI16,LILRB3,NMI,NOTCH3,NR1D1,P2RY6,PAG1,PTPRC,RUNX2,SASH3,SMPD3,THBS4,TNC,TYRO3,VAV2,XRCC4	33
Cell Morphology,Cellular Movement	Cell spreading of leukemia cell lines	7.08e-05		1.992	C3,FERMT3,FYB1,TNC	4
Cancer,Organismal Injury and Abnormalities	Growth of solid tumor	7.14e-05		-0.665	CCN1,CCN4,CCND1,CD274,CSPG4,DUSP1,EGR1,EPHB2,FOS,HPGD,NOTCH3,PPP1R13L,PROX1,RAC2,RUNX2,TNC,VAV2	17
Cell Morphology,Tissue Morphology	Morphology of connective tissue cells	7.19e-05			AMHR2,ARNTL,CCDC3,CCND1,CEBPD,COL12A1,DUSP1,NECTIN1,NOTCH3,PARP2,PNMT,PTPRC,RAC2,RASGRF1,RUNX2	15
Cellular Assembly and Organization,Cellular Function and Maintenance	Organization of cytoskeleton	7.29e-05		-1.872	ADGB,ADRA2A,AMHR2,ARHGAP25,C3,CCN1,CDH2,CELSR2,CHL1,CKAP4,CLMN,EGR1,EPHB2,EPS8L2,F13A1,FAM83H,FCGR2B,FERMT3,FLNC,FOS,FOXO6,GAN,GPRIN3,HAS3,HCK,L1CAM,LMCD1,MAP1A,METRN,MYH9,MYO3B,NECTIN1,NTRK3,PDLIM1,PLXNA3,PTPRF,RAC2,RASGRF1,THBS4,TNC,TTYH1,VAV2	42
Cancer,Gastrointestinal Disease,Organismal Injury and Abnormalities	Advanced gastrointestinal tumor	7.36e-05			ACTA2,CCN1,CCND1,CD274,CDH2,CEBPD,DUSP4,KIF20A,MAFB,NTRK3,OLFML3,PARP2,PTPRC,SDC1,TYRO3	15
Cellular Compromise	Dysfunction of leukocytes	7.41e-05			CIITA,Cmah,FERMT3,LILRB3,PTPRC,SASH3,VAV2	7
Cancer,Organismal Injury and Abnormalities	Fibroma	7.82e-05			AXIN2,CCND1,COL12A1,COL22A1,COL27A1,COL7A1,EGR1,NOTCH3	8
Cancer,Endocrine System Disorders,Organismal Injury and Abnormalities,Reproductive System Disease	Ovarian tumor	7.88e-05			ACYP1,ADGB,ALDH1L2,AXIN2,C3,CASTOR1,CASZ1,CCN1,CCN4,CD274,CDH2,CHL1,CKAP4,COL22A1,COL7A1,CSPG4,DHCR24,DUSP1,DUSP4,DXO,EDAR,F13A1,FAT3,FOS,FOXO6,GAN,HCK,HIVEP3,HPDL,HR,IGSF3,LRRC52,MAP1A,MYH11,MYH9,MYO3B,NEK8,NOTCH3,NTRK3,OPCML,PARP2,PTPRF,RMDN2,RTN4RL1,SEMA4C,TENM3,TSPAN4,TYRO3,ZNF676	49
Cancer,Organismal Injury and Abnormalities	Metastatic papillary adenocarcinoma	7.96e-05			CD274,LIMD2,NTRK3,PTPRC,TYRO3	5
Organismal Development,Organismal Injury and Abnormalities	Abnormal morphology of head	8.03e-05			ADRA2A,ARNTL,AXIN2,BLOC1S2,C3,CCND1,CDH2,CELSR2,CHL1,Cmah,CSPG4,EDAR,EGFLAM,EGR1,EPHB2,EPS8L2,FAT3,FOS,FREM1,L1CAM,LILRB3,MAP1A,NECTIN1,NOTCH3,NTRK3,PTPN2,PTPRF,RUNX2,SMPD3,TYRO3,XRCC4	31
Cellular Movement	Chemotaxis	8.24e-05		-0.116	ARHGAP25,BIN2,C3,Ccl6,CCN1,CCND1,CTSE,DUSP1,EPHB2,Gm21596/Hmgb1,HCK,L1CAM,LILRB3,NTRK3,PLXNA3,PROX1,PTPN2,PTPRC,RAC2,RIN3,THBS4	21
Cancer,Endocrine System Disorders,Organismal Injury and Abnormalities,Reproductive System Disease	Ovarian cancer	8.51e-05			ACYP1,ADGB,ALDH1L2,AXIN2,C3,CASTOR1,CASZ1,CCN1,CCN4,CD274,CDH2,CHL1,CKAP4,COL22A1,COL7A1,CSPG4,DHCR24,DUSP4,DXO,EDAR,F13A1,FAT3,FOS,FOXO6,GAN,HCK,HIVEP3,HPDL,HR,IGSF3,LRRC52,MAP1A,MYH11,MYH9,MYO3B,NEK8,NOTCH3,NTRK3,OPCML,PARP2,PTPRF,RMDN2,RTN4RL1,SEMA4C,TENM3,TSPAN4,TYRO3,ZNF676	48
Cancer,Hematological Disease,Immunological Disease,Organismal Injury and Abnormalities	T-cell malignant neoplasm	8.69e-05			C3,CACNA1D,CASKIN1,CCN1,CCND1,CD274,CIITA,COL12A1,COL27A1,CSPG4,DDC,DUSP4,EGR1,FREM2,HCK,IGSF3,L1CAM,MAFB,MX1,NOTCH3,PARP2,PTPN2,PTPRC,SDC1,VAV2	25
Cellular Movement,Hematological System Development and Function,Immune Cell Trafficking,Inflammatory Response	Cell movement of bone marrow-derived macrophages	8.86e-05		0.351	CCND1,CTSE,HCK,RAC2,SDC1	5
Cardiovascular Disease,Cardiovascular System Development and Function,Organ Morphology,Organismal Development,Organismal Injury and Abnormalities	Enlargement of heart	8.87e-05			ADRA2A,ATP2A2,CACNA1D,CALR3,CDH2,CIITA,DUSP1,FLNC,HCK,HSPB7,LMCD1,MYH11,MYH6,MYH7,MYH9,NTRK3,P2RY6,PPP1R13L,PROX1,SDC1,THBS4,VAV2	22
Organismal Development	Size of animal	8.88e-05		-1.744	CACNA1D,CCND1,CISH,EGR1,F13A1,FLNC,FOS,Gm21596/Hmgb1,POLR2A,RUNX2	10
Cell Cycle	Cell cycle progression	8.98e-05		-0.388	ARNTL,CAMK2N1,CCN1,CCND1,CD274,CDCA8,DUSP1,EGR1,FCGR2B,FOS,GADD45G,HAS3,HAUS1,HAUS5,HPGD,IFI16,MAFB,NOTCH3,NTRK3,PARP2,PER3,PROX1,PTPN2,PTPRC,PTPRF,RASGRF1,RPA3,RUNX2,SMPD3,TIFA,TNC,TTYH1,VAV2	33
Connective Tissue Development and Function,Skeletal and Muscular System Development and Function,Tissue Morphology	Quantity of bone cells	9.21e-05		-0.351	ARNTL,C3,EGR1,F13A1,FOS,HCK,HIVEP3,NACA,RUNX2,SCUBE2	10
Cancer,Organismal Injury and Abnormalities	Extraadrenal retroperitoneal tumor	9.5e-05			ADGB,ADGRL3,ADRA2A,ANO1,ARHGAP30,ARMC2,ARNTL,AXIN2,BHLHE40,BIN2,C3,CACNA1D,CACNA1G,CASKIN1,CCN1,CCND1,CD274,CDH2,CELSR2,CHL1,CIITA,CLMN,COL12A1,COL22A1,COL7A1,CPEB1,CSPG4,DISP2,DUSP4,EGR1,EPHB2,FAT3,FLNC,FOS,FRAS1,FREM1,FREM2,FYB1,HAUS5,HCK,HOXA6,IFI16,IGSF3,KCNB1,L1CAM,LILRB3,LMOD2,LPCAT2,LRRC30,LRRC55,LYZ,MAFB,MMP17,MYH6,MYH7,MYO3B,NEK8,NOTCH3,NTRK3,NTSR1,OLFML3,PAG1,PARP2,PLXNA3,PROX1,PTPRC,PT…	80
Cardiovascular Disease,Organismal Injury and Abnormalities	Arrhythmia	9.6e-05		0.199	ADRA2A,ARNTL,ATP2A2,CACNA1D,CACNA1G,CDH2,FLNC,KCNA5,MYH11,MYH6,MYH7,PPP1R13L,VAV2	13
Dental Disease,Developmental Disorder,Digestive System Development and Function,Gastrointestinal Disease,Hereditary Disorder,Organismal Development,Organismal Injury and Abnormalities	Familial nonsyndromic tooth agenesis	9.71e-05			AXIN2,EDAR	2
Cellular Function and Maintenance,Hematological System Development and Function	Function of T lymphocytes	9.85e-05			BHLHE40,CD274,CIITA,Cmah,DUSP1,FYB1,GADD45G,LILRB3,PANX1,PTPRC,PTPRCAP,STAP2	12
Connective Tissue Disorders,Organismal Injury and Abnormalities,Skeletal and Muscular Disorders	Dupuytren contracture	9.91e-05			ADAMTS16,COL12A1,COL22A1,COL27A1,COL7A1,MMP17	6
Cellular Movement,Hematological System Development and Function,Immune Cell Trafficking	Cell movement of leukocytes	0.0001		0.157	ARHGAP25,C3,Ccl6,CCN1,CCND1,CD274,CIITA,CMA1,CTSE,DUSP1,FERMT3,FOS,FOXO6,FYB1,Gm21596/Hmgb1,HCK,LILRB3,MYH6,MYH9,NOTCH3,P2RY6,RAC2,RIN3,SDC1,STAP2,THBS4,TNC,TYRO3	28
Cell Morphology	Morphology of cellular protrusions	0.000101			C3,CACNA1D,CDH2,CHL1,DUSP1,EPHB2,EPS8L2,FOS,FOXO6,GAN,L1CAM,MAP1A,MYH9,PAG1,PTPRC,TNC	16
Cancer,Organismal Injury and Abnormalities,Respiratory Disease	Respiratory system tumor	0.000101		0.128	ACTA2,ADAMTS16,ADGB,ADGRL3,ALDH1L2,ANO1,ARHGAP25,ARHGAP30,AXIN2,BIN2,BLOC1S2,C3,CACNA1D,CACNA1G,CASTOR1,CASZ1,CCN1,CCND1,CD274,CDCA8,CDH2,CFAP69,CHL1,CIITA,COL12A1,COL22A1,COL27A1,COL7A1,CPEB1,CSPG4,CYB5D2,DDC,DHCR24,DISP2,DUSP4,EGFLAM,EPHB2,F13A1,FAM83H,FAT3,FLNC,FRAS1,FREM1,FREM2,GPRIN3,GRHL2,HCK,HIVEP3,HPGD,HR,IGSF3,KCNA5,KCTD14,KIF19,KIF20A,L1CAM,L3HYPDH,LMCD1,LRRC30,LRRC52,MAFB,MDM1,MMP17,MY…	99
Cancer,Organismal Injury and Abnormalities	Malignant neoplasm of retroperitoneum	0.000107			ADGB,ADGRL3,ADRA2A,ANO1,ARHGAP30,ARMC2,ARNTL,AXIN2,BHLHE40,BIN2,C3,CACNA1D,CACNA1G,CASKIN1,CCN1,CCND1,CD274,CDH2,CELSR2,CHL1,CIITA,CLMN,COL12A1,COL22A1,COL7A1,CPEB1,CSPG4,DISP2,DUSP4,EGR1,EPHB2,FAT3,FLNC,FOS,FRAS1,FREM1,FREM2,HAUS5,HCK,HOXA6,IFI16,IGSF3,KCNB1,L1CAM,LILRB3,LPCAT2,LRRC30,LYZ,MAFB,MMP17,MYH6,MYH7,MYO3B,NOTCH3,NTRK3,NTSR1,OLFML3,PAG1,PARP2,PLXNA3,PROX1,PTPRCAP,RASGRF1,RIN3,RUNX2,SDC1…	74
Lymphoid Tissue Structure and Development,Tissue Morphology	Quantity of lymphatic system cells	0.000107		0.949	ARNTL,BHLHE40,C3,CD274,CIITA,CISH,CTSE,EGR1,FCGR2B,FOS,FYB1,Gm21596/Hmgb1,HCK,HIVEP3,LILRB3,NOTCH3,PAG1,PPP1R13L,PTPN2,PTPRC,PTPRCAP,RAC2,RUNX2,SASH3,SDC1,TYRO3,VAV2	27
Infectious Diseases	Parasitic Infection	0.00011		-1.032	ADRA2A,C3,CD274,CIITA,CISH,DUSP4,FCGR2B,KCNA5,NTRK3,SDC1	10
Humoral Immune Response,Protein Synthesis	Quantity of IgG	0.000111		0.109	ARNTL,BHLHE40,CD274,CIITA,Cmah,DUSP4,FCGR2B,GLT8D2,SASH3,SDC1,VAV2	11
Cancer,Organismal Injury and Abnormalities,Reproductive System Disease	Uterine cancer	0.000114			ADAMTS16,ADGB,ADGRL3,ALDH1L2,ARHGAP25,ARHGAP30,ARMC2,ARNTL,ASGR2,AXIN2,BHLHE40,BIN2,BMP5,C1QC,C22orf23,C3,CACNA1D,CACNA1G,CCN4,CCND1,CD274,CDH2,CELSR2,CHL1,CIITA,CLMN,COL12A1,COL22A1,CSPG4,DNAJC24,EDAR,EGFLAM,EGR1,EPHB2,F13A1,FAM98C,FAT3,FERMT3,FLNC,FLVCR2,FOS,FREM1,FREM2,FYB1,GAN,GLT8D2,GPRIN3,GRHL1,GTPBP8,HIVEP3,HOXA6,IFI16,IGSF3,KCNA5,KCNB1,KIF19,L1CAM,LPCAT2,LRRC30,LYZ,MAFB,MICU3,MITD1,MMP17,…	101
Cell-To-Cell Signaling and Interaction,Connective Tissue Development and Function	Binding of fibroblasts	0.000115		-0.816	CCND1,CDH2,COL7A1,MYH9,SDC1,TNC	6
Cardiovascular Disease,Hereditary Disorder,Organismal Injury and Abnormalities	Familial cardiovascular disease	0.000117			ACTA2,ADRA2A,ALDH1L2,C3,CACNA1D,CALR3,CCND1,CDH2,DDC,FLNC,FLVCR2,KCNA5,MYH11,MYH6,MYH7,NEK8,NOTCH3,PPP1R13L,SCUBE2	19
Cancer,Organismal Injury and Abnormalities,Respiratory Disease	Malignant neoplasm of respiratory system	0.000118		0.152	ACTA2,ADAMTS16,ADGB,ADGRL3,ALDH1L2,ANO1,ARHGAP25,ARHGAP30,AXIN2,BIN2,BLOC1S2,C3,CACNA1D,CACNA1G,CASTOR1,CASZ1,CCN1,CCND1,CD274,CDCA8,CDH2,CFAP69,CHL1,CIITA,COL12A1,COL22A1,COL27A1,COL7A1,CPEB1,CSPG4,CYB5D2,DDC,DHCR24,DISP2,DUSP4,EGFLAM,EPHB2,F13A1,FAM83H,FAT3,FLNC,FRAS1,FREM1,FREM2,GPRIN3,GRHL2,HCK,HIVEP3,HPGD,HR,IGSF3,KCNA5,KCTD14,KIF19,KIF20A,L1CAM,L3HYPDH,LMCD1,LRRC30,LRRC52,MAFB,MDM1,MMP17,MY…	98
Cell Morphology,Cellular Movement	Cell spreading	0.000119		1.212	C3,CCN1,CSPG4,FERMT3,FLNC,FYB1,HCK,L1CAM,LILRB3,MYH9,SDC1,TNC,VAV2	13
Cardiovascular System Development and Function	Morphology of cardiovascular system	0.00012			ACTA2,ADRA2A,ARNTL,ATP2A2,CACNA1D,CALR3,CASZ1,CCND1,CDH2,CIITA,DUSP1,FLNC,HCK,HPGD,HSPB7,L1CAM,LMCD1,LMOD2,MYH11,MYH6,MYH7,MYH9,NOTCH3,NTRK3,P2RY6,PPP1R13L,PROX1,SDC1,THBS4,VAV2	30
Cancer,Gastrointestinal Disease,Hepatic System Disease,Organismal Injury and Abnormalities	Liver cancer	0.000121		0.431	ADGB,ADGRL3,ADRA2A,ALDH1L2,ARNTL,ATP2A2,AXIN2,BHLHE40,BIN2,BMP5,C3,CACNA1D,CACNA1G,CAMK2N1,CASZ1,CCDC3,CCN1,CCND1,CD274,CDCA8,CDH2,CELSR2,CISH,CLMN,COL12A1,COL22A1,COL27A1,COL7A1,CPEB1,DDC,DHCR24,DPEP2,DUSP4,EDAR,EGFLAM,EPS8L2,FAM83H,FAT3,FERMT3,FLNC,FOS,FRAS1,FREM1,FREM2,FYB1,GAN,Gm21596/Hmgb1,GPRIN3,GRHL1,GRHL2,HAUS1,HCK,HIVEP3,HR,IFI16,IGSF3,KIF19,L1CAM,LMCD1,LPCAT2,LRRC55,LYVE1,MAP1A,MDM1,MMP…	97
Humoral Immune Response,Protein Synthesis	Quantity of immunoglobulin	0.000125		-0.002	ARNTL,BHLHE40,CD274,CIITA,Cmah,CTSE,DUSP4,FCGR2B,GLT8D2,SASH3,SDC1,TYRO3,VAV2	13
Cancer,Organismal Injury and Abnormalities	Growth of malignant tumor	0.000126		-1.578	ANO1,CCN1,CCN4,CCND1,CD274,CSPG4,DUSP1,EGR1,EPHB2,FOS,HPGD,NOTCH3,PPP1R13L,PROX1,PTPN2,RAC2,RUNX2,TNC	18
Cellular Assembly and Organization,Cellular Function and Maintenance	Microtubule dynamics	0.000127		-1.929	ADGB,AMHR2,C3,CCN1,CDH2,CELSR2,CHL1,CKAP4,CLMN,EGR1,EPHB2,EPS8L2,F13A1,FCGR2B,FERMT3,FOS,FOXO6,GAN,GPRIN3,HAS3,HCK,L1CAM,LMCD1,MAP1A,METRN,MYH9,MYO3B,NECTIN1,NTRK3,PLXNA3,PTPRF,RAC2,RASGRF1,THBS4,TNC,TTYH1,VAV2	37
Cellular Movement,Nervous System Development and Function	Migration of neurons	0.000127	Decreased	-2.005	ADGRL3,CDH2,CELSR2,CHL1,EPHB2,FAT3,L1CAM,MAFB,MYH9,NR1D1,NTRK3,TYRO3	12
Dental Disease,Gastrointestinal Disease,Organismal Injury and Abnormalities	Congenital anomaly of tooth	0.000132			AXIN2,EDAR,FAM83H,RUNX2,SLC10A7,SMPD3	6
Cardiovascular Disease,Hereditary Disorder,Organismal Injury and Abnormalities,Skeletal and Muscular Disorders	Autosomal dominant cardiomyopathy	0.000133			CDH2,FLNC,KCNA5,MYH6,MYH7	5
Cardiovascular Disease,Hereditary Disorder,Organismal Injury and Abnormalities	Familial arrhythmia	0.000133			CACNA1D,CDH2,FLNC,KCNA5,MYH11,MYH6,MYH7	7
Infectious Diseases	Infection of mammalia	0.000138		-1.105	ASGR2,C3,CD274,CIITA,DUSP1,DUSP4,FCGR2B,Fcna,FOS,HCK,IL17RE,PPP1R14C,RAC2,SDC1	14
Cell Death and Survival	Necrosis	0.000143		1.501	ADAMTS16,ATG10,ATP2A2,BHLHE40,BMP5,C3,CACNA1G,CASZ1,CCN1,CCN4,CCND1,CD274,CDH2,CEBPD,CHL1,CIITA,CISH,CSPG4,DHCR24,DNAJC24,DUSP1,DUSP4,EGR1,EPHB2,F13A1,FCGR2B,FOS,GADD45G,Gm21596/Hmgb1,GRHL2,HAS3,HCK,IFI16,KCNA5,KCNB1,L1CAM,LILRB3,LYZ,MAFB,MX1,MYH6,NMI,NOTCH3,NR1D1,NTRK3,NTSR1,PAG1,PANX1,PARP2,PLXNA3,PPP1R13L,PROX1,PTPN2,PTPRC,PTPRF,PTRH2,RAC2,RPA3,RUNX2,SDC1,SMPD3,STAP2,THBS4,TNC,TYRO3,USP11,VAV2…	68
Hematological System Development and Function,Tissue Morphology	Quantity of blood cells	0.000147		0.642	ARNTL,BHLHE40,BLOC1S2,C3,CCDC3,CCND1,CD274,CIITA,CISH,CTSE,DUSP1,EGR1,F13A1,FCGR2B,FERMT3,FOS,FYB1,Gm21596/Hmgb1,HCK,HIVEP3,LILRB3,NOTCH3,PAG1,PPP1R13L,PTPN2,PTPRC,PTRH2,RAC2,RUNX2,SASH3,SDC1,TYRO3,VAV2	33
Cell Morphology,Hematological System Development and Function,Immunological Disease,Inflammatory Response	Abnormal morphology of neutrophils	0.000148			C3,EGR1,FCGR2B	3
Cancer,Organismal Injury and Abnormalities	Blue round small cell tumor	0.00015			ADAMTS16,ADGB,ADGRL3,ALDH1L2,ANO1,ARHGAP25,ARMC2,BLOC1S2,C3,CACNA1G,CASTOR1,CASZ1,CCND1,CD274,CDH2,COL12A1,COL22A1,COL27A1,COL7A1,CSPG4,DDC,DISP2,EPHB2,F13A1,FCGR2B,FLNC,FOS,FRAS1,FREM1,FREM2,HR,IGSF3,LRRC52,MMP17,MYH6,MYH9,MYO3B,NACA,NEK8,NMI,NOTCH3,NR1D1,NTRK3,NTSR1,OPCML,PARP2,PIN4,PROX1,PTPRC,PTPRF,SYNJ2,TENM3,TMEM200C,TNC,ZBTB7C,ZNF185,ZNF676,ZNF729,ZNF786,ZSCAN25	60
Embryonic Development,Hair and Skin Development and Function,Organ Development,Organismal Development,Tissue Development	Formation of epidermis	0.00015			ATP2A2,CCND1,COL7A1,EDAR,GRHL1,GRHL2,HR,MYH9,NOTCH3,NTRK3	10
Cell-mediated Immune Response,Cellular Development,Cellular Function and Maintenance,Cellular Growth and Proliferation,Embryonic Development,Hematological System Development and Function,Hematopoiesis,Lymphoid Tissue Structure and Development,Organ Development,Organismal Development,Tissue Development	T cell development	0.00015		-0.659	BHLHE40,CCN1,CCND1,CD274,CIITA,CISH,EGR1,FCGR2B,FYB1,GADD45G,MAFB,NOTCH3,PAG1,PTPN2,PTPRC,RUNX2,SASH3,STAP2,VAV2,XRCC4	20
Cancer,Gastrointestinal Disease,Hepatic System Disease,Organismal Injury and Abnormalities	Liver carcinoma	0.000159		0.277	ADGB,ADGRL3,ADRA2A,ALDH1L2,ARNTL,ATP2A2,AXIN2,BHLHE40,BIN2,BMP5,C3,CACNA1D,CACNA1G,CAMK2N1,CASZ1,CCDC3,CCN1,CCND1,CD274,CDCA8,CDH2,CELSR2,CISH,CLMN,COL12A1,COL22A1,COL27A1,COL7A1,CPEB1,DDC,DHCR24,DPEP2,DUSP4,EDAR,EGFLAM,EPS8L2,FAM83H,FAT3,FERMT3,FLNC,FOS,FRAS1,FREM1,FREM2,FYB1,GAN,Gm21596/Hmgb1,GPRIN3,GRHL1,GRHL2,HAUS1,HCK,HIVEP3,HR,IFI16,IGSF3,KIF19,LMCD1,LPCAT2,LRRC55,LYVE1,MAP1A,MDM1,MMP17,MYH…	94
Cell Death and Survival	Apoptosis	0.000165		1.658	ATG10,AXIN2,BHLHE40,BLOC1S2,BMP5,C3,CASZ1,Ccl6,CCN1,CCN4,CCND1,CD274,CDH2,CEBPD,CHL1,CIITA,CPEB1,CSPG4,CTSE,DHCR24,DNAJC24,DUSP1,DUSP4,EGR1,EPHB2,FCGR2B,FOS,FOXO6,GADD45G,Gm21596/Hmgb1,GRHL2,HAS3,HAUS1,HCK,HPGD,IFI16,KCNA5,KCNB1,L1CAM,MAFB,MX1,NMI,NOTCH3,NR1D1,NTRK3,NTSR1,PANX1,PLXNA3,POLR2A,PPP1R13L,PROX1,PTPN2,PTPRC,PTPRF,PTRH2,RAC2,RUNX2,SDC1,SMPD3,STAP2,THG1L,TNC,TYRO3,USP11,VAV2,XRCC4	66
Cancer,Gastrointestinal Disease,Organismal Injury and Abnormalities	Metastatic gastrointestinal tumor	0.00017			ACTA2,CCN1,CCND1,CD274,CDH2,CEBPD,DUSP4,KIF20A,MAFB,NTRK3,OLFML3,PARP2,SDC1,TYRO3	14
Cancer,Organismal Injury and Abnormalities	Ductal carcinoma	0.000175			ACTA2,ADGB,ADGRL3,ADRA2A,AMHR2,ARHGAP30,ARMC2,ARNTL,AXIN2,BIN2,C3,CACNA1D,CACNA1G,CASKIN1,CCN1,CCND1,CD274,CDH2,CELSR2,CHL1,CIITA,COL12A1,COL22A1,COL7A1,CPEB1,CSPG4,EPHB2,EPS8L2,FAT3,FLNC,FOS,FRAS1,FREM1,FREM2,HAUS5,HCK,HOXA6,HSPB7,IGSF3,KCNB1,L3HYPDH,LPCAT2,LRRC30,MAFB,METTL5,MYH11,MYH6,MYH7,MYH9,MYO3B,NOTCH3,NTRK3,NTSR1,PARP2,PIN4,PLXNA3,PTPRC,PTPRCAP,PTPRF,RASGRF1,RIN3,RUNX2,SDC1,TENM3,THBS4,T…	69
Cancer,Gastrointestinal Disease,Organismal Injury and Abnormalities	Advanced colorectal cancer	0.000177			ACTA2,CCND1,CD274,CDH2,CEBPD,DUSP4,KIF20A,MAFB,NTRK3,OLFML3,PARP2,PTPRC,SDC1	13
Behavior	Sleep pattern	0.000181			ARNTL,CACNA1G,FOS,PER3	4
Cellular Movement	Invasion of cells	0.000182	Decreased	-2.209	ACTA2,ADRA2A,ANO1,BHLHE40,BMP5,CCN1,CCN4,CCND1,CD274,CDH2,CEBPD,COL7A1,CSPG4,DUSP1,EGR1,EPHB2,FERMT3,FOS,Gm21596/Hmgb1,HAS3,L1CAM,MX1,NOTCH3,NTRK3,OPCML,PAG1,PDLIM1,PROX1,RUNX2,SDC1,STAP2,TAGLN,TNC,VAV2	34
Cellular Development,Cellular Growth and Proliferation,Embryonic Development,Hematological System Development and Function,Hematopoiesis,Lymphoid Tissue Structure and Development,Organ Development,Organismal Development,Tissue Development	Lymphopoiesis	0.000185		-0.574	ARNTL,BHLHE40,CCN1,CCND1,CD274,CIITA,CISH,EGR1,FCGR2B,FOS,FYB1,GADD45G,MAFB,NOTCH3,PAG1,PTPN2,PTPRC,RUNX2,SASH3,STAP2,TYRO3,VAV2,XRCC4	23
Cellular Function and Maintenance,Hematological System Development and Function	Function of lymphocytes	0.000186			BHLHE40,CD274,CIITA,Cmah,DUSP1,FYB1,GADD45G,LILRB3,PANX1,PTPRC,PTPRCAP,SASH3,STAP2	13
Cancer,Endocrine System Disorders,Gastrointestinal Disease,Organismal Injury and Abnormalities	Pancreatic carcinoma	0.000186			ADGB,ADGRL3,ADRA2A,ARHGAP30,ARMC2,ARNTL,AXIN2,BIN2,C3,CACNA1D,CACNA1G,CASKIN1,CCN1,CD274,CDH2,CELSR2,CHL1,CIITA,COL12A1,COL22A1,COL7A1,CPEB1,CSPG4,DUSP4,EPHB2,FAT3,FLNC,FRAS1,FREM1,FREM2,HAUS5,HCK,HOXA6,KCNB1,L1CAM,LPCAT2,LRRC30,MAFB,MYH6,MYH7,MYO3B,NOTCH3,NTRK3,OLFML3,PARP2,PLXNA3,PTPRCAP,RASGRF1,RIN3,RUNX2,SDC1,TENM3,TNC,ZNF518A,ZNF704	55
Cancer,Organismal Injury and Abnormalities,Reproductive System Disease	Endometrioid endometrial adenocarcinoma	0.000196			ADAMTS16,ADGB,ALDH1L2,ARHGAP25,ARHGAP30,ARMC2,ARNTL,ASGR2,AXIN2,BMP5,C1QC,C22orf23,C3,CACNA1D,CACNA1G,CCN4,CCND1,CELSR2,CHL1,CIITA,CLMN,COL12A1,COL22A1,CSPG4,DNAJC24,EDAR,EGFLAM,EPHB2,F13A1,FAM98C,FAT3,FERMT3,FLNC,FLVCR2,FREM1,FREM2,FYB1,GAN,GPRIN3,GRHL1,HIVEP3,IFI16,IGSF3,KCNA5,KCNB1,KIF19,L1CAM,LPCAT2,LRRC30,LYZ,MICU3,MITD1,MMP17,MX1,MYH11,MYH6,MYH7,MYO3B,NEK8,NOTCH3,NR1D1,NTRK3,OPCML,PACRGL,PA…	87
Cancer,Gastrointestinal Disease,Hepatic System Disease,Organismal Injury and Abnormalities	Liver tumor	0.000198		-0.029	ADGB,ADGRL3,ADRA2A,ALDH1L2,ARNTL,ATP2A2,AXIN2,BHLHE40,BIN2,BMP5,C3,CACNA1D,CACNA1G,CAMK2N1,CASZ1,CCDC3,CCN1,CCND1,CD274,CDCA8,CDH2,CELSR2,CHL1,CISH,CLMN,CMA1,COL12A1,COL22A1,COL27A1,COL7A1,CPEB1,CSPG4,CTSE,DDC,DHCR24,DISP2,DPEP2,DUSP1,DUSP4,EDAR,EGFLAM,EPS8L2,FAM83H,FAT3,FERMT3,FLNC,FOS,FRAS1,FREM1,FREM2,FYB1,GAN,Gm21596/Hmgb1,GPRIN3,GRHL1,GRHL2,HAUS1,HCK,HIVEP3,HPGD,HR,IFI16,IGSF3,KIF19,L1CAM,LM…	108
Skeletal and Muscular System Development and Function	Quantity of bone	0.000202		-0.728	ARNTL,C3,EGR1,F13A1,FOS,HCK,HIVEP3,HOXA6,NACA,PTPN2,RUNX2,SCUBE2	12
Hematological System Development and Function,Tissue Morphology	Quantity of leukocytes	0.000205		1.228	ARNTL,BHLHE40,C3,CCDC3,CD274,CIITA,CISH,CTSE,DUSP1,EGR1,F13A1,FCGR2B,FERMT3,FOS,FYB1,Gm21596/Hmgb1,HCK,HIVEP3,LILRB3,NOTCH3,PAG1,PTPN2,PTPRC,PTRH2,RAC2,RUNX2,SASH3,SDC1,TYRO3,VAV2	30
Cancer,Organismal Injury and Abnormalities	Serous adenocarcinoma	0.000208			ALDH1L2,AXIN2,C3,CASZ1,CD274,CIITA,CKAP4,CSPG4,DXO,EDAR,EPHB2,F13A1,HCK,HIVEP3,HPDL,KCNB1,L1CAM,MAP1A,MYH11,MYO3B,NOTCH3,NTRK3,PARP2,RTN4RL1,SEMA4C,THBS4,TMEM200C,TSPAN4,ZNF676	29
Cancer,Gastrointestinal Disease,Organismal Injury and Abnormalities	Advanced malignant gastrointestinal neoplasm	0.000209			ACTA2,CCN1,CCND1,CD274,CDH2,CEBPD,DUSP4,KIF20A,MAFB,NTRK3,OLFML3,PARP2,PTPRC,SDC1	14
Organismal Injury and Abnormalities	Benign lesion	0.000209	Increased	2.195	ACTA2,ATP2A2,AXIN2,BMP5,C3,CACNA1D,CCN1,CCND1,CDH2,CEBPD,CLMN,CMA1,COL12A1,COL22A1,COL27A1,COL7A1,DUSP1,EGR1,FLNC,FOS,FRAS1,FREM1,HCK,HSPB7,MYH9,NOTCH3,NTSR1,PAG1,RAC2,RAD51B,RIN3,SDC1,TNC	33
Cardiovascular Disease,Hereditary Disorder,Organismal Injury and Abnormalities	Inherited arrhythmia syndrome	0.000211			CACNA1D,FLNC,KCNA5,MYH11,MYH6,MYH7	6
Cell-To-Cell Signaling and Interaction,Cellular Movement,Hematological System Development and Function,Immune Cell Trafficking,Inflammatory Response	Recruitment of phagocytes	0.000218		0.889	CCN1,CD274,CIITA,F13A1,FCGR2B,FERMT3,Gm21596/Hmgb1,HCK,IL17RE,LYZ,STAP2,VAV2	12
Cellular Development,Cellular Growth and Proliferation,Hematological System Development and Function,Humoral Immune Response,Lymphoid Tissue Structure and Development	Proliferation of B lymphocytes	0.000226		1.06	CCND1,CD274,Cmah,EPHB2,FCGR2B,HCK,LILRB3,PTPN2,PTPRC,PTPRCAP,SASH3,TYRO3,VAV2	13
Connective Tissue Disorders,Organismal Injury and Abnormalities,Skeletal and Muscular Disorders	Osteolysis	0.000248			CIITA,F13A1,LPCAT2,MAFB,RUNX2	5
Cellular Movement,Hematological System Development and Function,Immune Cell Trafficking,Inflammatory Response	Migration of macrophages	0.000248		-0.647	CCND1,HCK,P2RY6,RAC2,SDC1,STAP2,TNC	7
Cell Morphology,Cellular Assembly and Organization,Cellular Function and Maintenance	Formation of cellular protrusions	0.000251		-0.347	ADGB,AMHR2,C3,CCN1,CDH2,CELSR2,CHL1,CLMN,EGR1,EPHB2,FCGR2B,FERMT3,FOS,FOXO6,GPRIN3,HCK,L1CAM,METRN,MYH9,MYO3B,NECTIN1,NTRK3,PLXNA3,PTPRF,RAC2,RASGRF1,THBS4,TNC,TTYH1,VAV2	30
Cellular Movement,Hematological System Development and Function,Immune Cell Trafficking,Inflammatory Response	Chemotaxis of bone marrow-derived macrophages	0.000253			CCND1,CTSE,HCK	3
Cardiovascular System Development and Function,Cell Morphology,Cellular Development,Organismal Development,Tissue Development	Branching of endothelial cells	0.000255		-1.664	CCN1,FOS,Gm21596/Hmgb1,PROX1,RUNX2,TNC	6
Cancer,Organismal Injury and Abnormalities	Benign solid tumor	0.000262		1.289	ACTA2,ATP2A2,AXIN2,BMP5,C3,CACNA1D,CCN1,CCND1,CDH2,CEBPD,CLMN,CMA1,COL12A1,COL22A1,COL27A1,COL7A1,DUSP1,EGR1,FLNC,FOS,HSPB7,MYH9,NOTCH3,NTSR1,PAG1,RAC2,RAD51B,RIN3,TNC	29
Cardiovascular System Development and Function,Organismal Development	Vasculogenesis	0.000263		-1.863	ADRA2A,ARNTL,ATP2A2,C3,CACNA1G,CCN1,CCND1,CDH2,CEBPD,CSPG4,EGR1,EPHB2,FERMT3,FOS,Gm21596/Hmgb1,HAS3,IFI16,L1CAM,LMCD1,LYVE1,MYH9,NOTCH3,PROX1,PTPRF,RUNX2,THBS4,TNC	27
Cancer,Gastrointestinal Disease,Organismal Injury and Abnormalities	Metastatic malignant neoplasm of digestive system	0.000265			ACTA2,CCN1,CCND1,CD274,CDH2,CEBPD,DUSP4,KIF20A,MAFB,NTRK3,OLFML3,PARP2,SDC1,TYRO3	14
Cancer,Endocrine System Disorders,Organismal Injury and Abnormalities,Respiratory Disease	Neuroendocrine lung cancer	0.000276			ADAMTS16,ADGB,ADGRL3,ALDH1L2,ANO1,ARHGAP25,BLOC1S2,C3,CACNA1G,CASZ1,CD274,CDH2,COL12A1,COL22A1,COL27A1,COL7A1,DDC,DISP2,EPHB2,F13A1,FLNC,FRAS1,FREM1,FREM2,HR,IGSF3,LRRC52,MMP17,MYH6,MYH9,MYO3B,NACA,NEK8,NMI,NOTCH3,NR1D1,NTRK3,NTSR1,OPCML,PARP2,PIN4,PROX1,PTPRC,PTPRF,SYNJ2,TENM3,TMEM200C,TNC,TYRO3,ZNF185,ZNF676,ZNF729,ZNF786	53
Cellular Movement,Connective Tissue Development and Function	Cell movement of fibroblasts	0.000277	Decreased	-2.16	ACTA2,CCN1,CCND1,COL7A1,FOS,L1CAM,PDLIM1,PTPN2,RAC2,RASGRF1	10
Cell Signaling,Cellular Function and Maintenance,Molecular Transport,Vitamin and Mineral Metabolism	Flux of Ca2+	0.000279		-0.708	ANO1,ATP2A2,C3,CACNA1D,EGR1,EPHB2,FCGR2B,HCK,LILRB3,PAG1,PTPRC,RAC2,VAV2	13
Organismal Development,Organismal Injury and Abnormalities	Abnormal morphology of abdomen	0.00028			AMHR2,ARNTL,BHLHE40,C3,CACNA1D,CCND1,CISH,CPEB1,DUSP1,EGR1,EPHB2,FCGR2B,FOS,FRAS1,FREM1,GADD45G,HCK,KIF19,MYH11,MYH9,NEK8,PTPN2,PTPRC,PTPRF,RASGRF1,RUNX2,SMPD3,TYRO3,VAV2	29
Endocrine System Disorders,Gastrointestinal Disease,Metabolic Disease,Organismal Injury and Abnormalities	Diabetic complication	0.000284			ADRA2A,CACNA1D,CCN1,CCND1,CDH2,COL12A1,COL22A1,COL27A1,COL7A1,EGR1,FOS,HPGD,KCNA5,MYH9,NR1D1,SEMA4C,SYNJ2,TYRO3	18
Gastrointestinal Disease,Hepatic System Disease,Organismal Injury and Abnormalities	Liver lesion	0.000287		-1.023	ACTA2,ADGB,ADGRL3,ADRA2A,ALDH1L2,ARNTL,ATP2A2,AXIN2,BHLHE40,BIN2,BMP5,C3,CACNA1D,CACNA1G,CAMK2N1,CASZ1,CCDC3,CCN1,CCND1,CD274,CDCA8,CDH2,CELSR2,CHL1,CISH,CLMN,CMA1,COL12A1,COL22A1,COL27A1,COL7A1,CPEB1,CSPG4,CTSE,DDC,DHCR24,DISP2,DPEP2,DUSP1,DUSP4,EDAR,EGFLAM,EGR1,EPS8L2,FAM83H,FAT3,FCGR2B,FERMT3,FLNC,FOS,FRAS1,FREM1,FREM2,FYB1,GAN,Gm21596/Hmgb1,GPRIN3,GRHL1,GRHL2,HAUS1,HCK,HIVEP3,HPGD,HR,IFI16,IG…	111
Behavior	Cognition	0.000289		-0.794	ADRA2A,C3,CACNA1G,CASKIN1,CEBPD,CHL1,DUSP4,EGR1,EPHB2,FOXO6,GADD45G,MAP1A,NECTIN1,NTRK3,NTSR1,RASGRF1,SMPD3,TNC	18
Cardiovascular Disease,Organismal Injury and Abnormalities,Skeletal and Muscular Disorders	Dilated or arrhythmogenic cardiomyopathy	0.000289			ATP2A2,CACNA1D,CALR3,CDH2,CIITA,FLNC,HSPB7,MYH11,MYH6,MYH7,MYH9,PPP1R13L,PROX1,SDC1	14
Developmental Disorder,Hereditary Disorder,Immunological Disease,Organismal Injury and Abnormalities	Complement component C1q deficiency	0.000289			C1QB,C1QC	2
Gastrointestinal Disease,Organismal Injury and Abnormalities	Dysplasia of oral tissue	0.000289			CCND1,SMPD3	2
Cellular Development,Cellular Function and Maintenance,Cellular Growth and Proliferation	Assembly of tumor cell lines	0.000289			CDH2,PANX1	2
Organismal Injury and Abnormalities	Wound	0.000292			ACTA2,ARNTL,C3,CDH2,CIITA,Cmah,EGR1,F13A1,NACA,RAC2,SDC1	11
Cellular Development,Cellular Growth and Proliferation	Development of tumor cell lines	0.000296		-0.112	ADGB,CASZ1,CCN1,CCN4,CCND1,CDH2,DUSP1,EGR1,FOS,GADD45G,HCK,HPGD,IFI16,LOXL4,PANX1,RUNX2,TYRO3	17
Cancer,Organismal Injury and Abnormalities	Benign connective or soft tissue neoplasm	0.0003			AXIN2,CCN1,CCND1,COL12A1,COL22A1,COL27A1,COL7A1,DUSP1,EGR1,FOS,HSPB7,NOTCH3,NTSR1,RAD51B,TNC	15
Auditory and Vestibular System Development and Function,Embryonic Development,Organ Development,Organismal Development,Tissue Development	Development of ear	0.000301			BMP5,C1QB,CEBPD,EPHB2,FREM2,IFI16,MAFB,MYO3B,PROX1	9
Cardiovascular System Development and Function,Organ Morphology,Organismal Development	Morphology of heart	0.000311			ADRA2A,ARNTL,ATP2A2,CACNA1D,CALR3,CASZ1,CCND1,CDH2,CIITA,DUSP1,FLNC,HCK,HSPB7,LMCD1,LMOD2,MYH11,MYH6,MYH7,MYH9,NTRK3,P2RY6,PPP1R13L,PROX1,SDC1,THBS4,VAV2	26
Cancer,Organismal Injury and Abnormalities	Fibrous tissue tumor	0.000311			AXIN2,CCND1,COL12A1,COL22A1,COL27A1,COL7A1,EGR1,NOTCH3,NTRK3	9
Organismal Development	Morphology of head	0.000313			ADRA2A,ARNTL,AXIN2,BLOC1S2,C3,CCND1,CDH2,CELSR2,CHL1,Cmah,CSPG4,EDAR,EGFLAM,EGR1,EPHB2,EPS8L2,FAT3,FOS,FREM1,L1CAM,LILRB3,MAP1A,NECTIN1,NOTCH3,NTRK3,PTPN2,PTPRC,PTPRF,RUNX2,SMPD3,TYRO3,XRCC4	32
Cancer,Cardiovascular Disease,Organismal Injury and Abnormalities,Skeletal and Muscular Disorders	Hyperplasia of vascular smooth muscle cells	0.000319			ARNTL,CCN1,VAV2	3
Cellular Development,Cellular Growth and Proliferation,Hematological System Development and Function,Lymphoid Tissue Structure and Development	Cell proliferation of T lymphocytes	0.00032		0.756	BHLHE40,C3,CD274,CIITA,CISH,DUSP1,EGR1,FCGR2B,FOS,FYB1,HR,MYH6,NOTCH3,PAG1,PTPN2,PTPRC,PTPRCAP,RAC2,SASH3,STAP2,TYRO3	21
Cellular Movement,Skeletal and Muscular System Development and Function	Migration of muscle cells	0.000322		-0.928	ATP2A2,CCN1,CCN4,CCND1,DUSP1,EGR1,NACA,PTPRF,THBS4	9
Auditory and Vestibular System Development and Function,Embryonic Development,Organ Development,Organismal Development,Tissue Development	Development of inner ear	0.000322			C1QB,CEBPD,EPHB2,FREM2,IFI16,MAFB,MYO3B,PROX1	8
Hematological System Development and Function,Humoral Immune Response,Lymphoid Tissue Structure and Development,Tissue Morphology	Quantity of B lymphocytes	0.000325		1.06	ARNTL,C3,CD274,CIITA,EGR1,FCGR2B,FOS,LILRB3,PTPN2,PTPRC,RAC2,RUNX2,SASH3,SDC1,VAV2	15
Cell-To-Cell Signaling and Interaction	Binding of connective tissue cells	0.000333		-0.547	CCN1,CCND1,CDH2,COL7A1,L1CAM,MYH9,RUNX2,SDC1,TNC	9
Connective Tissue Development and Function,Tissue Morphology	Quantity of connective tissue	0.000339		-0.361	ADRA2A,ARNTL,C3,CCDC3,CCND1,CEBPD,CSPG4,DUSP1,EGR1,F13A1,FOS,HCK,HIVEP3,NACA,PNMT,PTPN2,PTPRC,RAC2,RASGRF1,RUNX2,SCUBE2	21
Immunological Disease,Inflammatory Response	Abnormal inflammatory response	0.000341			C3,CIITA,HCK,PTPN2,SASH3	5
Cancer,Organismal Injury and Abnormalities	Growth of tumor	0.000342		-1.879	ANO1,CCN1,CCN4,CCND1,CD274,CEBPD,CIITA,COL7A1,CSPG4,DUSP1,EGR1,EPHB2,FERMT3,FOS,FRAT2,Gm21596/Hmgb1,GRHL2,HPGD,L1CAM,MAFB,NOTCH3,PPP1R13L,PROX1,PTPN2,RAC2,RUNX2,SDC1,SEMA4C,STAP2,TNC,VAV2	31
Cellular Compromise,Hematological Disease,Immunological Disease,Organismal Injury and Abnormalities	Abnormal function of B lymphocytes	0.000343			CIITA,Cmah,LILRB3,PTPRC,SASH3,VAV2	6
Cell Signaling	Cell surface receptor linked signal transduction	0.000358		0	CCND1,CEBPD,CSPG4,EPHB2,F13A1,FERMT3,FOS,HCK,LILRB3,NTRK3,PTPRC,PTPRF,RUNX2,SCUBE2,SDC1	15
Cancer,Hematological Disease,Immunological Disease,Organismal Injury and Abnormalities	B-cell neoplasm	0.00037			ADAMTS16,ANO1,C3,CACNA1G,CASKIN1,Ccl6,CCND1,CD274,CEBPD,CELSR2,CHL1,CIITA,CKAP4,COL12A1,COL27A1,COL7A1,DDC,DHCR24,DUSP4,EGFLAM,EGR1,FAT3,FOS,FRAS1,FYB1,HOXA6,KIF20A,L1CAM,LILRB3,LMOD2,LRRC52,NEK8,NOTCH3,NTRK3,PAG1,PIEZO2,PTPRC,PTPRF,RASGRF1,RIN3,RUNX2,SCUBE2,SDC1,TNC,TSPAN4,TTC32,XRCC4,ZNF185,ZSCAN25	49
Cancer,Neurological Disease,Organismal Injury and Abnormalities	Gliomatosis cerebri	0.000374			ACTA2,ADGRL3,ANO1,ARHGAP30,ARMC2,BHLHE40,C3,CACNA1D,CACNA1G,CASKIN1,CASZ1,CELSR2,CFAP69,COL22A1,COL27A1,COL7A1,CSPG4,EGR1,EPHB2,EPS8L2,F13A1,FAM83H,FAT3,FERMT3,FLNC,FOS,FOXO6,FREM1,FYB1,HAUS5,HIVEP3,IFI16,IGSF3,LIPT1,LRRC30,LRRC3B,MAP1A,MDM1,MMP17,MYH6,MYH7,MYO3B,MYOM3,NOTCH3,PER3,PLA2G4E,PTPRC,PTPRF,RASGRF1,RIN3,RUNX2,SCUBE2,SEMA4C,SYNJ2,THBS4,TNC,TSPAN4,ZBTB7C	58
Cell-To-Cell Signaling and Interaction,Hematological System Development and Function	Binding of leukocytes	0.000379		1.325	C3,CCN1,CCND1,Cmah,FCGR2B,FERMT3,FYB1,HCK,L1CAM,LILRB3,PANX1,PTPRC,RAC2,STAP2,TNC	15
Cell Death and Survival	Killing of T lymphocytes	0.000381		1.067	CD274,CIITA,PTPRCAP,VAV2	4
Cellular Movement,Hematological System Development and Function,Immune Cell Trafficking,Inflammatory Response	Migration of bone marrow-derived macrophages	0.000381		-0.152	CCND1,HCK,RAC2,SDC1	4
Cardiovascular Disease,Cardiovascular System Development and Function,Cell Morphology,Organ Morphology,Organismal Development,Organismal Injury and Abnormalities,Skeletal and Muscular Disorders,Skeletal and Muscular System Development and Function,Tissue Morphology	Abnormal morphology of cardiomyocytes	0.000384			ATP2A2,CDH2,HSPB7,MYH6,PPP1R13L,VAV2	6
Infectious Diseases	COVID-19	0.000387			ADRA2A,ARNTL,C3,CACNA1D,CHL1,DUSP1,EGR1,FCGR2B,FOS,KCNA5,MX1,NMI,NTSR1,PER3	14
Organismal Injury and Abnormalities,Reproductive System Disease	Abnormal growth in endometrium	0.000398			ADAMTS16,ADGB,ALDH1L2,ANO1,ARHGAP25,ARHGAP30,ARMC2,ARNTL,ASGR2,AXIN2,BMP5,C1QC,C22orf23,C3,CACNA1D,CACNA1G,CCN4,CCND1,CD274,CELSR2,CHL1,CIITA,CLMN,COL12A1,COL22A1,CSPG4,DNAJC24,EDAR,EGFLAM,EPHB2,F13A1,FAM98C,FAT3,FERMT3,FLNC,FLVCR2,FREM1,FREM2,FYB1,GAN,GLT8D2,GPRIN3,GRHL1,HIVEP3,HOXA6,IFI16,IGSF3,KCNA5,KCNB1,KIF19,L1CAM,LPCAT2,LRRC30,LYZ,MICU3,MITD1,MMP17,MX1,MYH11,MYH6,MYH7,MYH9,MYO3B,NEK8,NOTCH…	94
Cancer,Gastrointestinal Disease,Organismal Injury and Abnormalities	Oral cancer	0.000406			ATP2A2,CACNA1D,CACNA1G,CCND1,CD274,CDH2,CELSR2,COL22A1,COL27A1,COL7A1,COX4I2,DUSP1,F13A1,HOXA6,IGSF3,MAFB,MDM1,MYH7,MYO3B,NOTCH3,NR1D1,NTRK3,PIEZO2,PROX1,PTPRC,RUNX2,SASH3,SCUBE2,SYNJ2,TAGLN,THBS4,TNC,XRCC4	33
Cancer,Organismal Injury and Abnormalities,Reproductive System Disease	Endometrial carcinoma	0.000413			ADAMTS16,ADGB,ALDH1L2,ARHGAP25,ARHGAP30,ARMC2,ARNTL,ASGR2,AXIN2,BMP5,C1QC,C22orf23,C3,CACNA1D,CACNA1G,CCN4,CCND1,CD274,CELSR2,CHL1,CIITA,CLMN,COL12A1,COL22A1,CSPG4,DNAJC24,EDAR,EGFLAM,EPHB2,F13A1,FAM98C,FAT3,FERMT3,FLNC,FLVCR2,FREM1,FREM2,FYB1,GAN,GPRIN3,GRHL1,HIVEP3,HOXA6,IFI16,IGSF3,KCNA5,KCNB1,KIF19,L1CAM,LPCAT2,LRRC30,LYZ,MICU3,MITD1,MMP17,MX1,MYH11,MYH6,MYH7,MYH9,MYO3B,NEK8,NOTCH3,NR1D1,NTRK…	91
Cancer,Organismal Injury and Abnormalities	Subcutaneous tumor	0.000417			AXIN2,CCN1,CCND1,COL12A1,COL22A1,COL27A1,COL7A1,DUSP1,EGR1,FOS,HSPB7,NOTCH3,NTSR1,RAD51B,TNC	15
Organismal Injury and Abnormalities,Reproductive System Disease	Abnormality of endometrium	0.000422			ADAMTS16,ADGB,ALDH1L2,ANO1,ARHGAP25,ARHGAP30,ARMC2,ARNTL,ASGR2,AXIN2,BMP5,C1QC,C22orf23,C3,CACNA1D,CACNA1G,CCN4,CCND1,CD274,CELSR2,CHL1,CIITA,CLMN,COL12A1,COL22A1,CSPG4,DNAJC24,EDAR,EGFLAM,EPHB2,F13A1,FAM98C,FAT3,FERMT3,FLNC,FLVCR2,FREM1,FREM2,FYB1,GAN,GLT8D2,GPRIN3,GRHL1,HIVEP3,HOXA6,IFI16,IGSF3,KCNA5,KCNB1,KIF19,L1CAM,LPCAT2,LRRC30,LYZ,MICU3,MITD1,MMP17,MX1,MYH11,MYH6,MYH7,MYH9,MYO3B,NEK8,NOTCH…	94
Cell-To-Cell Signaling and Interaction	Binding of blood cells	0.000426		1.025	ADRA2A,C3,CCN1,CCND1,Cmah,FCGR2B,FERMT3,FYB1,HCK,L1CAM,LILRB3,PANX1,PTPRC,RAC2,STAP2,TNC	16
Cell Morphology,Cellular Development	Branching of cells	0.000426	Decreased	-2.209	C3,CCN1,CDH2,CHL1,EGR1,EPHB2,FOS,FOXO6,Gm21596/Hmgb1,GPRIN3,L1CAM,NTRK3,PROX1,PTPRF,RUNX2,TNC	16
Cardiovascular Disease,Hereditary Disorder,Organismal Injury and Abnormalities	Familial vascular disease	0.000431			ACTA2,ADRA2A,C3,CDH2,FLVCR2,KCNA5,MYH11,MYH7,NOTCH3,SCUBE2	10
Cancer,Organismal Injury and Abnormalities	Liquid tumor	0.000432			ADAMTS16,ADGB,ARNTL,AXIN2,C3,CAMK2N1,CASKIN1,CCND1,CD274,CEBPD,CHL1,CIITA,CKAP4,COL12A1,COL27A1,COL7A1,CSPG4,CYB5D2,DDC,DISP2,EGFLAM,EGR1,FAT3,FCGR2B,FLNC,FRAS1,GADD45G,HCK,HOXA6,LMOD2,LRRC52,LYZ,MMP17,MYH11,MYH9,MYO3B,MYOM3,NEK8,NOTCH3,NTRK3,P2RY6,PIEZO2,POLR2A,PPP1R13L,PTPN2,PTPRC,RAC2,RUNX2,SASH3,SCUBE2,SEMA4C,TENM3,TIFA,TNC,TTC32,ZNF185,ZNF676	57
Cellular Movement	Cell movement of connective tissue cells	0.000469		-1.725	ACTA2,CCN1,CCND1,COL7A1,FOS,HCK,L1CAM,PDLIM1,PTPN2,RAC2,RASGRF1	11
Hematological System Development and Function,Lymphoid Tissue Structure and Development,Tissue Morphology	Quantity of lymphocytes	0.00047		1.203	ARNTL,BHLHE40,C3,CD274,CIITA,CISH,CTSE,EGR1,FCGR2B,FOS,FYB1,Gm21596/Hmgb1,HIVEP3,LILRB3,NOTCH3,PAG1,PTPN2,PTPRC,RAC2,RUNX2,SASH3,SDC1,TYRO3,VAV2	24
Cell Death and Survival	Apoptosis of tumor cell lines	0.000473		1.743	ATG10,BHLHE40,C3,CCN1,CCND1,CD274,CEBPD,CSPG4,DHCR24,DNAJC24,DUSP1,DUSP4,EGR1,EPHB2,FCGR2B,FOS,GADD45G,GRHL2,HCK,IFI16,KCNA5,KCNB1,L1CAM,NMI,NOTCH3,NTRK3,NTSR1,PPP1R13L,PTPN2,PTPRC,PTRH2,SDC1,SMPD3,STAP2,TNC,TYRO3,USP11	37
Cell Death and Survival	Apoptosis of breast cancer cell lines	0.000474		1.199	BHLHE40,CCN1,CCND1,CD274,DNAJC24,DUSP1,DUSP4,GRHL2,IFI16,NOTCH3,NTSR1,PTPN2,SDC1	13
Cancer,Endocrine System Disorders,Organismal Injury and Abnormalities,Respiratory Disease	Small cell lung carcinoma	0.000474			ADAMTS16,ADGB,ADGRL3,ALDH1L2,ANO1,ARHGAP25,BLOC1S2,C3,CACNA1G,CASZ1,CD274,CDH2,COL12A1,COL22A1,COL27A1,COL7A1,DDC,DISP2,EPHB2,F13A1,FLNC,FRAS1,FREM1,FREM2,HR,IGSF3,LRRC52,MMP17,MYH6,MYH9,MYO3B,NACA,NEK8,NMI,NOTCH3,NR1D1,NTRK3,NTSR1,OPCML,PARP2,PIN4,PROX1,PTPRC,PTPRF,SYNJ2,TENM3,TMEM200C,TNC,ZNF185,ZNF676,ZNF729,ZNF786	52
Connective Tissue Development and Function,Tissue Development	Growth of connective tissue	0.000475		0.947	ACTA2,CCN1,CCN4,CCND1,CD274,CIITA,DUSP1,DUSP4,FOS,IFI16,MYH9,PPP1R13L,PTPN2,PTPRC,PTPRF,RASGRF1,RUNX2,SCUBE2,TIFA,USP11,VAV2,XRCC4	22
Nervous System Development and Function,Tissue Morphology	Morphology of nervous tissue	0.000475			BLOC1S2,C3,CACNA1D,CDH2,CHL1,DUSP1,EGR1,EPHB2,EPS8L2,FAT3,FOS,FOXO6,GAN,KCNA5,L1CAM,MAP1A,NTRK3,PAG1,PTPRC,PTPRF,RASGRF1,SMPD3,TYRO3	23
Developmental Disorder,Hereditary Disorder,Organismal Injury and Abnormalities	Rasopathy	0.000478			ACTA2,CCND1,CDH2,EGR1,PPP1R13L,SCUBE2	6
Cancer,Endocrine System Disorders,Organismal Injury and Abnormalities	Metastatic endocrine gland tumor	0.000478			CD274,LIMD2,NTRK3,PTPRC,RUNX2,TYRO3	6
Cardiovascular System Development and Function,Hematological System Development and Function	Mean arterial pressure of artery	0.000484			ARNTL,ATP2A2,MYH11	3
Cardiovascular Disease,Cardiovascular System Development and Function,Organ Morphology,Organismal Development,Organismal Injury and Abnormalities	Abnormal shape of heart	0.000484			ATP2A2,HSPB7,NTRK3	3
Cell-To-Cell Signaling and Interaction,Cellular Movement	Recruitment of myeloid cells	0.000488		0.889	C3,CCN1,CD274,CIITA,FCGR2B,FERMT3,Gm21596/Hmgb1,HCK,IL17RE,LYZ,STAP2,VAV2	12
Dermatological Diseases and Conditions,Organismal Injury and Abnormalities	Chronic skin disorder	0.000493			ACTA2,ATP2A2,C3,CAMK2N1,CCND1,CEBPD,FCGR2B,FOS,MX1,PROX1,TAGLN	11
Immunological Disease	Immunodeficiency	0.000494			ACTA2,ADRA2A,C1QB,C1QC,C3,CEBPD,CIITA,EGR1,FCGR2B,FERMT3,MX1,PTPRC,RAC2	13
Cell-To-Cell Signaling and Interaction,Hematological System Development and Function,Immune Cell Trafficking	Adhesion of immune cells	0.000501		0.744	C3,CCN1,CCND1,Cmah,FERMT3,FYB1,HCK,L1CAM,LILRB3,PANX1,PTPRC,RAC2,STAP2,TNC	14
Cancer,Endocrine System Disorders,Organismal Injury and Abnormalities	Benign neoplasm of endocrine gland	0.000506			ACTA2,C3,CACNA1D,CCND1,CEBPD,CMA1,EGR1,FLNC,FOS,RAC2,RIN3	11
Developmental Disorder,Hereditary Disorder,Organismal Injury and Abnormalities,Renal and Urological Disease	Familial congenital anomalies of the kidney and urinary tract	0.000511			ACTA2,ADGRL3,CCND1,FRAS1,FREM1,FREM2,FYB1,KCNA5,NEK8,PTPRC,Rnase2 (includes others),TAGLN	12
Cell Cycle	Interaction of DNA	0.000516		1.277	CCND1,CEBPD,CISH,EGR1,FOS,FYB1,Gm21596/Hmgb1,GRHL2,HCK,IFI16,LMCD1,PROX1,PTPRC,RAD51B,RUNX2,TAGLN,XRCC4,ZBTB7C	18
Cancer,Hematological Disease,Immunological Disease,Organismal Injury and Abnormalities	Lymphoma	0.000526		-0.295	ANO1,C3,CACNA1G,CCN1,CCND1,CD274,CELSR2,CIITA,COL12A1,COL27A1,DHCR24,DUSP4,EGR1,FAT3,FCGR2B,FOS,FYB1,GADD45G,HCK,IGSF3,KIF20A,L1CAM,LPCAT2,MAFB,MX1,MYH11,PAG1,PARP2,PTPRC,PTPRF,RAC2,RASGRF1,RIN3,SCUBE2,SDC1,TNC,TSPAN4,VAV2,XRCC4,ZSCAN25	40
Cell-To-Cell Signaling and Interaction,Hematological System Development and Function,Inflammatory Response	Binding of blood platelets	0.000531		0.555	ADRA2A,C3,FERMT3,FYB1,HCK,L1CAM	6
Cancer,Gastrointestinal Disease,Organismal Injury and Abnormalities	Metastatic colorectal cancer	0.000535			ACTA2,CCND1,CD274,CDH2,CEBPD,DUSP4,KIF20A,MAFB,NTRK3,OLFML3,PARP2,SDC1	12
Cell Cycle	Senescence of cells	0.000537		-0.756	ATG10,BHLHE40,CCN1,CCND1,CPEB1,DUSP1,EGR1,IFI16,KIF20A,NOTCH3,PPP1R13L,PTPRC,TYRO3	13
Cancer,Gastrointestinal Disease,Organismal Injury and Abnormalities	Metastatic gastrointestinal tract cancer	0.000549			ACTA2,CCN1,CCND1,CD274,CDH2,CEBPD,DUSP4,KIF20A,MAFB,NTRK3,OLFML3,PARP2,SDC1	13
Connective Tissue Disorders,Organismal Injury and Abnormalities,Skeletal and Muscular Disorders	Non-traumatic arthropathy	0.000552			ACTA2,ADAMTS16,ADRA2A,BMP5,C3,CACNA1D,Ccl6,CD274,CIITA,CINP,DUSP1,FCGR2B,FLNC,FOS,HCK,L1CAM,LYZ,MAFB,MMP17,NECTIN1,PTPRC,RAD51B,RASGRF1,SDC1,TNC,ZBTB12	26
Cancer,Organismal Injury and Abnormalities,Reproductive System Disease	Endometrial cancer	0.000555			ADAMTS16,ADGB,ALDH1L2,ARHGAP25,ARHGAP30,ARMC2,ARNTL,ASGR2,AXIN2,BMP5,C1QC,C22orf23,C3,CACNA1D,CACNA1G,CCN4,CCND1,CD274,CELSR2,CHL1,CIITA,CLMN,COL12A1,COL22A1,CSPG4,DNAJC24,EDAR,EGFLAM,EPHB2,F13A1,FAM98C,FAT3,FERMT3,FLNC,FLVCR2,FREM1,FREM2,FYB1,GAN,GLT8D2,GPRIN3,GRHL1,HIVEP3,HOXA6,IFI16,IGSF3,KCNA5,KCNB1,KIF19,L1CAM,LPCAT2,LRRC30,LYZ,MICU3,MITD1,MMP17,MX1,MYH11,MYH6,MYH7,MYH9,MYO3B,NEK8,NOTCH3,NR1…	93
Inflammatory Disease	Chronic inflammatory disorder	0.000564			ACTA2,ADRA2A,BMP5,C3,Ccl6,CD274,CIITA,CINP,DUSP1,FCGR2B,FOS,HCK,HPGD,IFI16,KCNA5,KCNB1,L1CAM,LMCD1,LYZ,MAFB,NECTIN1,OLFML3,PANX1,PDLIM1,PTPN2,PTPRC,RAD51B,RASGRF1,RTN4RL1,SDC1,TMEM200C,TNC,ZBTB12	33
Skeletal and Muscular System Development and Function	Force generation of smooth muscle	0.000575			MYH11,P2RY6	2
Cardiovascular Disease,Hereditary Disorder,Neurological Disease,Organismal Injury and Abnormalities	CADASIL	0.000575			ACTA2,NOTCH3	2
Cancer,Hematological Disease,Immunological Disease,Organismal Injury and Abnormalities	Leukemia	0.000578			ADAMTS16,ADGB,ARNTL,AXIN2,C3,CAMK2N1,CASKIN1,CCND1,CD274,CHL1,CIITA,CKAP4,COL12A1,COL27A1,COL7A1,CSPG4,CYB5D2,DDC,DISP2,EGFLAM,FAT3,FCGR2B,FLNC,FRAS1,GADD45G,HCK,HOXA6,LMOD2,LRRC52,LYZ,MMP17,MYH11,MYO3B,MYOM3,NEK8,NOTCH3,NTRK3,P2RY6,PIEZO2,POLR2A,PPP1R13L,PTPN2,PTPRC,RAC2,RUNX2,SASH3,SCUBE2,SEMA4C,TENM3,TIFA,TNC,TTC32,ZNF185,ZNF676	54
Infectious Diseases	Infection by coronavirus	0.000581			ADRA2A,ARNTL,C3,CACNA1D,CHL1,DUSP1,EGR1,FCGR2B,FOS,KCNA5,MX1,NMI,NTSR1,PER3,PPP1R14C	15
Cellular Development,Cellular Growth and Proliferation,Connective Tissue Development and Function,Skeletal and Muscular System Development and Function,Tissue Development	Development of chondrocytes	0.000581			ARNTL,AXIN2,RUNX2,SMPD3	4
Connective Tissue Disorders,Organismal Injury and Abnormalities,Skeletal and Muscular Disorders	Advanced Dupuytren contracture	0.000581			COL12A1,COL22A1,COL27A1,COL7A1	4
Cancer,Organismal Injury and Abnormalities,Reproductive System Disease	Peyronie disease	0.000581			COL12A1,COL22A1,COL27A1,COL7A1	4
Infectious Diseases,Neurological Disease	Infection of central nervous system	0.000583			C3,NECTIN1,P2RY6	3
Behavior,Nervous System Development and Function	Contextual fear memory	0.000583			GADD45G,NECTIN1,NTRK3	3
Skeletal and Muscular Disorders	Abnormality of digit	0.000589			ADRA2A,ATP2A2,COL7A1,EDAR,FREM2,HPGD	6
Cellular Movement	Invasion of melanoma cell lines	0.000589		-1.069	CCN1,CSPG4,MX1,SDC1,STAP2,TNC	6
Cardiovascular Disease,Cardiovascular System Development and Function	Abnormal morphology of cardiovascular system	0.000598			ACTA2,ADRA2A,ATP2A2,CACNA1D,CALR3,CCND1,CDH2,CIITA,DUSP1,FLNC,HCK,HPGD,HSPB7,LMCD1,MYH11,MYH6,MYH7,MYH9,NOTCH3,NTRK3,P2RY6,PPP1R13L,PROX1,SDC1,THBS4,VAV2	26
Cancer,Cellular Development,Cellular Growth and Proliferation,Organismal Injury and Abnormalities,Tumor Morphology	Proliferation of cancer cells	0.00062	Decreased	-2.27	ANO1,CCN1,CCND1,CD274,CSPG4,DUSP1,EGR1,FOS,HPGD,NOTCH3,PPP1R13L,PROX1,PTPN2,RUNX2	14
Endocrine System Disorders,Gastrointestinal Disease,Immunological Disease,Metabolic Disease,Organismal Injury and Abnormalities	Insulin-dependent diabetes mellitus	0.000622			ACTA2,C3,Ccl6,CD274,CIITA,CISH,COL27A1,FCGR2B,IFI16,L1CAM,LILRB3,LYZ,MYH11,PTPN2,PTPRC,ZBTB12	16
Cancer,Neurological Disease,Organismal Injury and Abnormalities	Malignant intracranial tumor	0.000622			ACTA2,ADGRL3,ANO1,ARHGAP30,ARMC2,BHLHE40,C3,CACNA1D,CACNA1G,CASKIN1,CASZ1,CELSR2,CFAP69,COL22A1,COL27A1,COL7A1,CSPG4,EGR1,EPHB2,EPS8L2,F13A1,FAM83H,FAT3,FERMT3,FLNC,FOS,FOXO6,FREM1,FYB1,HAUS5,HIVEP3,IFI16,IGSF3,LIPT1,LRRC30,LRRC3B,MAP1A,MDM1,MMP17,MYH6,MYH7,MYO3B,MYOM3,NOTCH3,NTRK3,PARP2,PER3,PLA2G4E,PTPRC,PTPRF,RASGRF1,RIN3,RUNX2,SCUBE2,SEMA4C,SYNJ2,THBS4,TNC,TSPAN4,ZBTB7C	60
Cardiovascular Disease,Organismal Injury and Abnormalities,Skeletal and Muscular Disorders	Intrinsic cardiomyopathy	0.000624			ALDH1L2,ATP2A2,CACNA1D,CALR3,CDH2,CIITA,FLNC,HSPB7,MYH11,MYH6,MYH7,MYH9,PPP1R13L,PROX1,SDC1	15
Cancer,Gastrointestinal Disease,Organismal Injury and Abnormalities	Oral squamous cell carcinoma	0.000634			ATP2A2,CACNA1D,CACNA1G,CD274,CDH2,CELSR2,COL22A1,COL27A1,COL7A1,COX4I2,F13A1,HOXA6,IGSF3,MAFB,MDM1,MYH7,MYO3B,NOTCH3,NR1D1,NTRK3,PIEZO2,PROX1,PTPRC,RUNX2,SASH3,SCUBE2,SYNJ2,TAGLN,THBS4,TNC,XRCC4	31
Dermatological Diseases and Conditions,Organismal Injury and Abnormalities	Blister	0.000641		1.98	COL7A1,FRAS1,FREM1,HCK	4
Embryonic Development,Hair and Skin Development and Function,Organ Development,Organismal Development,Tissue Development	Formation of skin	0.000676		0.314	ATP2A2,CCND1,CMA1,COL7A1,CTSE,DHCR24,EDAR,FOS,FRAS1,GRHL1,GRHL2,HR,MYH9,NOTCH3,NTRK3,PPP1R13L	16
Infectious Diseases	Replication of virus	0.000677		-0.298	ARNTL,ATP2A2,CD274,CIITA,DUSP1,EGR1,EPHB2,F13A1,FERMT3,HCK,HPGD,MITD1,MX1,NEK8,NMI,P2RY6,PANX1,POLR2A,PTPRC	19
Neurological Disease,Organismal Injury and Abnormalities	Cerebral disorder	0.00068			ACTA2,ADGRL3,ADRA2A,AMPD3,ANO1,ARHGAP30,ARMC2,BHLHE40,BLOC1S2,C3,CACNA1D,CACNA1G,CASKIN1,CASZ1,CCN1,CELSR2,CFAP69,CHL1,COL22A1,COL27A1,COL7A1,CSPG4,EGR1,EPHB2,EPS8L2,F13A1,FAM83H,FAT3,FERMT3,FLNC,FOS,FOXO6,FREM1,FYB1,HAUS5,HIVEP3,IFI16,IGSF3,KCNA5,L1CAM,LIPT1,LRRC30,LRRC3B,MAP1A,MDM1,MMP17,MYH6,MYH7,MYO3B,MYOM3,NOTCH3,PER3,PLA2G4E,PTPRC,PTPRF,RASGRF1,RIN3,RUNX2,SCUBE2,SEMA4C,SYNJ2,THBS4,TNC,TSPAN…	67
Cardiovascular Disease,Hereditary Disorder,Organismal Injury and Abnormalities,Skeletal and Muscular Disorders	Familial restrictive cardiomyopathy	0.000695			FLNC,MYH6,MYH7	3
Carbohydrate Metabolism,Cellular Function and Maintenance,Small Molecule Biochemistry	Homeostasis of D-glucose	0.000705			ADRA2A,ARNTL,ATP2A2,C3,CCDC3,CCN4,CIITA,KCNB1,NR1D1,PTPN2	10
Cell-To-Cell Signaling and Interaction	Adhesion of tumor cell lines	0.00073		-1.054	CCN1,CCND1,CD274,CDH2,EGR1,FERMT3,FOS,FYB1,HAS3,L1CAM,MYH9,SDC1,TNC	13
Cell Morphology,Cellular Assembly and Organization	Morphology of actin cytoskeleton	0.000735			COL12A1,HSPB7,MYO3B,PDLIM1,RAC2	5
Embryonic Development,Nervous System Development and Function,Organ Development,Organismal Development,Tissue Development	Formation of brain	0.000742		-1	BMP5,CCND1,CDH2,CELSR2,CHL1,EPHB2,FCGR2B,Gm21596/Hmgb1,GRHL2,L1CAM,NOTCH3,NR1D1,PLXNA3,PROX1,RTN4RL1,SEMA4C,TNC,TYRO3	18
Neurological Disease,Organismal Injury and Abnormalities	Seizures	0.000753		1.026	BHLHE40,C1QB,C3,CACNA1D,CACNA1G,CCN1,CEBPD,DUSP1,EGR1,FCGR2B,FOS,GADD45G,GAN,HAS3,KCNB1,LMCD1,PTPRC,TYRO3	18
Behavior	Learning	0.000759		-0.503	ADRA2A,C3,CACNA1G,CASKIN1,CEBPD,DUSP4,EGR1,EPHB2,FOXO6,GADD45G,MAP1A,NECTIN1,NTRK3,NTSR1,RASGRF1,TNC	16
Connective Tissue Disorders,Inflammatory Disease,Inflammatory Response,Organismal Injury and Abnormalities,Skeletal and Muscular Disorders	Experimentally-induced arthritis	0.000765		1.572	C3,CISH,CMA1,DUSP1,F13A1,FCGR2B,Gm21596/Hmgb1,HCK	8
Cancer,Hematological Disease,Organismal Injury and Abnormalities	Myelodysplastic syndrome or leukemia	0.000766			ADAMTS16,ADGB,ARNTL,AXIN2,C3,CAMK2N1,CASKIN1,CCND1,CD274,CHL1,CIITA,CKAP4,COL12A1,COL27A1,COL7A1,CSPG4,CYB5D2,DDC,DISP2,EGFLAM,FAT3,FCGR2B,FLNC,FRAS1,GADD45G,HCK,HOXA6,LMOD2,LRRC52,LYZ,MMP17,MYH11,MYH9,MYO3B,MYOM3,NEK8,NOTCH3,NTRK3,P2RY6,PIEZO2,POLR2A,PPP1R13L,PTPN2,PTPRC,RAC2,RUNX2,SASH3,SCUBE2,SEMA4C,TENM3,TIFA,TNC,TTC32,ZNF185,ZNF676	55
Cancer,Endocrine System Disorders,Organismal Injury and Abnormalities,Reproductive System Disease	Ovarian endometrioid carcinoma	0.000768			ACYP1,ADGB,CASTOR1,CCN4,CD274,CDH2,CHL1,COL22A1,COL7A1,CSPG4,FAT3,FOXO6,GAN,HR,IGSF3,LRRC52,MYH9,MYO3B,NEK8,NOTCH3,NTRK3,PARP2,PTPRF,RMDN2,TENM3,TYRO3,ZNF676	27
Cancer,Hematological Disease,Organismal Injury and Abnormalities	Mature T-cell or NK-cell neoplasm	0.000775			C3,CCN1,CCND1,CD274,CIITA,COL12A1,COL27A1,DUSP4,HCK,IGSF3,L1CAM,LPCAT2,MAFB,MX1,PTPRC,RUNX2,SDC1,VAV2	18
Cancer,Endocrine System Disorders,Organismal Injury and Abnormalities	Metastatic thyroid neoplasm	0.000782			LIMD2,NTRK3,PTPRC,RUNX2,TYRO3	5
Nervous System Development and Function,Tissue Morphology	Density of neurons	0.00079		-1.158	CHL1,CSPG4,EPHB2,FOXO6,Gm21596/Hmgb1,NTRK3,PTPRF,THBS4	8
Cellular Movement,Renal and Urological System Development and Function	Cell movement of kidney cell lines	0.00079		-1.09	C3,CHL1,CTSE,FLNC,L1CAM,RAC2,SDC1,VAV2	8
Cancer,Organismal Injury and Abnormalities	Metastatic head and neck cancer	0.000792			CD274,LIMD2,NTRK3,PTPRC,RUNX2,TYRO3	6
Cancer,Organismal Injury and Abnormalities	Advanced head and neck cancer	0.000792			CD274,LIMD2,NTRK3,PTPRC,RUNX2,TYRO3	6
Cellular Movement,Hair and Skin Development and Function	Cell movement of epithelial cell lines	0.000817		-0.131	C3,CCN1,CHL1,CPEB1,CTSE,L1CAM,OPCML,RUNX2	8
Cell Morphology	Sprouting	0.000823	Decreased	-2.249	C3,CCN1,CDH2,CHL1,EGR1,EPHB2,FOS,FOXO6,Gm21596/Hmgb1,GPRIN3,L1CAM,NTRK3,PROX1,PTPRF,RUNX2,TNC	16
Gene Expression	Transcription	0.000823		0.302	ACTA2,ARNTL,BHLHE40,BLOC1S2,BMP5,C3,CAMK2N1,CASZ1,CCDC3,CCN1,CCND1,CEBPD,CELSR2,CIITA,CISH,DUSP1,DUSP4,EDAR,EGR1,EPHB2,FCGR2B,FOS,FOXO6,Gm21596/Hmgb1,GRHL1,GRHL2,HAS3,HIVEP3,Hmgb2 (includes others),HR,IFI16,LMCD1,MAFB,MX1,NMI,NOTCH3,NR1D1,NTRK3,PDLIM1,PER3,POLR2A,PPP1R13L,PROX1,PTPN2,PTPRC,PTRH2,RUNX2,TNC,VAV2,ZBTB7C,ZNF704	51
Hematological Disease,Hereditary Disorder,Organismal Injury and Abnormalities	Hereditary bleeding disorder	0.000832			ATP2A2,F13A1,FYB1,MYH9,PTPRC	5
Cell-To-Cell Signaling and Interaction,Nervous System Development and Function	Long-term potentiation	0.000836		-0.87	C3,CDH2,CPEB1,DUSP4,EGR1,EPHB2,LILRB3,NTRK3,RASGRF1,TNC,VAV2	11
Cardiovascular Disease,Cardiovascular System Development and Function,Organ Morphology,Organismal Development,Organismal Injury and Abnormalities,Skeletal and Muscular Disorders	Dilated cardiomyopathy	0.000837			ATP2A2,CACNA1D,CALR3,CIITA,FLNC,HSPB7,MYH11,MYH6,MYH7,MYH9,PPP1R13L,PROX1,SDC1	13
Cellular Function and Maintenance,Hematological System Development and Function	Function of myeloid cells	0.000842			CSPG4,DUSP4,EGR1,FCGR2B,FOS,HCK,P2RY6,RAC2,TYRO3	9
Cancer,Organismal Injury and Abnormalities	Cancer of head	0.000844			ACTA2,ADGRL3,ANO1,ARHGAP30,ARMC2,ATP2A2,BHLHE40,C3,CACNA1D,CACNA1G,CASKIN1,CASZ1,CCND1,CD274,CDH2,CELSR2,CFAP69,COL22A1,COL27A1,COL7A1,COX4I2,CSPG4,DUSP1,EGR1,EPHB2,EPS8L2,F13A1,FAM83H,FAT3,FERMT3,FLNC,FOS,FOXO6,FREM1,FYB1,HAUS5,HIVEP3,HOXA6,IFI16,IGSF3,LIPT1,LRRC30,LRRC3B,MAFB,MAP1A,MDM1,MMP17,MYH6,MYH7,MYO3B,MYOM3,NOTCH3,NR1D1,NTRK3,PER3,PIEZO2,PLA2G4E,PROX1,PTPRC,PTPRF,RASGRF1,RIN3,RUNX2,SASH3…	73
Cellular Movement,Connective Tissue Development and Function	Migration of fibroblasts	0.000844	Decreased	-2.166	ACTA2,CCN1,CCND1,COL7A1,PDLIM1,PTPN2,RAC2,RASGRF1	8
Cellular Compromise	Dysfunction of cells	0.000844			CIITA,Cmah,FERMT3,LILRB3,MYH6,PTPRC,SASH3,VAV2	8
Immunological Disease	Hypersensitivity reaction type I	0.000885		-0.152	ADRA2A,CISH,DUSP1,FCGR2B,PTPRC	5
Immunological Disease	Primary immunodeficiency disorder	0.0009			ACTA2,ADRA2A,C3,CIITA,FCGR2B,FERMT3,MX1,PTPRC	8
Cellular Function and Maintenance	Function of antigen presenting cells	0.00091			CD274,CIITA,CSPG4,DUSP4,EGR1,FCGR2B,FOS,HCK,P2RY6,TYRO3	10
Cancer,Organismal Injury and Abnormalities,Renal and Urological Disease	Urinary tract tumor	0.000913			ADAMTS16,ADGRL3,AMHR2,AXIN2,BHLHE40,BMP5,C3,CALR3,CASZ1,CCN1,CCND1,CD274,CIITA,CLMN,COL12A1,COL7A1,CSPG4,CTSE,DDC,DISP2,EGFLAM,EPHB2,EPS8L2,FAM83H,FAT3,FERMT3,FLNC,FOS,FREM2,GNB1L,HAUS5,IFI16,IGSF3,L1CAM,LILRB3,LOXL4,LYZ,MMP17,MYH7,MYH9,NOTCH3,NTRK3,PAG1,PROX1,PTPRF,RAD51B,RIN3,RUNX2,SYNJ2,TMEM200C,TNC,TTYH1,TYRO3,ZBTB7C,ZNF704	55
Cellular Development,Cellular Growth and Proliferation	Colony formation of tumor cell lines	0.000913		-0.04	CASZ1,CCN1,CCN4,CCND1,DUSP1,EGR1,FOS,GADD45G,HCK,HPGD,IFI16,LOXL4,RUNX2,TYRO3	14
Embryonic Development,Nervous System Development and Function,Organ Development,Organismal Development,Tissue Development,Visual System Development and Function	Formation of eye	0.00092			ARNTL,C3,CCND1,CSPG4,EGFLAM,EGR1,EPHB2,FAT3,FOS,FREM2,Gm21596/Hmgb1,IGSF3,LYVE1,NECTIN1,NOTCH3,PTPRF	16
Immunological Disease	Severe immunodeficiency	0.000923			C3,CIITA,FCGR2B,PTPRC	4
Lymphoid Tissue Structure and Development,Tissue Morphology	Quantity of lymph follicle	0.00093		1.949	ARNTL,BHLHE40,C3,CD274,FCGR2B,PTPN2,SASH3,VAV2	8
Developmental Disorder,Neurological Disease	Neurodevelopmental disorder	0.000946			ADRA2A,AXIN2,CACNA1G,CDH2,DDC,FAT3,HIVEP3,HPDL,KCNB1,L1CAM,PLXNA3,POLR2A,PPP1R13L,THBS4	14
Cardiovascular Disease,Hereditary Disorder,Organismal Injury and Abnormalities	Familial sick sinus syndrome	0.000952			CACNA1D,MYH6	2
Skeletal and Muscular System Development and Function	Mineralization of cartilage tissue	0.000952			CIITA,RUNX2	2
Cellular Function and Maintenance,Hematological System Development and Function,Inflammatory Response	Presence of neutrophils	0.000952			C3,HCK	2
Cell Cycle,DNA Replication, Recombination, and Repair	Endoreduplication of DNA	0.000952			GADD45G,RASGRF1	2
Cell Morphology,Connective Tissue Development and Function	Mineralization of chondrocytes	0.000952			BHLHE40,RUNX2	2
Cancer,Neurological Disease,Organismal Injury and Abnormalities	Primary neuroblastoma	0.000952			CASZ1,NTRK3	2
Cancer,Hematological Disease,Organismal Injury and Abnormalities	Mature lymphocytic neoplasm	0.000955			ADAMTS16,ANO1,C3,CACNA1G,Ccl6,CCN1,CCND1,CD274,CEBPD,CELSR2,CIITA,COL12A1,COL27A1,COL7A1,DHCR24,DUSP4,EGFLAM,EGR1,FAT3,FOS,FRAS1,FYB1,HCK,IGSF3,L1CAM,LILRB3,LPCAT2,MAFB,MX1,NEK8,NOTCH3,PAG1,PTPRC,PTPRF,RASGRF1,RIN3,RUNX2,SCUBE2,SDC1,TNC,TSPAN4,VAV2,ZSCAN25	43
Cancer,Organismal Injury and Abnormalities	Initiation of neoplasia	0.000957			GRHL2,RAC2,VAV2	3
Hereditary Disorder,Immunological Disease,Organismal Injury and Abnormalities	Wiskott-Aldrich syndrome	0.000957			C3,FCGR2B,MX1	3
Cell-To-Cell Signaling and Interaction	Binding of tumor cell lines	0.000975		-0.665	ASGR2,CCN1,CCND1,CD274,CDH2,EGR1,FERMT3,FOS,FYB1,HAS3,HCK,L1CAM,MYH9,SDC1,TNC	15
Cellular Movement,Hematological System Development and Function,Immune Cell Trafficking	Cellular infiltration by leukocytes	0.00098		0.429	ARHGAP25,C3,CCN1,CD274,CIITA,CMA1,DUSP1,FOS,FOXO6,Gm21596/Hmgb1,HCK,LILRB3,MYH6,RAC2,TNC,TYRO3	16
Cellular Movement	Transmigration of cells	0.000996		0.034	ACTA2,ARHGAP25,CCND1,CD274,FERMT3,L1CAM,MYH9,RAC2,TNC	9
Cancer,Organismal Injury and Abnormalities,Renal and Urological Disease	Urinary tract cancer	0.000997			ADAMTS16,ADGRL3,AMHR2,AXIN2,BHLHE40,BMP5,C3,CALR3,CASZ1,CCN1,CCND1,CD274,CIITA,CLMN,COL12A1,COL7A1,CSPG4,CTSE,DDC,DISP2,EGFLAM,EPHB2,EPS8L2,FAM83H,FAT3,FERMT3,FLNC,FOS,FREM2,GNB1L,HAUS5,IFI16,IGSF3,L1CAM,LILRB3,LYZ,MMP17,MYH7,MYH9,NOTCH3,NTRK3,PAG1,PROX1,PTPRF,RAD51B,RIN3,RUNX2,SYNJ2,TMEM200C,TNC,TTYH1,TYRO3,ZBTB7C,ZNF704	54
Connective Tissue Disorders,Hematological Disease,Organismal Injury and Abnormalities	Early-onset thrombocytopenia	0.001			C3,FCGR2B,FYB1,MYH9	4
Connective Tissue Development and Function,Skeletal and Muscular System Development and Function,Tissue Development	Cartilage development	0.00102		-0.283	ARNTL,AXIN2,CCN1,COL12A1,CSPG4,Gm21596/Hmgb1,RUNX2,SMPD3	8
Cellular Development,Cellular Growth and Proliferation,Nervous System Development and Function,Tissue Development	Development of neurons	0.00102		-1.484	ADGRL3,C3,CCN1,CDH2,CELSR2,CHL1,CLMN,EGR1,EPHB2,FCGR2B,FOS,FOXO6,GPRIN3,L1CAM,MAFB,METRN,NECTIN1,NR1D1,NTRK3,PLXNA3,PROX1,PTPRF,RASGRF1,THBS4,TNC	25
Cancer,Organismal Injury and Abnormalities,Reproductive System Disease	Ductal breast carcinoma	0.00103			ACTA2,AMHR2,AXIN2,C3,CCN1,CCND1,CD274,CDH2,CHL1,EPHB2,FAT3,FLNC,FOS,HSPB7,MYO3B,NOTCH3,NTRK3,NTSR1,PIN4,PTPRF,RASGRF1,THBS4,TNC,TYRO3	24
Skeletal and Muscular Disorders,Skeletal and Muscular System Development and Function	Abnormal morphology of muscle	0.00106			ANO1,ATP2A2,CDH2,COL12A1,FLNC,HSPB7,MYH11,MYH6,NOTCH3,PPP1R13L,PTRH2,VAV2	12
Cancer,Neurological Disease,Organismal Injury and Abnormalities	Brain cancer	0.00106			ACTA2,ADGRL3,ANO1,ARHGAP30,ARMC2,BHLHE40,C3,CACNA1D,CACNA1G,CASKIN1,CASZ1,CELSR2,CFAP69,COL22A1,COL27A1,COL7A1,CSPG4,EGR1,EPHB2,EPS8L2,F13A1,FAM83H,FAT3,FERMT3,FLNC,FOS,FOXO6,FREM1,FYB1,HAUS5,HIVEP3,IFI16,IGSF3,LIPT1,LRRC30,LRRC3B,MAP1A,MDM1,MMP17,MYH6,MYH7,MYO3B,MYOM3,NOTCH3,NTRK3,PER3,PLA2G4E,PTPRC,PTPRF,RASGRF1,RIN3,RUNX2,SCUBE2,SEMA4C,SYNJ2,THBS4,TNC,TSPAN4,ZBTB7C	59
Connective Tissue Development and Function,Tissue Morphology	Quantity of connective tissue cells	0.00107		-0.625	ARNTL,C3,CSPG4,EGR1,F13A1,FOS,HCK,HIVEP3,NACA,RUNX2,SCUBE2	11
Cellular Movement	Migration of connective tissue cells	0.00108		-1.724	ACTA2,CCN1,CCND1,COL7A1,HCK,PDLIM1,PTPN2,RAC2,RASGRF1	9
Cellular Movement	Cell movement of granule cells	0.00109			CELSR2,EPHB2,L1CAM,NR1D1	4
Cell-To-Cell Signaling and Interaction,Drug Metabolism,Molecular Transport,Small Molecule Biochemistry	Quantity of epinephrine	0.00109		-0.371	ADRA2A,ARNTL,PNMT,VAV2	4
Cell Morphology	Morphology of plasma membrane projections	0.00111			MYH9,PTPRC,TNC	3
Developmental Disorder,Hereditary Disorder,Immunological Disease,Organismal Injury and Abnormalities	Complement component deficiency	0.00111			C1QB,C1QC,C3	3
Cell-To-Cell Signaling and Interaction,Cellular Function and Maintenance,Inflammatory Response	Phagocytosis of fibroblast cell lines	0.00111			Gm21596/Hmgb1,MYH9,VAV2	3
Connective Tissue Disorders,Organismal Injury and Abnormalities,Skeletal and Muscular Disorders	Multicentric osteolysis	0.00111			F13A1,LPCAT2,MAFB	3
Developmental Disorder,Hereditary Disorder,Ophthalmic Disease,Organismal Injury and Abnormalities	Cryptophthalmos	0.00111			FRAS1,FREM1,FREM2	3
Cell Morphology,Cellular Assembly and Organization	Length of filaments	0.00111			HSPB7,LMOD2,MYO3B	3
Cellular Growth and Proliferation	Outgrowth of cells	0.00113	Decreased	-2.517	CCN1,CCND1,CD274,CDH2,CEBPD,CHL1,EPHB2,Gm21596/Hmgb1,L1CAM,MYH9,NTRK3,PLXNA3,PTPRF,RASGRF1,TNC	15
Cardiovascular Disease,Organismal Injury and Abnormalities	Arrhythmia of heart ventricle	0.00114			ADRA2A,CACNA1D,KCNA5,MYH6,MYH7,PPP1R13L	6
Cancer,Hematological Disease,Immunological Disease,Organismal Injury and Abnormalities	B cell cancer	0.00114			ANO1,C3,CACNA1G,CASKIN1,Ccl6,CCND1,CD274,CEBPD,CELSR2,CHL1,CIITA,CKAP4,COL12A1,COL27A1,DDC,DHCR24,DUSP4,EGR1,FAT3,FOS,FYB1,HOXA6,KIF20A,L1CAM,LILRB3,LMOD2,LRRC52,NOTCH3,NTRK3,PAG1,PIEZO2,PTPRC,PTPRF,RASGRF1,RIN3,RUNX2,SCUBE2,SDC1,TNC,TSPAN4,TTC32,XRCC4,ZNF185,ZSCAN25	44
Cardiovascular Disease,Organismal Injury and Abnormalities	Congestive heart failure	0.00117			ADRA2A,ATP2A2,CACNA1D,DDC,HPGD,HSPB7,KCNA5	7
Gene Expression	Transactivation of RNA	0.00119		1.116	AXIN2,CCND1,CEBPD,CIITA,DUSP1,EGR1,FOS,GADD45G,HR,IFI16,MAFB,MX1,NOTCH3,NTRK3,RUNX2,STAP2,VAV2	17
Cardiovascular System Development and Function,Embryonic Development,Organ Development,Organismal Development,Tissue Development	Cardiogenesis	0.00119		-1.664	ATP2A2,BMP5,CASZ1,Ccl6,CCN1,CCND1,DUSP1,FREM2,IFI16,LMOD2,MYH11,MYH6,MYH7,NACA,NEK8,NTRK3,P2RY6,PROX1	18
Cellular Function and Maintenance,Hematological System Development and Function	Function of macrophages	0.00123			CSPG4,DUSP4,EGR1,FCGR2B,FOS,HCK,P2RY6,TYRO3	8
Cancer,Organismal Injury and Abnormalities	Mixed cell carcinoma	0.00123			ACYP1,ADGB,AXIN2,CASTOR1,CCN4,CD274,CDH2,CHL1,COL22A1,COL7A1,CSPG4,FAT3,FOXO6,GAN,HR,IGSF3,LRRC52,MYH9,MYO3B,NEK8,NTRK3,PARP2,PTPRF,RMDN2,TENM3,TYRO3,ZNF676	27
Cancer,Organismal Injury and Abnormalities,Reproductive System Disease	Breast adenocarcinoma	0.00124			ACTA2,AMHR2,AXIN2,C3,CCN1,CCND1,CD274,CDH2,CHL1,EPHB2,FAT3,FLNC,FOS,HSPB7,MYO3B,NOTCH3,NTRK3,NTSR1,PARP2,PIN4,PTPRF,RASGRF1,THBS4,TNC,TYRO3	25
Connective Tissue Disorders,Organismal Injury and Abnormalities,Skeletal and Muscular Disorders	Abnormality of femur	0.00124			ADRA2A,COL12A1,PTPN2,RUNX2,SCUBE2,SMPD3	6
Nervous System Development and Function	Development of central nervous system	0.00125		-0.896	AXIN2,BLOC1S2,BMP5,CCND1,CDH2,CELSR2,CHL1,EPHB2,FCGR2B,Gm21596/Hmgb1,GRHL2,L1CAM,NOTCH3,NR1D1,PLXNA3,PROX1,RTN4RL1,SEMA4C,TNC,TYRO3,XRCC4	21
Humoral Immune Response,Lymphoid Tissue Structure and Development,Tissue Morphology	Quantity of germinal center	0.00125		1	BHLHE40,C3,CD274,FCGR2B,VAV2	5
Cancer,Endocrine System Disorders,Organismal Injury and Abnormalities	Aldosterone producing adrenocortical adenoma	0.00125			CACNA1D,CMA1,EGR1,FLNC,FOS	5
Inflammatory Response,Organismal Injury and Abnormalities	Inflammation of organ	0.00126		-0.924	ACTA2,ADRA2A,AMPD3,ANO1,BHLHE40,C3,CACNA1D,Ccl6,CCN1,CD274,CIITA,CISH,COX4I2,CTSE,DHCR24,DUSP1,EGR1,FCGR2B,FOS,Gm21596/Hmgb1,GNB1L,HCK,HPGD,IFI16,LYZ,MX1,MYH6,MYH9,NECTIN1,NMI,OLFML3,PANX1,PDLIM1,PTPN2,PTPRC,RTN4RL1,SDC1,STAP2	38
Cell Morphology,Cellular Movement	Cell spreading of myeloid cells	0.00127			FERMT3,FYB1,HCK	3
Cardiovascular Disease,Cardiovascular System Development and Function,Organ Morphology,Organismal Development,Organismal Injury and Abnormalities	Abnormal morphology of heart	0.00128			ADRA2A,ATP2A2,CACNA1D,CALR3,CCND1,CDH2,CIITA,DUSP1,FLNC,HCK,HSPB7,LMCD1,MYH11,MYH6,MYH7,MYH9,NTRK3,P2RY6,PPP1R13L,PROX1,SDC1,THBS4,VAV2	23
Auditory Disease,Neurological Disease	Late-onset hearing loss	0.00128			EPS8L2,GRHL2,MYH9,TNC	4
Cellular Development,Cellular Growth and Proliferation,Organ Development,Skeletal and Muscular System Development and Function,Tissue Development	Development of muscle cell lines	0.00128		0.832	CIITA,DUSP1,IFI16,RUNX2	4
Cancer,Organismal Injury and Abnormalities,Reproductive System Disease	Uterine carcinoma	0.00129			ADAMTS16,ADGB,ADGRL3,ALDH1L2,ARHGAP25,ARHGAP30,ARMC2,ARNTL,ASGR2,AXIN2,BIN2,BMP5,C1QC,C22orf23,C3,CACNA1D,CACNA1G,CCN4,CCND1,CD274,CDH2,CELSR2,CHL1,CIITA,CLMN,COL12A1,COL22A1,CSPG4,DNAJC24,EDAR,EGFLAM,EPHB2,F13A1,FAM98C,FAT3,FERMT3,FLNC,FLVCR2,FREM1,FREM2,FYB1,GAN,GPRIN3,GRHL1,HIVEP3,HOXA6,IFI16,IGSF3,KCNA5,KCNB1,KIF19,L1CAM,LPCAT2,LRRC30,LYZ,MICU3,MITD1,MMP17,MX1,MYH11,MYH6,MYH7,MYH9,MYO3B,NEK8,…	94
Cellular Movement	Cell movement of breast cancer cell lines	0.00129	Decreased	-2.596	AXIN2,CCND1,CDH2,CEBPD,FOS,L1CAM,MYH9,PANX1,PDLIM1,PIEZO2,RUNX2,SDC1,SEMA4C,VAV2	14
Cardiovascular Disease,Organismal Injury and Abnormalities	Tachycardia	0.0013			ADRA2A,CACNA1D,KCNA5,MYH7,PPP1R13L,VAV2	6
Cellular Movement,Connective Tissue Development and Function	Cell movement of fibroblast cell lines	0.0013		-0.368	FLNC,FOS,HAS3,HCK,IFI16,RAC2,SDC1,TNC,VAV2	9
Infectious Diseases	Replication of RNA virus	0.00131		-0.324	ARNTL,ATP2A2,CD274,CIITA,EPHB2,F13A1,FERMT3,HCK,HPGD,MITD1,MX1,NEK8,NMI,P2RY6,PANX1,POLR2A,PTPRC	17
Cellular Movement	Cellular infiltration	0.00133		0.429	ARHGAP25,C3,CCN1,CD274,CIITA,CMA1,DUSP1,FOS,FOXO6,Gm21596/Hmgb1,HCK,LILRB3,MYH6,MYH9,RAC2,TNC,TYRO3	17
Infectious Diseases	Tuberculosis	0.00134			BHLHE40,C1QB,CD274,CISH,EDAR,IFI16,MX1,PLXNA3	8
Developmental Disorder	Isolated developmental disorder	0.00136			AXIN2,COL7A1,EDAR,FREM2,TENM3,XRCC4	6
Neurological Disease,Skeletal and Muscular Disorders	Progressive neuromuscular disease	0.00137			ADRA2A,C3,CACNA1D,DDC,DHCR24,EGR1,FCGR2B,HIVEP3,HPDL,KCNA5,KCNB1,MX1,PTPRC,TMEM200C,TNC	15
Cell Morphology,Organ Morphology,Skeletal and Muscular System Development and Function,Tissue Morphology	Morphology of muscle cells	0.00138			ATP2A2,CDH2,COL12A1,DUSP1,FLNC,HSPB7,LMCD1,LMOD2,MYH11,MYH6,P2RY6,PPP1R13L,PTRH2,VAV2	14
Cardiovascular Disease,Hereditary Disorder,Metabolic Disease,Organismal Injury and Abnormalities	Hereditary Wolff-Parkinson-White syndrome	0.00139			FLNC,MYH11,MYH6,MYH7	4
Cell-To-Cell Signaling and Interaction,Cellular Assembly and Organization,Cellular Compromise	Disruption of intercellular junctions	0.00139			CACNA1D,CCN1,CMA1,VAV2	4
Cell Morphology,Cell-To-Cell Signaling and Interaction,Nervous System Development and Function	Plasticity of synapse	0.00139			C3,CPEB1,EGR1,EPHB2,MAP1A,RASGRF1,TNC	7
Cardiovascular Disease,Organismal Injury and Abnormalities,Skeletal and Muscular Disorders	Primary cardiomyopathy	0.00141			ALDH1L2,CALR3,CDH2,CIITA,FLNC,KCNA5,MYH6,MYH7,PPP1R13L	9
Cancer,Organismal Injury and Abnormalities	Metastasis of tumor cell lines	0.00141		-0.522	AXIN2,CCN1,CCN4,CD274,CDH2,CPEB1,DPH6,L1CAM,PANX1,PDLIM1,RAC2,SDC1,VAV2	13
Nervous System Development and Function	Electrophysiology of eye	0.00141			ACTA2,ARNTL,C3,CCND1,EGFLAM,FOS	6
Embryonic Development,Nervous System Development and Function,Ophthalmic Disease,Organ Development,Organ Morphology,Organismal Development,Organismal Injury and Abnormalities,Tissue Development,Visual System Development and Function	Abnormal morphology of eye	0.00142			ARNTL,C3,CCND1,EGFLAM,EGR1,EPHB2,FAT3,FOS,NECTIN1,NOTCH3,PTPRF	11
Cancer,Dermatological Diseases and Conditions,Organismal Injury and Abnormalities	Cylindroma	0.00142			AXIN2,NTRK3	2

## Sheet: Table S3
Table S3: Top Significant Canonical Pathways Identified (Chemo vs. Tumor, both on a standard diet)
The top siginificant canonical pathways are indicated along with the -log (p-value) and Z-scores are shown. The -log (p-value) >1.3 (equivalent to a nominal p-value of 0.05) was used as a threshold for canonical pathway analysis. Z-scores indicated in positive or negative scale are derived from the expression fold changes at the cut off of < or >1.5.
Ingenuity Canonical Pathways	-log(p-value)	z-score	Molecules
Dilated Cardiomyopathy Signaling Pathway	4.82	1.342	ACTA2,ATP2A2,CACNA1D,CACNA1G,CATSPER2,MYH11,MYH6,MYH7,MYH9
ILK Signaling	4.53	-2.333	ACTA2,CCND1,FLNC,FOS,MYH11,MYH6,MYH7,MYH9,NACA,RAC2
Hepatic Fibrosis / Hepatic Stellate Cell Activation	3.85	#NUM!	ACTA2,COL12A1,COL22A1,COL27A1,COL7A1,MYH11,MYH6,MYH7,MYH9
Circadian Rhythm Signaling	3.52	#NUM!	ARNTL,BHLHE40,NR1D1,PER3
Calcium Signaling	3.51	#NUM!	ACTA2,ATP2A2,CACNA1D,CACNA1G,CATSPER2,MYH11,MYH6,MYH7,MYH9
Catecholamine Biosynthesis	3.24	#NUM!	DDC,PNMT
RHOGDI Signaling	2.86	#NUM!	ACTA2,CDH2,GNB1L,MYH11,MYH6,MYH7,MYH9,RAC2
GP6 Signaling Pathway	2.78	-2	COL12A1,COL22A1,COL27A1,COL7A1,FYB1,VAV2
Tight Junction Signaling	2.7	#NUM!	ACTA2,FOS,MYH11,MYH6,MYH7,MYH9,NECTIN1
Tumor Microenvironment Pathway	2.68	-1.89	CCND1,CD274,CSPG4,FOS,FOXO6,MMP17,TNC
Fcγ Receptor-mediated Phagocytosis in Macrophages and Monocytes	2.62	1.342	ACTA2,FYB1,HCK,RAC2,VAV2
3-phosphoinositide Degradation	2.57	-0.447	DUSP1,DUSP4,PPP1R14C,PTPN2,PTPRC,PTPRF,SYNJ2
Phagosome Formation	2.43	-0.258	ADGRL3,ADRA2A,C3,CELSR2,FCGR2B,HCK,MYH11,MYH6,MYH7,MYH9,NTSR1,P2RY6,PLA2G4E,RAC2,VAV2
Cellular Effects of Sildenafil (Viagra)	2.43	#NUM!	ACTA2,CACNA1D,MYH11,MYH6,MYH7,MYH9
Sperm Motility	2.41	#NUM!	CACNA1G,CATSPER2,EPHB2,GNB1L,HCK,NTRK3,PLA2G4E,TYRO3
ERK/MAPK Signaling	2.26	-1.134	DUSP1,DUSP4,FOS,HSPB7,PLA2G4E,PPP1R14C,RAC2
Agranulocyte Adhesion and Diapedesis	2.26	#NUM!	ACTA2,Ccl6,MMP17,MYH11,MYH6,MYH7,MYH9
Ephrin B Signaling	2.25	#NUM!	EPHB2,GNB1L,RAC2,VAV2
Netrin Signaling	2.25	#NUM!	CACNA1D,CACNA1G,CATSPER2,RAC2
Complement System	2.24	#NUM!	C1QB,C1QC,C3
Androgen Signaling	2.17	#NUM!	CACNA1D,CACNA1G,CATSPER2,CCND1,GNB1L,POLR2A
D-myo-inositol (1,4,5,6)-Tetrakisphosphate Biosynthesis	2.09	0	DUSP1,DUSP4,PPP1R14C,PTPN2,PTPRC,PTPRF
D-myo-inositol (3,4,5,6)-tetrakisphosphate Biosynthesis	2.09	0	DUSP1,DUSP4,PPP1R14C,PTPN2,PTPRC,PTPRF
Superpathway of Inositol Phosphate Compounds	2.07	-0.447	DUSP1,DUSP4,PPP1R14C,PTPN2,PTPRC,PTPRF,SYNJ2
Lipoate Salvage and Modification	2.01	#NUM!	LIPT1
FcγRIIB Signaling in B Lymphocytes	2	#NUM!	CACNA1D,CACNA1G,CATSPER2,FCGR2B
Actin Cytoskeleton Signaling	1.95	-1.134	ACTA2,MYH11,MYH6,MYH7,MYH9,RAC2,VAV2
GNRH Signaling	1.95	#NUM!	CACNA1D,CACNA1G,CATSPER2,EGR1,FOS,GNB1L
nNOS Signaling in Skeletal Muscle Cells	1.92	#NUM!	CACNA1D,CACNA1G,CATSPER2
D-myo-inositol-5-phosphate Metabolism	1.91	0	DUSP1,DUSP4,PPP1R14C,PTPN2,PTPRC,PTPRF
PI3K Signaling in B Lymphocytes	1.86	0.447	C3,FCGR2B,FOS,PTPRC,VAV2
3-phosphoinositide Biosynthesis	1.81	0	DUSP1,DUSP4,PPP1R14C,PTPN2,PTPRC,PTPRF
GADD45 Signaling	1.79	#NUM!	CCND1,GADD45G
PTEN Signaling	1.77	0.447	CCND1,FOXO6,NTRK3,RAC2,SYNJ2
Lipoate Biosynthesis and Incorporation II	1.71	#NUM!	LIPT1
Virus Entry via Endocytic Pathways	1.7	#NUM!	ACTA2,FLNC,RAC2,ZBTB12
Opioid Signaling Pathway	1.69	-0.447	CACNA1D,CACNA1G,CATSPER2,FOS,GNB1L,HCK,RAC2
Cardiomyocyte Differentiation via BMP Receptors	1.67	#NUM!	BMP5,MYH7
p38 MAPK Signaling	1.53	0	DUSP1,HSPB7,PLA2G4E,TIFA
Fc Epsilon RI Signaling	1.53	1	PLA2G4E,RAC2,SYNJ2,VAV2
Diphthamide Biosynthesis	1.53	#NUM!	DPH6
Axonal Guidance Signaling	1.53	#NUM!	ADAMTS16,BMP5,EPHB2,GNB1L,L1CAM,MMP17,NTRK3,PLXNA3,RAC2,SEMA4C
GM-CSF Signaling	1.49	#NUM!	CCND1,CISH,HCK
IL-15 Production	1.47	-1	EPHB2,HCK,NTRK3,TYRO3
CREB Signaling in Neurons	1.43	-1.414	ADGRL3,ADRA2A,CACNA1D,CACNA1G,CATSPER2,CELSR2,GNB1L,NTRK3,NTSR1,P2RY6,POLR2A
Caveolar-mediated Endocytosis Signaling	1.42	#NUM!	ACTA2,FLNC,ZBTB12
Oxidized GTP and dGTP Detoxification	1.41	#NUM!	DXO
G Beta Gamma Signaling	1.41	#NUM!	CACNA1D,CACNA1G,CATSPER2,GNB1L
GABA Receptor Signaling	1.39	#NUM!	CACNA1D,CACNA1G,CATSPER2,GNB1L
Thyroid Cancer Signaling	1.36	#NUM!	CCND1,FOS,NTRK3
STAT3 Pathway	1.35	#NUM!	CISH,IL17RE,NTRK3,PTPN2
Protein Kinase A Signaling	1.33	-0.816	DUSP1,DUSP4,FLNC,GNB1L,PPP1R14C,PTPN2,PTPRC,PTPRF
Nucleotide Excision Repair Pathway	1.33	#NUM!	POLR2A,RPA3
Estrogen Receptor Signaling	1.32	-1.134	CACNA1D,CCND1,FOS,FOXO6,GNB1L,MED18,MMP17,RUNX2
Gustation Pathway	1.31	-0.447	CACNA1D,CACNA1G,CATSPER2,P2RY6,PANX1
Interferon Signaling	1.31	#NUM!	MX1,PTPN2

## Sheet: Table S4
Table S4: Upstream regulators sorted by p-value (Chemo vs Tumor bearing, both on a standard diet)
This table hows the upstream regulatory molecules along with p-values and Z-scores. For a given upstream regulatory molecule inferred by IPA, the downstream effectors (differentially expressed genes) in the experimental dataset are indicated. Upstream regulatory molecules if present in the experimental dataset are indicated along with their expression fold change. Predicted activation state (Inhi…
Upstream Regulator	Expr Fold Change	Molecule Type	Predicted Activation State	Activation z-score	p-value of overlap	Target Molecules in Dataset
GPER1		G-protein coupled receptor		-0.216	2.21e-12	ACTA2,BHLHE40,CACNA1D,CCN1,CCND1,CEBPD,DUSP1,DUSP4,EGR1,FOS,MYH11,TAGLN
TGFB1		growth factor	Inhibited	-2.43	5.21e-08	ACTA2,ADRA2A,ASGR2,BHLHE40,C1QB,C1QC,C3,CAMK2N1,CCN1,CCN4,CCND1,CD274,CDH2,CELSR2,CIITA,COL12A1,COL7A1,CSPG4,DISP2,DUSP1,DUSP4,EGR1,EPHB2,F13A1,FOS,GRHL1,GRHL2,HAS3,HPGD,IFI16,L1CAM,LIPT1,LSM6,LYVE1,MYH11,MYH7,MYH9,NOTCH3,P2RY6,PNMT,PTPRC,RUNX2,SDC1,TAGLN,THBS4,TNC,XRCC4
DKK1		growth factor		1.51	5.66e-08	ACTA2,AXIN2,CCND1,EPHB2,MYH6,MYH7,RUNX2,TAGLN,TTYH1
MYOCD		transcription regulator	Inhibited	-2.932	5.86e-08	ACTA2,ANO1,ATP2A2,CACNA1D,FOS,HSPB7,MYH11,MYH6,MYH7,TAGLN
EP300		transcription regulator		-1.55	7.05e-08	ACTA2,AMHR2,AXIN2,CCND1,CTSE,DDC,DUSP1,DUSP4,EGR1,EPHB2,FOS,IL17RE,MDM1,MYH11,NTRK3,PTPRF,RUNX2,SDC1,SMPD3,TNC
AGT		growth factor		-1.801	1.56e-07	ACTA2,ANO1,ARNTL,BHLHE40,C3,CCN4,CCND1,COL12A1,CSPG4,DUSP1,EGR1,FCGR2B,FOS,FRAT2,FREM1,IFI16,KIF20A,L1CAM,LIMD2,LOXL4,MAFB,MYH11,MYH6,MYH7,NOTCH3,PTPRC,RASGRF1,SDC1,TNC
PTK2		kinase	Inhibited	-2.006	2.06e-07	ACTA2,CCN1,CCND1,CSPG4,FOS,MYH6,MYH7,TNC
HOXA4		transcription regulator		-0.411	2.45e-07	ACTA2,CCN1,CCND1,MYH11,TAGLN
KDM3A		transcription regulator	Inhibited	-2.595	2.82e-07	ACTA2,CCN1,CCND1,FLNC,MYH11,TAGLN,TNC
CREBBP		transcription regulator		-1.698	2.85e-07	AMHR2,CCN1,CCND1,DDC,DUSP1,DUSP4,EGR1,FOS,IL17RE,MDM1,MYH7,NTRK3,PTPRF,RUNX2,SDC1,SMPD3,TAGLN,TNC
lipopolysaccharide		chemical drug		-1.054	2.94e-07	ACTA2,ADGB,ADRA2A,AMPD3,ATP2A2,AXIN2,C1QC,C3,CACNA1D,CCN1,CCN4,CCND1,CD274,CDH2,CEBPD,CIITA,CISH,CKAP4,COL12A1,CSPG4,DHCR24,DUSP1,DUSP4,EGR1,FCGR2B,FOS,FYB1,Gm21596/Hmgb1,H2-T24,HCK,HIVEP3,HPGD,IFI16,LYVE1,LYZ,MAFB,MX1,MYH7,MYH9,NOTCH3,OLFML3,P2RY6,PANX1,PTPRC,PTPRCAP,RUNX2,SCUBE2,SDC1,STAP2,TNC
SMARCA4		transcription regulator		-0.39	3.63e-07	ACTA2,ANO1,ARHGAP30,AXIN2,CCND1,CIITA,COL7A1,DUSP4,EGR1,EPHB2,FOS,GADD45G,HPGD,IFI16,MYH11,NECTIN1,PER3,Ppfia4,PPP1R14C,RAC2,RUNX2,TAGLN,ZNF185
SMAD3		transcription regulator	Inhibited	-2.529	4.61e-07	ACTA2,AXIN2,C3,CCND1,CDH2,CIITA,COL7A1,DUSP4,EGR1,FOS,PNMT,RUNX2,TAGLN,THBS4,TNC
Raf		group		-1.231	7.09e-07	CCND1,DUSP4,EGR1,FOS,IFI16,MYH11,SEMA4C,TAGLN
CREB1		transcription regulator		-1.791	1.11e-06	BHLHE40,CCN1,CCND1,CDCA8,CDH2,CEBPD,CIITA,CPEB1,DUSP1,DXO,EGR1,FOS,GADD45G,HPGD,NTSR1,PACRGL,PNMT,POLR2A,RASGRF1,SMPD3,SYNJ2
Tgf beta		group	Inhibited	-3.247	1.13e-06	ACTA2,ASGR2,BHLHE40,CCN1,CCND1,CDH2,CIITA,COL12A1,COL7A1,FOS,LMCD1,PPP1R13L,RUNX2,SDC1,TAGLN
FREM2	-1.79	other			1.2e-06	FRAS1,FREM1,FREM2
LPXN		transcription regulator			1.2e-06	ACTA2,MYH11,TAGLN
NOTCH1		transcription regulator		-0.118	1.28e-06	ACTA2,CCN1,CCND1,CEBPD,FCGR2B,FOS,IFI16,LYVE1,MYH11,MYH7,NOTCH3,PROX1,RUNX2,TAGLN
TAZ		enzyme		-1.832	2.24e-06	ACTA2,ADGB,CAMK2N1,CCN1,CCND1,CDH2,COX4I2,DUSP1,IFI16,RUNX2,TAGLN
GNA13		enzyme		-1.97	2.34e-06	ACTA2,EGR1,FOS,MYH11,TAGLN
U0126		chemical - kinase inhibitor		1.394	2.55e-06	ACTA2,ASGR2,AXIN2,BHLHE40,C3,CCN4,CCND1,CD274,CEBPD,CELSR2,CIITA,DUSP1,DUSP4,EGR1,FOS,HPGD,MYH7,PNMT,RAC2,RUNX2
Notch		group	Inhibited	-2.378	4.43e-06	ACTA2,CCN4,CKAP4,DUSP1,FCGR2B,NOTCH3,PROX1,PTPRF,TAGLN,ZNF704
NORAD		other	Inhibited	-2.449	4.54e-06	BHLHE40,CCN1,LMCD1,PPP1R13L,SDC1,TAGLN
HEY2		transcription regulator	Activated	2.319	4.54e-06	ACTA2,MYH11,MYH6,MYH7,PROX1,TAGLN
Yap1		transcription regulator			4.75e-06	MYH11,NOTCH3,TAGLN
MRTFA		transcription regulator	Inhibited	-2.635	5.63e-06	ACTA2,CCN1,CMA1,DHCR24,EGR1,FOS,HPGD,MYH11,MYH9,TAGLN,TNC
SRF		transcription regulator	Inhibited	-3.077	6.48e-06	ACTA2,ANO1,CEBPD,CMA1,EGR1,FOS,GADD45G,LMCD1,MYH11,MYH6,MYH7,MYH9,NECTIN1,TAGLN,TNC
JUNB		transcription regulator		0.13	6.68e-06	C1QB,C3,CCND1,CD274,COL7A1,DUSP1,HPGD,IFI16,RASGRF1,RUNX2
IFNG		cytokine	Activated	2.121	6.98e-06	ACTA2,ADGB,ADRA2A,ATP2A2,C1QB,C1QC,C3,Ccl6,CCND1,CD274,CDH2,CEBPD,CELSR2,CIITA,CISH,DUSP1,DUSP4,EGR1,FCGR2B,FOS,Gm21596/Hmgb1,HCK,IFI16,MX1,MYH7,MYH9,NMI,NOTCH3,NR1D1,P2RY6,PANX1,RAC2,RARRES1,RUNX2,SDC1,SMPD3
TNF		cytokine		-0.548	8.18e-06	ACTA2,AMPD3,ATP2A2,AXIN2,BHLHE40,C3,Ccl6,CCN1,CCN4,CCND1,CD274,CDH2,CEBPD,CIITA,CISH,COL27A1,DUSP1,DUSP4,EDAR,EGR1,EPHB2,FCGR2B,FOS,GADD45G,HAS3,HPGD,IFI16,KIF20A,LYVE1,MX1,MYH7,MYH9,P2RY6,PTPRC,RASGRF1,RUNX2,SCUBE2,SDC1,TAGLN,TIFA,TNC,VAV2
B4GALNT1		enzyme	Inhibited	-2	8.35e-06	C1QB,C1QC,C3,FOS
SNAI1		transcription regulator		-1.213	8.37e-06	BMP5,CCN1,CCND1,CDH2,FLNC,FOS,HPGD,L1CAM,RUNX2,SDC1
RUNX2	-2.09	transcription regulator		0.785	8.54e-06	ACTA2,AXIN2,CCND1,CDH2,CEBPD,CIITA,MYH11,RUNX2,TAGLN
HEY1		transcription regulator	Activated	2.184	8.81e-06	ACTA2,MYH11,MYH6,PROX1,TAGLN
PDGFB		growth factor	Inhibited	-2.214	8.82e-06	ACTA2,CCND1,EGR1,FOS,KCNA5,NOTCH3,TNC
JAG1		growth factor		-1.885	1.28e-05	ACTA2,CCND1,DUSP1,MYH11,RUNX2,TAGLN,TNC
WNT1		cytokine		-1.6	1.32e-05	ACTA2,AXIN2,CCN4,CCND1,EGR1,FOS,GADD45G,NOTCH3,RUNX2
EDN1		cytokine	Inhibited	-2.631	1.34e-05	ACTA2,ATP2A2,CCN1,CCND1,CDH2,COL7A1,EGR1,FOS,MYH7,SDC1,TNC
MEF2C		transcription regulator	Inhibited	-2.214	1.41e-05	ATP2A2,Ccl6,FOS,HSPB7,KCNA5,LMOD2,MYH6,MYH7,RUNX2
G protein alphai		group		-0.378	1.54e-05	CCN1,CD274,CEBPD,FCGR2B,FLNC,FOS,MYH11
N-acetyl-L-cysteine		chemical drug	Activated	2.483	1.54e-05	ACTA2,C3,CCN1,CCND1,CD274,DUSP1,EGR1,FOS,MYH11,RUNX2,TAGLN,TNC
SB 216763		chemical - kinase inhibitor	Inhibited	-2.213	1.66e-05	AXIN2,BHLHE40,CCN1,CCND1,MYH11,TAGLN
PDGF BB		complex		-0.454	1.7e-05	ACTA2,ATP2A2,BHLHE40,C3,CCN1,CCND1,CEBPD,DUSP1,EGR1,FOS,MYH11,PDLIM1,TAGLN,TNC
Creb		group		-1.212	1.82e-05	ACTA2,ATP2A2,CCN1,CCN4,CCND1,CEBPD,CLMN,DUSP1,DUSP4,EDAR,EGR1,FOS,HPGD,IFI16
GATA6		transcription regulator	Inhibited	-2.575	1.84e-05	ACTA2,AMHR2,BMP5,CDCA8,Fcna,LYVE1,MYH11,MYH6,MYH7,MYH9,TAGLN
MYD88		other		-1.673	1.84e-05	AXIN2,C3,CCN1,CCN4,CD274,CEBPD,CISH,DUSP1,EGR1,FOS,HCK,MYH7,PARP2
DGCR8		enzyme		0	1.86e-05	ACTA2,CCND1,EGR1,FOS,TAGLN,TNC
ADAM10		peptidase		-1.342	2e-05	ACTA2,ATP2A2,C3,CCND1,CDH2,FOS,GADD45G,IFI16,PPP1R13L
ITGB1		transmembrane receptor		0.5	2.11e-05	ACTA2,CCN4,CDH2,COL27A1,COL7A1,FOS,HAS3,OLFML3,RAC2
SP3		transcription regulator			2.18e-05	ACTA2,CCND1,CDH2,COL7A1,DUSP1,EGR1,FOS,MYH11,MYH7,TAGLN,TNC
SOCS1		other		1.037	2.24e-05	CCND1,CD274,CIITA,CISH,DUSP1,FOS,H2-T24,IFI16,MX1
GATA4		transcription regulator		-1.213	2.46e-05	ATP2A2,Ccl6,CDCA8,FOS,HSPB7,IFI16,KCNA5,MYH6,MYH7,MYH9,TAGLN,THBS4
gefitinib		chemical drug			2.98e-05	C3,CCND1,CD274,CDH2,CEBPD,CELSR2,DUSP4,FRAT2,MDM1,Sult1a1
4-hydroxytamoxifen		chemical drug		-0.782	2.98e-05	BHLHE40,C3,CCN1,CCND1,CEBPD,DUSP1,DUSP4,EGR1,FOS,NOTCH3
JUN		transcription regulator		-0.042	3.1e-05	ACTA2,C1QB,C3,CCN1,CCND1,CD274,CHL1,DUSP1,FLNC,FOS,HPGD,IFI16,MYH6,RASGRF1,RUNX2,SDC1,TNC
beta-estradiol		chemical - endogenous mammalian		-1.38	3.1e-05	ACTA2,ANO1,BHLHE40,BMP5,C3,CACNA1D,CACNA1G,CCN1,CCND1,CD274,CDH2,CEBPD,CISH,Coch,COL7A1,DDC,DHCR24,DUSP1,DUSP4,EGR1,FCGR2B,FLNC,FOS,GADD45G,GPRIN3,GRHL2,HPGD,L1CAM,LMCD1,LOXL4,LPCAT2,LYZ,MX1,MYH6,MYH7,MYH9,NECTIN1,NOTCH3,NTRK3,P2RY6,POLR2A,PTPN2,RAC2,RASGRF1,RUNX2,SDC1,THBS4,TNC
IL1B		cytokine		0.759	3.11e-05	ACTA2,AMPD3,ATP2A2,C3,CCND1,CD274,CDH2,CEBPD,CIITA,CISH,DUSP1,EGR1,F13A1,FCGR2B,FERMT3,FOS,IFI16,LOXL4,MX1,MYH11,NMI,NR1D1,RAC2,RUNX2,SCUBE2,SDC1,SMPD3
bicuculline		chemical - endogenous non-mammalian		-1.026	3.18e-05	ACTA2,CCN1,DUSP1,EGR1,FOS,GADD45G
CCN4	-1.76	other		-1.951	3.43e-05	AXIN2,CCND1,CDH2,RUNX2
EBI3		cytokine		-0.199	3.51e-05	CD274,CIITA,CTSE,FOS,GADD45G,MX1
Ca2+		chemical - endogenous mammalian		-1.033	3.69e-05	ACTA2,ATP2A2,CCN1,CCND1,CEBPD,DUSP1,EGR1,FOS,MYH7,NR1D1,RUNX2,TAGLN
FOSL1		transcription regulator		1.054	3.77e-05	Ccl6,CCN1,CCND1,EGR1,FOS,HPGD,RUNX2
Immunoglobulin		complex		-1.363	3.96e-05	ACTA2,CD274,CDH2,CEBPD,CIITA,CISH,CMA1,COX4I2,DUSP1,DUSP4,EGR1,F13A1,FOS,H2-T24,HCK,IFI16,LILRB3,MX1,PTPRC,RAC2,RUNX2,SDC1,Sult1a1
MED28		other			4.06e-05	ACTA2,MYH11,TAGLN
RAP1GAP		other			4.06e-05	CCND1,CDH2,FOS
YWHAB		other			4.06e-05	CCND1,DUSP1,TAGLN
dalfampridine		chemical drug		-1.633	4.27e-05	CCN1,DUSP1,EGR1,FOS,GADD45G,KCNA5
dexamethasone		chemical drug		0.262	4.29e-05	ACTA2,ADRA2A,AMPD3,ANO1,ARHGAP25,ATP2A2,AXIN2,BHLHE40,BMP5,C1QB,C3,CATSPER2,CCN1,CCND1,CD274,CDH2,CEBPD,CISH,COL27A1,COL7A1,CTSE,DHCR24,DUSP1,DUSP4,EGR1,FCGR2B,FOS,HPGD,KCNB1,LMCD1,LYVE1,MX1,MYH6,NOTCH3,PDLIM1,PER3,PNMT,POLR2A,PPP1R14C,RARRES1,RUNX2,Sult1a1,TAGLN,TNC,ZNF704
CTF1		cytokine			4.36e-05	CEBPD,FOS,MYH11,MYH7,TAGLN
SBDS		other			4.37e-05	COL27A1,EGR1,FOS,IFI16,MAFB,RAC2,TNC
KLF5		transcription regulator	Inhibited	-2.144	4.7e-05	ACTA2,ANO1,CCND1,CEBPD,DUSP1,NMI,TAGLN
MAP2K1		kinase	Inhibited	-2.564	5.09e-05	ACTA2,ASGR2,AXIN2,CCN1,CCND1,CD274,DUSP1,FOS,RUNX2,TNC
prazosin		chemical drug		1	5.34e-05	ARNTL,DUSP1,EGR1,FOS
mifepristone		chemical drug		0.81	5.87e-05	C1QB,C3,CCND1,CDH2,CEBPD,CISH,DUSP1,EGR1,FCGR2B,FOS,HPGD,RUNX2,TENM3
MAPK14		kinase		-1.531	6.29e-05	ACTA2,AXIN2,CCND1,CEBPD,DUSP1,FOS,MYH11,MYH6,RUNX2,TAGLN
L-type Calcium Channel		complex			6.44e-05	CACNA1D,EGR1,FOS
GRIP1		transcription regulator			6.44e-05	FRAS1,FREM1,FREM2
WNT7B		other			6.44e-05	AXIN2,CCND1,RUNX2
buserelin		biologic drug			6.44e-05	DUSP4,EGR1,FOS
EDN3		other		-1.982	6.54e-05	CCND1,CDH2,EGR1,FOS
TLR9		transmembrane receptor		-0.095	6.88e-05	CCND1,CD274,CISH,DUSP1,EGR1,Gm21596/Hmgb1,IFI16,MX1,SDC1,TNC,VAV2
TP63		transcription regulator		0.328	7.23e-05	ACTA2,ATG10,BHLHE40,CCN1,CCND1,CDH2,FOS,GRHL2,HAS3,L1CAM,NOTCH3,PPP1R13L,RAC2,RUNX2,TAGLN,TNC
CTNNB1		transcription regulator		-1.359	7.43e-05	ACTA2,AXIN2,BHLHE40,CACNA1G,CCN1,CCN4,CCND1,CD274,CDH2,COL27A1,EDAR,EGR1,EPHB2,F13A1,FOS,GADD45G,GRHL2,IFI16,L1CAM,LIMD2,MYH6,NOTCH3,POLR2A,RUNX2,TNC
SB203580		chemical - kinase inhibitor	Activated	2.543	7.58e-05	ACTA2,C3,CCND1,CD274,CDH2,CEBPD,CIITA,DUSP1,EGR1,FOS,FYB1,HAS3,MX1,MYH11,RUNX2,TAGLN
ERK		group		-1.572	7.67e-05	ACTA2,CCND1,CEBPD,DUSP1,DUSP4,EGR1,FOS,HAS3,MAFB,NOTCH3,RUNX2
FGF1		growth factor		-0.853	7.89e-05	AXIN2,CCN1,CCN4,CCND1,EGR1,FOS,GADD45G,NOTCH3
dimethyl sulfoxide		chemical drug		-1.327	7.89e-05	COL22A1,FOS,IFI16,LOXL4,MYH6,MYH7,RUNX2,SMPD3
WNT3A		cytokine	Inhibited	-2.51	7.94e-05	ACTA2,AXIN2,CACNA1G,CCN1,CCN4,CCND1,CD274,CDH2,GADD45G,HAS3,MYH6,RUNX2,TNC
TWIST1		transcription regulator		-0.341	7.95e-05	ACTA2,C3,CCDC3,CCN4,CDH2,FOS,FREM2,OLFML3,RUNX2
SNAI2		transcription regulator	Inhibited	-2.38	8e-05	CCN1,CCND1,CDH2,HPGD,L1CAM,RUNX2
IGF1		growth factor		-1.59	8.44e-05	ACTA2,ASGR2,BHLHE40,CATSPER2,CCN1,CCND1,CEBPD,CISH,DUSP1,EGR1,FOS,GADD45G,Gm21596/Hmgb1,MYH11,MYH6,MYH7,PTPRC,RUNX2
Ngf		group		-0.913	8.69e-05	CCND1,DUSP1,DUSP4,EGR1,FOS,MAP1A
lysophosphatidic acid		chemical - other	Inhibited	-2.611	9.28e-05	ACTA2,CCN1,CCND1,DUSP1,EGR1,FOS,TAGLN
sphingosine-1-phosphate		chemical - endogenous mammalian	Inhibited	-2.579	9.28e-05	ACTA2,CCND1,EGR1,FOS,NOTCH3,RUNX2,TAGLN
Collagen type I (complex)		complex			9.44e-05	ACTA2,CCND1,CDH2,F13A1,RUNX2,TNC
mir-338		microRNA			9.59e-05	CCND1,CDH2,RUNX2
WNT5B		other			9.59e-05	ACTA2,CCND1,PROX1
PKN1		kinase			9.59e-05	ACTA2,MYH11,TAGLN
PPP1CA		phosphatase			9.59e-05	CDH2,FOS,RUNX2
AKT1		kinase		0.613	9.78e-05	ACTA2,C1QC,Ccl6,CCND1,CEBPD,CISH,EGR1,FOS,MYH11,MYH6,MYH7,NOTCH3
FN1		enzyme		-1.449	9.8e-05	ACTA2,CCN1,CCND1,CDH2,DHCR24,FOS,RUNX2,SDC1,TAGLN,VAV2
MRTFB		transcription regulator	Inhibited	-2.241	9.97e-05	ACTA2,CCN1,CMA1,DHCR24,EGR1,HPGD,MYH11,MYH9,TAGLN
IRS1		enzyme		-1.731	0.000103	CCN4,CCND1,CEBPD,COL7A1,EGR1,FOS,PTPRF,TAGLN
EGFR		kinase		-1.675	0.000105	ACTA2,ADGRL3,AXIN2,CCND1,CD274,CELSR2,CMA1,DUSP1,DUSP4,EGR1,FOS,PARP2,PTPRF,RUNX2,SDC1,TNC
L-glutamic acid		chemical - endogenous mammalian	Inhibited	-2.704	0.000108	ACTA2,ARNTL,CCND1,CDH2,DHCR24,EGR1,FOS,RUNX2
PGR		ligand-dependent nuclear receptor		-0.308	0.000111	CCND1,CEBPD,CKAP4,DDC,FOS,HPGD,IFI16,MX1,PDLIM1,PNMT,SDC1,TNC
MSK1/2		group			0.000113	DUSP1,FOS
FBXO25		enzyme			0.000113	EGR1,FOS
iCRT5		chemical reagent			0.000113	AXIN2,CCN4
iCRT3		chemical reagent			0.000113	AXIN2,CCN4
tyrphostin AG 1295		chemical - kinase inhibitor			0.000113	ACTA2,MYH11
dexamethasone phosphate		chemical drug		1	0.000113	Arrdc2,DUSP1,GADD45G,LYVE1
IPMK		kinase		-1.964	0.000113	ACTA2,CCN1,FLNC,FOS
IGFBP5		other		-0.339	0.000113	BHLHE40,CCND1,MYH7,RUNX2
LIF		cytokine		0.702	0.000119	ACTA2,CCND1,CEBPD,CISH,EGR1,FOS,IFI16,MYH7,NMI,TNC
doxorubicin		chemical drug		-1.535	0.00012	ATP2A2,BHLHE40,CCN1,CCND1,CD274,CKAP4,Ctla2a,DUSP1,EGR1,FOS,KIF20A,Ms4a6b,MYH7,NOTCH3,RAC2
TEAD1		transcription regulator		-1.718	0.00012	ACTA2,CCN1,CCND1,MYH6,MYH7,TAGLN
IKBKG		kinase		0.097	0.000126	AMPD3,ATP2A2,C3,CEBPD,FOS,IFI16,MYH6,MYH7
POMGNT1		enzyme			0.000136	ACTA2,CDH2,MMP17
cercosporin		chemical - endogenous non-mammalian			0.000136	ACTA2,AXIN2,CCND1
GSK2816126		chemical drug		-1.342	0.000141	BMP5,CDH2,FOXO6,HIVEP3,RUNX2
ADRA1B		G-protein coupled receptor			0.000156	CCND1,CEBPD,DUSP1,EGR1,FOS
MTA3		transcription regulator			0.000157	CDH2,CIITA,MYH6,SDC1
FOXF2		transcription regulator		1.192	0.000157	ACTA2,CCND1,MYH11,TAGLN
progesterone		chemical - endogenous mammalian		0.951	0.000161	ACTA2,ADRA2A,AMPD3,ARNTL,ASGR2,BHLHE40,C3,CCND1,CDH2,CEBPD,COL12A1,EGR1,FOS,FRAT2,IL17RE,MX1,NOTCH3,NR1D1,PDLIM1
ESRRA		transcription regulator		-1.353	0.000168	ATP2A2,CDH2,FRAT2,Hmgb2 (includes others),MYH6,MYH7,MYH9,NR1D1,PNMT,RUNX2,VAV2
cigarette smoke		chemical toxicant		-0.625	0.000173	ACTA2,AXIN2,C3,CCN1,CCND1,EGR1,FOS,GADD45G,HAS3,MX1,P2RY6
thyroid hormone		chemical - endogenous mammalian		-1	0.000173	ATP2A2,CCND1,DDC,EGR1,FOS,HR,KCNA5,MYH6,MYH7
PIAS1		transcription regulator	Inhibited	-2.189	0.000174	ACTA2,CCND1,EPHB2,MYH11,MYH6,TAGLN
MAP2K6		kinase			0.000174	ACTA2,ATP2A2,CCND1,MYH11,MYH6,MYH7
BMP2		growth factor		-0.838	0.000178	ACTA2,BHLHE40,CCND1,FOS,IFI16,L1CAM,NTRK3,RPA3,RUNX2,TAGLN
JUN/JUNB/JUND		group			0.000182	C3,CCN1,COL7A1,FOS
EPCAM		other		-0.152	0.000182	CCND1,EGR1,FOS,RUNX2
CHRM3		G-protein coupled receptor			0.000185	CCN1,EGR1,FOS
KLB		enzyme			0.000185	CCND1,EGR1,FOS
ELK3		transcription regulator			0.000185	EGR1,FOS,MYH6
MYZAP		other			0.000185	ATP2A2,CDH2,FOS
FGF7		growth factor		-1.3	0.000187	ACTA2,CCND1,CEBPD,HAS3,RUNX2,SDC1
Y 27632		chemical drug	Activated	2.404	0.000187	ACTA2,CCN1,COL12A1,FOS,MYH11,TAGLN
calcitriol		chemical drug		0.333	0.000188	C3,CACNA1D,CCN1,CCND1,CDCA8,CEBPD,CISH,CLMN,DUSP1,EGR1,EPHB2,FOS,GADD45G,HPGD,HSPB7,KIF20A,MX1,RARRES1
AVP		other		-0.485	0.000189	ACTA2,CCND1,EGR1,FOS,RUNX2
SOX9		transcription regulator		0.478	0.00019	CDH2,CELSR2,FOS,HIVEP3,MYH11,RUNX2,SMPD3
LDL		complex		-0.751	0.00019	ATP2A2,C3,CCND1,DUSP1,EGR1,FCGR2B,FOS,HAS3,MX1,PANX1,PTPRF
F2		peptidase	Inhibited	-2.74	0.00019	ACTA2,CCN1,CCND1,CKAP4,DUSP1,EGR1,FOS,LMCD1,MYH11,MYH9,RAC2
PD98059		chemical - kinase inhibitor		0.732	0.000194	ACTA2,C3,CCND1,CDH2,CEBPD,CMA1,DUSP1,DUSP4,EGR1,FOS,HPGD,MYH11,MYH7,OPCML,RUNX2,SDC1,TAGLN
IL27		cytokine		0	0.000194	CD274,CEBPD,CIITA,EGR1,FOS,GADD45G,HPGD,MX1
EGF		growth factor		-1.605	0.000199	ANO1,ATP2A2,CCN1,CCND1,CD274,CEBPD,CISH,CSPG4,DUSP1,DUSP4,EGR1,FOS,HAS3,HPGD,RUNX2,SDC1,TAGLN,TNC
MAP2K1/2		group		-0.813	0.0002	C3,CCND1,DUSP1,DUSP4,EGR1,FOS
(+)-MK-801		chemical drug		1.654	0.0002	CCND1,EGR1,FOS,PTPRF,Rnase2 (includes others),RUNX2
KL		enzyme		0.418	0.000208	ACTA2,CCND1,EGR1,RUNX2,TYRO3
heparin		chemical - endogenous mammalian		-1.33	0.000215	ACTA2,CCND1,DUSP1,EPHB2,FOS,RUNX2
TBX5		transcription regulator		-0.772	0.000215	ATP2A2,Ccl6,HSPB7,IFI16,KCNA5,MYH6
inosine		chemical - endogenous mammalian		1.387	0.000228	C1QB,C1QC,C3,L1CAM,Ms4a6b
LRP6		transmembrane receptor		0.152	0.000228	ACTA2,AXIN2,CCND1,FOS,TTYH1
decitabine		chemical drug		-0.013	0.000229	BMP5,CASZ1,CCND1,CDH2,COL7A1,DUSP1,FLNC,GADD45G,HPGD,IFI16,L1CAM,MAFB,METRN,MX1,NTSR1,PLXNA3,POLR2A,RARRES1,TNC,TYRO3,ZNF185
JUND		transcription regulator			0.00023	C1QB,C3,CCND1,HPGD,RUNX2,SDC1
ERBB3		kinase		-0.229	0.000237	ACTA2,CCN1,CCND1,CMA1,DUSP1,EGR1,TNC
EGR1	-1.88	transcription regulator		-0.14	0.000237	ACTA2,ATP2A2,Ccl6,CCND1,DUSP4,EGR1,HPGD,LYZ,PNMT
THRB		ligand-dependent nuclear receptor		0.392	0.000244	AMPD3,ATP2A2,CCN4,CCND1,DDC,FOS,LYZ,MYH6,MYH7,RUNX2,ZNF185
Histone h3		group			0.000244	CACNA1G,CCND1,CIITA,CKAP4,CSPG4,EGR1,FOS,HIVEP3,L1CAM,LRRC55,MX1,POLR2A,RUNX2,TAGLN,TYRO3
BBP-398		chemical drug			0.000245	CCND1,DUSP4,EGR1
ZBTB17		transcription regulator			0.000246	BHLHE40,CAMK2N1,CCND1,CDCA8,EGR1,KIF20A
phenylephrine		chemical drug		-1.103	0.000246	ATP2A2,DUSP1,EGR1,FOS,MYH6,MYH7
LY294002		chemical - kinase inhibitor		1.293	0.000251	ACTA2,BHLHE40,CCN1,CCND1,CD274,DHCR24,DUSP1,DUSP4,EGR1,FOS,MYH11,NTRK3,P2RY6,PTPN2,RUNX2,TAGLN
ROCK		group	Inhibited	-2.219	0.000273	ACTA2,CCND1,FOS,RUNX2,TAGLN
MAP3K1		kinase	Inhibited	-2.236	0.000273	CCND1,DUSP1,EGR1,FOS,TNC
Akt		group		-0.435	0.000276	ACTA2,BHLHE40,CCND1,CD274,CDH2,CELSR2,FOS,HPGD,KCNA5,L1CAM,PTPRF,RUNX2,TNC
RAC1		enzyme		-0.699	0.000277	ACTA2,CCND1,CDH2,CIITA,DUSP1,FOS,MYH7
BGN		other	Inhibited	-2	0.000278	AXIN2,CCN4,CCND1,RUNX2
SFRP4		transmembrane receptor			0.000278	AXIN2,CCND1,MYH6,MYH7
CREM		transcription regulator		0.078	0.00029	ATP2A2,BHLHE40,CCND1,DUSP1,DUSP4,EGR1,FOS,PACRGL
FOXA2		transcription regulator		1.114	0.000296	ACTA2,C3,CCND1,DDC,HPGD,LYZ,MAFB,MYH11,PPP1R14C,TAGLN
romidepsin		biologic drug			0.000299	CASZ1,CCND1,DUSP1,EGR1,FOS,GADD45G
TGFB3		growth factor	Inhibited	-2.529	0.000307	ACTA2,BHLHE40,CCN1,CDH2,FOS,TAGLN,TNC
selumetinib		chemical drug		1.067	0.000316	CCND1,CD274,FOS,RUNX2
Pdgfr		group			0.000316	ACTA2,EGR1,TNC
CHRM1		G-protein coupled receptor			0.000316	CCN1,EGR1,FOS
TLE1		transcription regulator			0.000316	DUSP1,EGR1,FOS
FREM1	-1.61	other			0.000337	FRAS1,FREM2
Gap		group			0.000337	FOS,RASGRF1
RRAD		enzyme			0.000337	ATP2A2,CCND1
MYH11	-1.85	other			0.000337	ACTA2,MYH11
TRPC6		ion channel			0.000337	MX1,MYH7
CYP2C9		enzyme			0.000337	CCND1,DUSP1
iCRT14		chemical reagent			0.000337	AXIN2,CCN4
amantadine		chemical drug			0.000337	DDC,FOS
2-amino-3-phosphonopropionic acid		chemical - endogenous mammalian			0.000337	EGR1,FOS
kainic acid		chemical toxicant		-1.153	0.000344	CCND1,CTSE,DUSP1,EGR1,FOS,PACRGL,PNMT,SDC1
PRKG1		kinase		-0.927	0.000358	ACTA2,CCND1,FOS,TAGLN
TSC2		other		0.64	0.000358	AXIN2,CCND1,EGR1,FOS,METRN,NTRK3,RTN4RL1,TAGLN
tacrolimus		chemical drug		1.264	0.000359	CCND1,CISH,DUSP4,EGR1,FOS,MYH11,MYH7,PTPRF,RUNX2,TNC
AREG		growth factor		-1.709	0.000361	C3,CCND1,CDCA8,EGR1,FOS,KIF20A
AHR		ligand-dependent nuclear receptor		0.606	0.000362	ACTA2,C1QB,C1QC,CAMK2N1,CCND1,CD274,CDH2,COL12A1,COL27A1,FOS,Gm21596/Hmgb1,MYH7,NOTCH3,SDC1
MYOD1		transcription regulator		0.324	0.000383	ACTA2,DUSP1,GADD45G,IFI16,MAFB,MYH6,MYH7,PNMT,Ppfia4,RAC2
TCL1A		transcription regulator			0.000383	C1QB,C1QC,CTSE,FCGR2B,FOS,MAFB
IL6		cytokine		0.491	0.000388	ACTA2,ATP2A2,AXIN2,C3,CCND1,CD274,CEBPD,CIITA,CISH,DUSP1,EGR1,FOS,GADD45G,HPGD,IFI16,LYZ,PTPRC,RUNX2,STAP2,TNC
OSM		cytokine		-0.252	0.000397	ACTA2,AMPD3,BHLHE40,CCND1,CDH2,CEBPD,CISH,DHCR24,EGR1,EPHB2,FOS,GADD45G,MX1,NOTCH3,TNC,TYRO3
Ptprd		phosphatase			0.000399	Ccl6,CEBPD,GADD45G
CSF3R		transmembrane receptor			0.000399	CISH,FOS,LYZ
SPI1		transcription regulator		1.807	0.0004	ACTA2,C1QC,CCND1,CIITA,CTSE,FCGR2B,FOS,LILRB3,LYZ,MX1,PTPRC
Lh		complex		0.103	0.000403	ACTA2,ARNTL,ATP2A2,DUSP1,EGR1,FLNC,FOS,GADD45G,MAFB,PTPRF,RUNX2,TYRO3
SSRP1		transcription regulator			0.000404	EGR1,LMOD2,MYH6,TAGLN
triamcinolone acetonide		chemical drug		1.539	0.000412	BHLHE40,BMP5,CHL1,DUSP1,EGR1,FOS,HCK,KCNB1,PER3
KRAS		enzyme		-0.447	0.000413	ADGRL3,AMPD3,AXIN2,CCN1,CCND1,CD274,CDH2,CELSR2,DUSP1,DUSP4,EGR1,FCGR2B,FOS,L1CAM,LYZ,MX1,PTPRC,PTPRF,SMPD3,TNC
TLR4		transmembrane receptor		0.461	0.000417	C3,CCN1,CD274,CEBPD,CISH,CMA1,FCGR2B,FOS,GADD45G,IFI16,MX1,MYH7,NMI
estrogen receptor		group		0.438	0.000447	C3,CCND1,COL12A1,COL7A1,EGR1,FLNC,FOS,MMP17,NOTCH3,TNC
PAX5		transcription regulator	Activated	2	0.000448	CCND1,CIITA,GPRIN3,PTPRF,SDC1
anisomycin		chemical - endogenous non-mammalian		-1.43	0.000448	CCND1,DUSP1,EGR1,FOS,SDC1
lithium chloride		chemical drug	Inhibited	-2.204	0.000454	AXIN2,CACNA1G,CCND1,FOS,MYH11,NOTCH3,TAGLN
Nkx2-2os		other			0.000495	CCND1,DISP2,MAFB
CDH2	-2.08	other			0.000495	ACTA2,CCND1,KCNA5
APBB1		transcription regulator			0.000495	ACTA2,CCND1,TAGLN
PER2		transcription regulator			0.000495	ARNTL,CCND1,PER3
MFGE8		other			0.000495	CCND1,CDH2,MYH7
YY1		transcription regulator		1.091	0.000512	ACTA2,CIITA,EGR1,FOS,GADD45G,KCNB1,KIF20A,MYH11,MYH6,PROX1,TAGLN
ERBB2		kinase		-1.419	0.000524	ACTA2,ADAMTS16,ADGRL3,AXIN2,BHLHE40,CCND1,CDCA8,CDH2,CELSR2,COL7A1,EGR1,EPHB2,FOS,L1CAM,NOTCH3,POLR2A,PTPRF,SDC1,Sult1a1,TAGLN,THBS4,TNC
RXRA		ligand-dependent nuclear receptor		-0.14	0.000526	C3,Ccl6,CCND1,CEBPD,CLMN,FOS,HCK,LYZ,NR1D1,PNMT,SDC1
poly rI:rC-RNA		biologic drug		-0.201	0.00053	C3,CD274,CDH2,CEBPD,CIITA,DUSP1,EGR1,FCGR2B,FOS,H2-T24,IFI16,LYZ,MX1,NMI,NOTCH3,P2RY6,PTPN2,TIFA
S100A9		other		0.164	0.000534	BHLHE40,C1QB,C3,CCND1,CD274,DDC,MMP17,NTRK3
androgen		chemical drug		1	0.000534	AXIN2,CCND1,COL12A1,DHCR24,FOS,PTPRC,RUNX2,SDC1
SP1		transcription regulator	Inhibited	-2.48	0.000537	ACTA2,ATP2A2,CCND1,CDH2,CEBPD,CIITA,COL7A1,DHCR24,EGR1,FOS,MYH11,MYH7,PNMT,RUNX2,TAGLN,TNC
NR5A2		ligand-dependent nuclear receptor		-1.219	0.000546	ACTA2,C1QB,C3,CCND1,CEBPD,FOS,GADD45G
SB-431542		chemical reagent		1.89	0.000546	ACTA2,CCN4,CCND1,DHCR24,FOS,MAFB,RUNX2
BCL3		transcription regulator		-0.135	0.000561	CCND1,CD274,EGR1,FOS,STAP2
ESR1		ligand-dependent nuclear receptor		-1.419	0.000564	ACTA2,ARNTL,AXIN2,C3,CACNA1D,CCN1,CCND1,CDCA8,CEBPD,CELSR2,CISH,DHCR24,DUSP4,EGR1,FOS,FRAT2,GADD45G,KIF20A,LOXL4,MX1,MYH11,NOTCH3,NR1D1,RAD51B,RTN4RL1,RUNX2,SCUBE2,TAGLN,THBS4
miR-338-3p (miRNAs w/seed CCAGCAU)		mature microRNA		1.941	0.000568	CCND1,COX4I2,LOXL4,TAGLN
DMD		other			0.000597	C1QB,Cmah,GAN,GRHL1,LYZ,MYH7,PLA2G4E,PPP1R14C,PROX1
H1-2		other			0.000605	AXIN2,CCND1,CISH
ZFPM2		transcription regulator			0.000605	ATP2A2,MYH6,MYH7
reserpine		chemical drug			0.000605	ADRA2A,EGR1,FOS
xanthohumol		chemical drug		1	0.000631	CCND1,FOS,MYH6,RUNX2
FOSB		transcription regulator			0.000631	CCND1,FOS,HPGD,RUNX2
SP600125		chemical - kinase inhibitor	Activated	2.65	0.000633	CCN1,CCND1,CKAP4,COL7A1,CSPG4,DUSP1,EGR1,FOS,MAFB,MYH6,MYH7
KDM1A		enzyme			0.000659	C1QB,C3,Ccl6,CD274,CIITA,FCGR2B,FLNC,GLT8D2,HAS3,IFI16,LYZ,PTPRC
NR2F1-AS1		other			0.00067	CCND1,CDH2
OLFM2		other			0.00067	MYH11,TAGLN
TEX11		other			0.00067	CCND1,FOS
cathepsin L inhibitor		chemical drug			0.00067	C3,MYH7
DACT3		other			0.00067	AXIN2,CCND1
ZNF467		transcription regulator			0.00067	CISH,FOS
ARID5B		transcription regulator			0.00067	ACTA2,TAGLN
Bc1		translation regulator			0.00067	ACTA2,TAGLN
carboxyamido-triazole		chemical drug			0.00067	CCND1,FOS
atipamezole		chemical drug			0.00067	EGR1,FOS
yohimbine		chemical drug			0.00067	EGR1,FOS
EIF2AK2		kinase		-0.293	0.000677	BHLHE40,CCND1,CEBPD,EGR1,FOS,NMI
PAK2		kinase	Activated	2	0.0007	DUSP1,IFI16,PROX1,TAGLN
S1PR3		G-protein coupled receptor			0.000729	ACTA2,FOS,TAGLN
tamoxifen		chemical drug		-0.815	0.000757	BMP5,C3,CCN1,CCND1,CDH2,CEBPD,F13A1,FOS,MX1,SCUBE2,TAGLN
molybdenum disulfide		chemical reagent	Activated	2.646	0.000775	ACTA2,COL12A1,HSPB7,L1CAM,LMCD1,MYH9,RARRES1
calphostin C		chemical - kinase inhibitor	Activated	2.216	0.000797	ACTA2,AXIN2,CCND1,DUSP1,FOS
GNAQ		enzyme		-1.994	0.000808	ATP2A2,CCND1,CSPG4,EGR1,FOS,LMCD1,MYH7
KLF4		transcription regulator		-0.484	0.000816	ACTA2,ATP2A2,CCND1,DUSP1,DUSP4,MYH11,MYH6,MYH7,RUNX2,TAGLN,TNC
F2R		G-protein coupled receptor	Inhibited	-2.412	0.000833	CCN1,CCND1,DUSP1,EGR1,FOS,TAGLN
NR1D1	-1.88	ligand-dependent nuclear receptor		1.964	0.000852	ARNTL,EGR1,FOS,NR1D1
HMGA1		transcription regulator	Inhibited	-2.135	0.000861	ACTA2,CCN1,CCND1,EGR1,FOS,HCK,NECTIN1,TAGLN
PDGFRA		kinase			0.000868	ACTA2,FOS,RUNX2
latrunculin B		chemical reagent			0.000868	ACTA2,FOS,TAGLN
STAT3		transcription regulator		-0.479	0.000872	ACTA2,CCND1,CD274,CDH2,CEBPD,CIITA,EGR1,FOS,GADD45G,IFI16,LYZ,MAFB,MX1,MYH7,NOTCH3,PTPN2,TAGLN
Pka		complex		-0.97	0.000878	CDH2,DUSP1,DUSP4,EGR1,FOS,KCNB1,PNMT
sodium arsenite		chemical drug		-1.387	0.00091	CCND1,CISH,DDC,EGR1,FOS
F7		peptidase		-1.953	0.000936	CCN1,CCND1,EGR1,FOS
TEAD4		transcription regulator		-1.432	0.000968	ACTA2,CCN1,CCND1,MYH7,NOTCH3,TAGLN
E. coli B4 lipopolysaccharide		chemical toxicant		1.765	0.000993	AMPD3,ARHGAP30,C1QB,CD274,F13A1,GADD45G,Hrct1,IFI16,LILRB3,PTPRC
PRL		cytokine		-1.378	0.000993	ATP2A2,CAMK2N1,CCND1,CEBPD,CISH,EGR1,FOS,LYVE1,PROX1,SDC1
Ige		complex		0.196	0.000993	ATP2A2,C3,CISH,DUSP4,EGR1,FCGR2B,HIVEP3,PTPN2,PTPRF,TNC,VAV2
troglitazone		chemical drug		-1.506	0.000994	ACTA2,AXIN2,C3,CCND1,CEBPD,CIITA,EGR1,FOS,IFI16,MYH11,NOTCH3,SDC1
MAPK1		kinase	Inhibited	-2.218	0.00102	CCND1,CDH2,CISH,COL7A1,DUSP1,DXO,EGR1,FLNC,FOS,IFI16,MYH7,NMI
Gli		group			0.00102	ACTA2,CCND1,RUNX2
MST1R		kinase			0.00102	ACTA2,CCND1,FOS
ACTN4		transcription regulator			0.00102	CCND1,FOS,PDLIM1
FOXM1		transcription regulator		-0.976	0.00103	ACTA2,AXIN2,CCND1,CDCA8,CDH2,FOS,KIF20A
MSTN		growth factor		-0.762	0.00103	ACTA2,FOS,MYH7,RUNX2,TNC
PPARGC1B		transcription regulator		0.371	0.00103	C3,CCND1,DHCR24,MYH6,RUNX2
HRAS		enzyme		-0.553	0.00104	ADRA2A,ATP2A2,C1QC,CCN1,CCND1,CEBPD,CISH,DUSP1,EGR1,FOS,GADD45G,LYZ,MYH11,PDLIM1,TAGLN,TENM3,TYRO3
SOX2		transcription regulator		0.348	0.00109	ATG10,AXIN2,BHLHE40,CCN4,CCND1,CD274,CDH2,DDC,DUSP1,DUSP4,FOS,KIF19,LMCD1,NOTCH3
Calcineurin protein(s)		complex		-0.858	0.0011	ATP2A2,DUSP1,EGR1,FOS,MYH7
ADRA1		group			0.00111	EGR1,FOS
ZMIZ2		transcription regulator			0.00111	AXIN2,CCND1
sGC		complex			0.00111	EGR1,FOS
Cathepsin		group			0.00111	ACTA2,CCND1
UTS2		other			0.00111	FOS,HPGD
VAMP3		other			0.00111	MYH11,TAGLN
KIDINS220		transcription regulator			0.00111	EGR1,FOS
CMP5		chemical reagent			0.00111	AXIN2,CCND1
MIR143-145a		group			0.00111	ACTA2,TAGLN
morphine		chemical drug		-0.055	0.00112	AXIN2,CCND1,FOS,KCNA5,KCNB1,NTRK3,PPP1R14C
glutamine		chemical - endogenous mammalian		-0.728	0.00112	ACTA2,CCND1,CD274,DUSP1,FOS,MYH6
VIP		other		-0.633	0.00112	CCND1,CD274,CEBPD,FOS,Gm21596/Hmgb1,LYZ
Laminin (complex)		complex		0.468	0.00112	ACTA2,CCND1,PTPRF,RUNX2
IRS2		enzyme		-1.969	0.00112	CCND1,EGR1,FOS,MX1
15-deoxy-delta-12,14 -PGJ 2		chemical - endogenous mammalian		-0.554	0.00114	ACTA2,CCND1,CEBPD,CIITA,CSPG4,EGR1,FOS,MYH11,RUNX2
PLCG1		enzyme			0.00119	CCND1,EGR1,FOS
HRG		other			0.00119	C1QB,C1QC,Ccl6
cyclosporin A		biologic drug		1.826	0.0012	ACTA2,CCND1,Ctla2a,EGR1,FOS,FREM2,KCNA5,LYVE1,Ms4a6b,MYH11,MYH7,RUNX2,TAGLN
LDLR		transporter			0.00121	AXIN2,CCND1,CD274,DUSP1,EGR1,GADD45G,KIF20A,LYZ,RUNX2
PSEN1		peptidase		-1.031	0.00121	ATP2A2,C1QB,C1QC,C3,CCND1,CDH2,DUSP1,EGR1,FOS,L1CAM,PER3,PTPRF
IKBKB		kinase		-0.974	0.00122	AMPD3,C3,CCND1,CEBPD,EGR1,FOS,IFI16,KIF20A,MX1,TNC
miR-199a-5p (and other miRNAs w/seed CCAGUGU)		mature microRNA		1.491	0.00124	C3,MYH11,MYH9,NECTIN1,TAGLN
JQ1		chemical reagent	Activated	2.415	0.00125	AMPD3,CCND1,CD274,DHCR24,FOS,GADD45G,MX1
IL4		cytokine		-0.135	0.00128	ACTA2,ANO1,BHLHE40,C3,Ccl6,CCND1,CD274,CIITA,CISH,CKAP4,Cmah,F13A1,FCGR2B,FOS,GADD45G,HCK,HPGD,IFI16,MAFB,MYH9,PTPN2,PTPRCAP,SDC1,TNC,TYRO3
Mek		group		-1.281	0.00129	CCND1,CDH2,CELSR2,DUSP4,EGR1,EPHB2,FOS,L1CAM,PTPRF,SDC1,SEMA4C
HIF1A		transcription regulator		-1.79	0.00129	ACTA2,ATP2A2,AXIN2,BHLHE40,CCN1,CCND1,CD274,CDH2,COX4I2,FOS,IFI16,L1CAM,MYH7,NEK8
Il3		cytokine		-0.705	0.00132	BHLHE40,CISH,EGR1,FOS,LYZ
NFKB1		transcription regulator		-0.512	0.00132	BHLHE40,CCN1,CCND1,CD274,CIITA,DUSP1,EGR1,FOS,IFI16,NMI
ZMPSTE24		peptidase		-0.218	0.00133	Ccl6,CISH,Cmah,GADD45G
SETD2		enzyme		1.961	0.00133	AXIN2,CCN1,CCND1,CDH2
ANGPT1		growth factor			0.00133	CCND1,DUSP1,DUSP4,MYH7
EOMES		transcription regulator		-0.896	0.00135	ACTA2,DUSP4,EGFLAM,FAT3,FREM1,MMP17
CCR2		G-protein coupled receptor		0.816	0.00135	C1QB,C1QC,Ccl6,COL12A1,F13A1,TNC
GNA15		enzyme			0.00135	ACTA2,C3,CEBPD,MYH11,PDLIM1,TAGLN
Ras homolog		group			0.00138	CCND1,EGR1,FOS
PER1		transcription regulator			0.00138	ARNTL,CCND1,PER3
ST8SIA1		enzyme			0.00138	C1QB,C1QC,C3
W7		chemical reagent			0.00138	DUSP4,FOS,MYH7
IL17A		cytokine		-0.635	0.00139	ACTA2,C3,CCN1,CCND1,CD274,CDH2,CEBPD,FOS,Gm21596/Hmgb1,TNC
NFKBIA		transcription regulator		-0.218	0.00143	AMPD3,C3,CCND1,CEBPD,FOS,GADD45G,Gm21596/Hmgb1,IFI16,LYZ,NOTCH3,PDLIM1,SDC1,TNC
genistein		chemical drug		0.431	0.00149	C3,CCND1,DUSP1,FCGR2B,Fcna,FERMT3,FOS,HPGD,POLR2A,Rnase2 (includes others),RUNX2,TAGLN
PTGER4		G-protein coupled receptor		-0.928	0.00151	ACTA2,EGR1,HIVEP3,IFI16,MAFB,MYH11,RUNX2
IL1		group		-0.936	0.00154	BHLHE40,C3,CEBPD,DDC,DUSP1,EGR1,FOS,LYZ,PANX1,RUNX2,TNC
arsenite		chemical toxicant	Inhibited	-2.185	0.00154	ADAMTS16,CCND1,CDH2,DUSP1,EGR1,FOS
methylprednisolone		chemical drug		1.033	0.00155	ARNTL,ATP2A2,C1QB,CACNA1D,CCND1,CDH2,DUSP1,FCGR2B,FOS,LYVE1,MAFB,PTPRC,SDC1,SMPD3,Sult1a1,TYRO3
DIO2		enzyme		-1.091	0.00157	ATP2A2,EGR1,FOS,GADD45G,HR,MYH7,Sult1a1
PRKCE		kinase	Inhibited	-2.2	0.00157	ACTA2,CCN1,CCND1,EGR1,FOS
GNA12		enzyme		-1.154	0.00157	ACTA2,FOS,MYH11,TAGLN,VAV2
NTRK2		kinase		-0.832	0.00157	CCND1,CDCA8,EGR1,FOS,RUNX2
mir-145		microRNA		-0.902	0.00157	ACTA2,CDH2,MYH11,TAGLN
MTA1		transcription regulator			0.00157	CCN4,CCND1,GPRIN3,MYH6
TP73		transcription regulator		-1.708	0.00159	ACTA2,ARNTL,ATG10,BHLHE40,C3,Ccl6,CCN1,CLMN,EGR1,IGSF3,LYZ,PIEZO2
ETS		group			0.00159	EGR1,FOS,HPGD
ITGA9		other			0.00159	ACTA2,CDH2,TNC
TGFB2		growth factor		-1.987	0.00161	ACTA2,BHLHE40,CIITA,EGR1,FOS,TAGLN
NSD3		enzyme			0.00165	CCND1,CDH2
FGF12		other			0.00165	ACTA2,TAGLN
miR-455-3p (miRNAs w/seed CAGUCCA)		mature microRNA			0.00165	ACTA2,CCND1
F2RL3		G-protein coupled receptor			0.00165	EGR1,FOS
GPS1		other			0.00165	AXIN2,FOS
RAB7A		enzyme			0.00165	EGR1,FOS
CXXC4		other			0.00165	CCND1,EPHB2
6,7-dinitroquinoxaline-2,3-dione		chemical reagent			0.00165	EGR1,FOS
6-cyano-7-nitroquinoxaline-2,3-dione		chemical reagent			0.00165	EGR1,FOS
quisqualic acid		chemical - endogenous non-mammalian			0.00165	EGR1,FOS
EWSR1-FLI1		fusion gene/product		0.537	0.00166	CCN1,CCND1,HPGD,MYH9,TAGLN
CDKN2A		transcription regulator		-0.29	0.00169	ACTA2,C3,Ccl6,CCND1,CEBPD,DUSP1,EGR1,FOS,GADD45G,HAUS1
ADRA1D		G-protein coupled receptor			0.0017	CEBPD,DUSP1,EGR1,FOS
herbimycin		chemical - kinase inhibitor		1.982	0.0017	CCND1,DUSP1,FOS,TAGLN
NUP98-DDX10		fusion gene/product		-1.067	0.0017	Ccl6,EGR1,HOXA6,LYZ
LEF1		transcription regulator			0.00174	ACTA2,AXIN2,CACNA1G,CCN4,CCND1,CD274,RUNX2
BRAF		kinase			0.00176	ADGRL3,CCND1,CDH2,CELSR2,DUSP4,EGR1,PTPRF,SDC1
MGP		other			0.00181	ACTA2,RUNX2,TAGLN
HTATIP2		transcription regulator			0.00181	CCND1,CDH2,FOS
MGAT5		enzyme			0.00181	AXIN2,CDH2,PTPRC
ITGA5		transmembrane receptor		-0.698	0.00183	CCND1,CDH2,FOS,RAC2
PTHLH		other		-1.99	0.00185	CCND1,FOS,RUNX2,SMPD3,TNC
ERK1/2		group		-0.992	0.00186	C3,CCN4,CCND1,CMA1,DUSP1,DUSP4,EGR1,FOS,HPGD,RUNX2
HTT		transcription regulator			0.00186	ACTA2,ARNTL,ATP2A2,BHLHE40,CCN4,CCND1,COX4I2,EGR1,FOS,GADD45G,Gm21596/Hmgb1,Hmgb2 (includes others),IFI16,KCNB1,POLR2A,TAGLN,TYRO3
acetic acid		chemical - endogenous mammalian		-0.45	0.00187	ACTA2,EGR1,FLNC,FOS,Gm21596/Hmgb1,MYH7,PDLIM1,PTRH2
EIF4E		translation regulator		0.83	0.00193	ADAMTS16,CCND1,FREM2,IFI16,LSM6,LYZ,PTPRC,TNC
FASLG		cytokine			0.00198	EGR1,FOS,PTPN2,RUNX2
PF543		chemical - kinase inhibitor	Activated	2	0.00198	ACTA2,CCN4,MYH7,TNC
INS		other		-1.99	0.002	ACTA2,ANO1,CCN1,CCND1,DUSP1,EGR1,FOS
L-triiodothyronine		chemical - endogenous mammalian		-0.47	0.00201	ATP2A2,Ccl6,CCND1,DUSP1,EGR1,FOS,HR,LYZ,MYH6,MYH7,MYOM3,NR1D1,RARRES1,RUNX2
FBN1		other			0.00205	CCN1,MYH11,RUNX2
PD184352		chemical drug			0.00205	CCND1,EGR1,FOS
palbociclib		chemical drug		-1.964	0.00213	CCND1,CD274,DUSP1,EGR1
IFNA4		cytokine		-1	0.00213	CD274,H2-T24,MITD1,MX1
Hdac		group		0.705	0.00215	ADGRL3,CCND1,EGR1,FOS,HPGD,SMPD3,THBS4
mycophenolic acid		chemical drug			0.00217	ACTA2,CCN1,CD274,DUSP1,RUNX2
CSF1		cytokine		-1.664	0.00219	CCND1,DHCR24,DUSP1,DUSP4,EGR1,FERMT3,FOS,MAFB,PTPRC
MIR17HG		other		-0.946	0.00225	ACTA2,CCND1,CD274,FRAS1,HOXA6,TAGLN
HDAC5		transcription regulator	Activated	2	0.00228	ACTA2,LMOD2,MYH7,RUNX2,TAGLN
GAST		other	Inhibited	-2.178	0.00228	CCND1,EGR1,FOS,NACA,TNC
amphetamine		chemical drug			0.00228	CDH2,DDC,EGR1,FOS,HIVEP3
TEAD3		transcription regulator			0.00228	ACTA2,CCN1,MYH7,TAGLN
ADRA1A		G-protein coupled receptor			0.00228	CEBPD,DUSP1,EGR1,FOS
nicotinic acetylcholine receptor		complex			0.00229	FOS,PNMT
AKIRIN2		other			0.00229	CCND1,DUSP1
ATE1		enzyme			0.00229	CCND1,MYH7
FAF1		other			0.00229	AXIN2,RUNX2
AGR2		other			0.00229	EGR1,FOS
CBR3-AS1		other			0.00229	CCND1,CDH2
DAB2		other			0.00229	CCND1,FOS
PDE3A		enzyme			0.00229	CCND1,DUSP1
SNAP23		transporter			0.00229	MYH11,TAGLN
IGFBP4		other			0.00229	ACTA2,MYH11
OXTR		G-protein coupled receptor			0.00229	FOS,RUNX2
MAD2L2		enzyme			0.00229	CDH2,EGR1
TNIK		kinase			0.00229	AXIN2,CCND1
AP20187		chemical reagent			0.00229	EGR1,FOS
volinanserin		chemical drug			0.00229	EGR1,FOS
jasplakinolide		chemical - endogenous non-mammalian			0.00229	CCN1,TAGLN
Muscarinic cholinergic receptor		group			0.00229	CCN1,FOS
TLR3		transmembrane receptor		-0.222	0.00231	C3,CD274,DUSP1,FOS,IFI16,MX1,NMI,TNC,VAV2
BTRC		enzyme			0.00231	ARNTL,AXIN2,CCND1
vancomycin		biologic drug		0.788	0.00236	ACTA2,C1QB,C3,CCND1,Ctla2a,FOS,Ms4a6b,RTN4RL1
MAFB	1.67	transcription regulator		0.555	0.0024	F13A1,MAFB,OLFML3,TAGLN,THG1L
SPHK1		kinase		-1.987	0.00245	ACTA2,CCND1,EGR1,TAGLN
STAT1		transcription regulator		0.353	0.00257	C3,CCND1,CD274,CEBPD,CIITA,EGR1,FCGR2B,FOS,IFI16,MX1,MYH7
tretinoin		chemical - endogenous mammalian		0.471	0.00259	ATP2A2,BHLHE40,C3,CASZ1,CCN1,CCND1,CD274,CDH2,CHL1,DDC,DUSP1,DUSP4,EGR1,Fcna,FOS,FRAT2,HIVEP3,IFI16,MAFB,MYH7,MYH9,NMI,NTRK3,PTPRC,RARRES1,RASGRF1,RPA3,RUNX2,SMPD3,TNC,VAV2
AHI1		other			0.0026	GRHL1,HCK,LMCD1
ATXN1		transcription regulator			0.0026	ATP2A2,Gm21596/Hmgb1,Hmgb2 (includes others)
KN-62		chemical - kinase inhibitor			0.0026	CCND1,EGR1,MYH7
arotinoid acid		chemical toxicant			0.0026	DUSP1,FOS,RARRES1
fluticasone propionate		chemical drug		1.085	0.00262	ARHGAP25,C1QB,C3,HPGD,MX1,OLFML3,RARRES1
TSC22D3		transcription regulator		-1.246	0.00262	CCND1,CD274,DUSP1,RUNX2
MMP1		peptidase		0	0.00262	EGR1,FOS,RUNX2,TAGLN
methylphenidate		chemical drug			0.00262	EGR1,FERMT3,FOS,NECTIN1
IL2		cytokine		-0.152	0.00263	ARHGAP25,BHLHE40,C3,CAMK2N1,CCND1,CD274,CISH,DUSP4,FOS,GADD45G,HCK,L1CAM,MX1,NMI,PTPRC,PTRH2
Pkc(s)		group	Inhibited	-2.75	0.00272	ACTA2,CCN1,DUSP1,EGR1,FOS,HPGD,NR1D1,TAGLN
TGFBR2		kinase		-0.715	0.00273	ACTA2,BHLHE40,BMP5,CCND1,CDH2,GADD45G,HPGD,PTPRC,RUNX2,SDC1,TAGLN
ERBB4		kinase		1	0.00278	ACTA2,CCND1,DUSP1,EGR1,TNC
oblimersen		biologic drug		0	0.00281	CEBPD,DUSP1,IFI16,MX1
APLN		other		0.305	0.00281	EGR1,FOS,MYH6,MYH7
SFRP1		transmembrane receptor		0.326	0.00281	ACTA2,CCND1,RUNX2,TTYH1
ID2		transcription regulator		-0.418	0.00287	ACTA2,AXIN2,CCND1,DUSP1,DUSP4,GADD45G,IFI16,SDC1
PTH		other		-1.214	0.00288	ATP2A2,BHLHE40,CCND1,DUSP1,FOS,RUNX2,THBS4
p70 S6k		group			0.0029	CCND1,CDH2,RUNX2
NOTCH4		transcription regulator			0.0029	ACTA2,MYH11,TAGLN
RASSF1		other		-0.391	0.00292	BHLHE40,CCND1,CDH2,EGR1,FOS
forskolin		chemical toxicant		0.204	0.00296	ACTA2,ADAMTS16,AXIN2,BHLHE40,CCND1,CDH2,CEBPD,DUSP1,EGR1,FLNC,FOS,GADD45G,HAS3,HPGD,PTPRF,RUNX2,SYNJ2
ANO1	-1.63	ion channel			0.00304	ACTA2,TAGLN
linsitinib		chemical drug			0.00304	ACTA2,COL7A1
ARHGEF1		other			0.00304	CCND1,FOS
LY2109761		chemical - kinase inhibitor			0.00304	CCND1,CDH2
RGS19		enzyme			0.00304	AXIN2,MYH7
ARAF		kinase			0.00304	CCND1,FOS
HEYL		transcription regulator			0.00304	MYH11,MYH6
PIWIL2		enzyme			0.00304	CCND1,MAP1A
CSNK1A1		kinase			0.00304	AXIN2,CCND1
CCDC80		other			0.00304	AXIN2,CCND1
aplidine		biologic drug			0.00304	DUSP1,FOS
TGFBR1		kinase		-0.762	0.00306	ACTA2,BHLHE40,CCND1,CDH2,TAGLN
norepinephrine		chemical - endogenous mammalian		-1.77	0.00307	ARNTL,ATP2A2,CACNA1G,DUSP1,EGR1,FOS,MYH7
SOD1		enzyme			0.00309	CCND1,CDH2,FOS,H2-T24,HIVEP3,IFI16,P2RY6,PLA2G4E,RUNX2
FGF2		growth factor		-1.276	0.0031	ACTA2,AXIN2,CCN1,CCN4,CCND1,CSPG4,EGR1,FOS,Gm21596/Hmgb1,LYVE1,RUNX2,SDC1,TAGLN
cholecalciferol		chemical - endogenous mammalian		-0.887	0.00319	CEBPD,F13A1,FOS,MYH6,MYH7,RUNX2
SERPINF1		other		1	0.0032	ACTA2,AXIN2,CCND1,CSPG4
ATF2		transcription regulator			0.00321	CCND1,DUSP1,EGR1,FOS,MYH7
REN		peptidase			0.00322	FOS,MYH6,MYH7
imipramine		chemical drug			0.00322	EGR1,FOS,TAGLN
quercetin		chemical drug	Inhibited	-2.158	0.00328	BHLHE40,C3,CELSR2,EGR1,FOS,GTPBP8,MAFB,NR1D1
BMP10		growth factor		-0.447	0.00336	CD274,COL12A1,FOS,GRHL1,HPGD
vorinostat		chemical drug		0.114	0.00348	ARNTL,CCND1,CDH2,CISH,DUSP1,EGR1,HPGD,LYZ,RUNX2
MDM4		transcription regulator			0.00356	AXIN2,FAT3,RAC2
CHADL		other			0.00356	CSPG4,NTRK3,SMPD3
S100A8		other		-0.378	0.00357	BHLHE40,C1QB,CCND1,CD274,DDC,MMP17,NTRK3
YAP1		transcription regulator	Inhibited	-2.592	0.00361	ACTA2,ADGB,CCN1,CCND1,CD274,EGR1,FOS,MYH7,MYH9,TAGLN
NCOR2		transcription regulator			0.00362	AXIN2,C3,CCND1,FOS
PRKCB		kinase			0.00362	CCND1,EGR1,FOS,MYH7
GLI3		transcription regulator	Inhibited	-2	0.00368	CCND1,DUSP1,EGR1,Gm21596/Hmgb1,RUNX2
daidzein		chemical drug	Activated	2.236	0.00368	CCND1,FCGR2B,Fcna,FERMT3,Rnase2 (includes others)
AR		ligand-dependent nuclear receptor		0.476	0.00369	AMHR2,ATP2A2,C3,CCND1,CDH2,CKAP4,DHCR24,DISP2,EGR1,GADD45G,HSPB7,IL17RE,MYH6,PNMT,PTPRF,RARRES1
PPARG		ligand-dependent nuclear receptor		-1.202	0.00372	ACTA2,ATP2A2,C3,CCND1,CD274,FOXO6,HR,MYH7,NR1D1,PTPRF,RUNX2,SDC1,TAGLN
HDAC1		transcription regulator		0.447	0.00373	AMPD3,AXIN2,CCND1,DUSP1,EGR1,FOS,MYH7,RUNX2,TAGLN
HDAC4		transcription regulator			0.00382	C1QC,CCND1,FOS,LMOD2,RUNX2,TAGLN
IL1R1		transmembrane receptor			0.00385	ACTA2,EGR1,FOS,MYH11
trichostatin A		chemical drug		-0.481	0.00387	BMP5,CCND1,CDH2,CIITA,CISH,DUSP1,FOS,GADD45G,GRHL2,KIF20A,L1CAM,METRN,MYH7,PLXNA3,RUNX2,SDC1,TAGLN,TNC,TYRO3
Bcl9-Cbp/p300-Ctnnb1-Lef/Tcf		complex			0.00388	AXIN2,CCND1
DKK3		cytokine			0.00388	MYH11,TAGLN
MEMO1		other			0.00388	CCND1,FOS
VWF		other			0.00388	MYH11,TAGLN
PRRX1		transcription regulator			0.00388	FOS,TNC
ZIC2		transcription regulator			0.00388	AXIN2,CCND1
mir-455		microRNA			0.00388	ACTA2,CCND1
GUSB		enzyme			0.00388	CCN1,CEBPD
RTKN		other			0.00388	CDH2,FOS
IL3		cytokine		0.597	0.00392	Ccl6,CCND1,CISH,EGR1,FCGR2B,FOS,GADD45G,NACA,PROX1,VAV2
OXT		other			0.00393	FOS,MYH6,MYH7
WNT11		other			0.00393	CCN4,MYH6,MYH7
RHOA		enzyme		-1.963	0.00402	ACTA2,CCND1,FOS,RUNX2,TAGLN
IL5		cytokine		0.508	0.00408	CIITA,CISH,CKAP4,EGR1,FCGR2B,GADD45G,NACA,PDLIM1,PTPRC
STUB1		enzyme		1.029	0.00409	ACTA2,ARNTL,MYH11,TAGLN
PTGS2		enzyme		-1.109	0.00414	ADGRL3,AXIN2,CCND1,DUSP1,EGR1,FOS,RUNX2
8-bromo-cAMP		chemical reagent		-1.034	0.00429	CCND1,DUSP1,DUSP4,EGR1,FLNC,FOS,HPGD,MYH6,MYH7,MYH9,RAC2,RASGRF1,TNC
HISTONE		group			0.00432	CIITA,HPGD,PAG1
CXCL10		cytokine			0.00432	Ccl6,CD274,FOS
NPPA		other			0.00432	CCND1,DUSP1,EGR1
bufalin		chemical reagent			0.00432	CCND1,EGR1,FOS
SPIB		transcription regulator		-0.447	0.00438	EGR1,LILRB3,P2RY6,PTPRF,RAD51B
AG490		chemical - kinase inhibitor		-1.467	0.00438	ACTA2,FOS,HPGD,MYH11,TAGLN
FSH		complex		-0.456	0.0044	ACTA2,ADAMTS16,ATP2A2,AXIN2,CCND1,CDH2,DUSP1,FLNC,FOS,PTPRF,TYRO3
gentamicin		chemical drug		-1.265	0.00452	C1QB,CCND1,CPEB1,DDC,EGR1,FOS,L3HYPDH,NR1D1,RTN4RL1,Sult1a1
IL10		cytokine		0.319	0.00455	ACTA2,Ccl6,CD274,CIITA,CTSE,DUSP1,FCGR2B,FOS,HCK,HPGD,PTPN2,RARRES1
F2RL1		G-protein coupled receptor			0.00456	ACTA2,CCN1,FOS,LOXL4,TIFA
CXCR4		G-protein coupled receptor		-1.941	0.00459	CCND1,CDH2,EGR1,RUNX2
N-methyl-D-aspartate		chemical drug		-1.048	0.00459	ARNTL,C3,EGR1,FOS
HEIH		other			0.00472	DUSP1,FLNC,FOS
CDC42		enzyme			0.00472	CCND1,FOS,MYH7
TEAD		group			0.00481	CCN1,CCND1
LINC01139		other			0.00481	BHLHE40,EGR1
CD244		transmembrane receptor			0.00481	EGR1,FOS
HCRT		other			0.00481	EGR1,FOS
ACTG1		other			0.00481	ACTA2,TAGLN
TDGF1		growth factor			0.00481	MYH6,MYH7
diltiazem		chemical drug			0.00481	FOS,MYH7
calmidazolium		chemical drug			0.00481	EGR1,FOS
tiron		chemical reagent			0.00481	DUSP1,TNC
SS18-SSX1		fusion gene/product			0.00481	AXIN2,CCND1
MSC		transcription regulator	Inhibited	-2	0.00485	AMPD3,CHL1,PAG1,PIEZO2
TLR2		transmembrane receptor	Activated	2.236	0.00491	ACTA2,CEBPD,CISH,DUSP1,FOS,MX1,MYH7
CG		complex		-1.304	0.00511	ACTA2,AXIN2,BHLHE40,CCND1,CDH2,CEBPD,DUSP1,EGR1,FOS,HPGD,RUNX2,SDC1
Fgf		group			0.00516	CCND1,FOS,RUNX2
SOX17		transcription regulator			0.00516	AXIN2,CCND1,FOS
C1QA		other			0.00516	C3,CD274,EGR1
MMP14		peptidase			0.00516	CDH2,CSPG4,SDC1
UPF2		other			0.00516	BMP5,CACNA1D,CAMK2N1
SOX10		transcription regulator			0.00516	FOS,KCNB1,L1CAM
NF1		other			0.00516	AXIN2,CCND1,MYH7
RET		kinase			0.00517	CCND1,EGR1,FOS,MYH6,PER3,TNC
D-glucose		chemical - endogenous mammalian	Inhibited	-2.161	0.00521	ACTA2,ANO1,ARNTL,ATP2A2,C3,CACNA1D,CCND1,DUSP1,EGR1,FOS,MAFB,MMP17,MYH11,PTRH2,RUNX2,TAGLN
STAT5B		transcription regulator		0.198	0.00528	ATP2A2,CCND1,CISH,DDC,DUSP1,FOS,LIMD2,MYH6,MYH7,RAD51B
ESR2		ligand-dependent nuclear receptor	Inhibited	-2.619	0.00535	BMP5,C3,CACNA1D,CCN1,CCND1,CDH2,CEBPD,COL7A1,EGR1,FOS,HPGD,LOXL4,MYH6,MYH7,RUNX2,THBS4
monocrotaline		chemical toxicant			0.00542	ATP2A2,CCND1,MYH7,NOTCH3
NR3C1		ligand-dependent nuclear receptor		-0.812	0.00549	ACTA2,BHLHE40,CCN1,CCND1,CEBPD,DDC,DUSP1,DUSP4,EGR1,FOS,PNMT,PPP1R13L,PPP1R14C,PTRH2,RUNX2,ZNF704
RELA		transcription regulator		-1.976	0.00554	ACTA2,BHLHE40,C3,CCND1,CD274,CIITA,DUSP1,EGR1,FOS,GPRIN3,NMI,RUNX2
tetrachlorodibenzodioxin		chemical toxicant		-0.1	0.00554	CACNA1D,CAMK2N1,CCN1,CCND1,CMA1,FOS,Gm21596/Hmgb1,KCNA5,MYH11,MYH6,SDC1,TNC
Calcineurin A		group			0.00561	ATP2A2,CCND1,FOS
FGFR4		kinase			0.00561	CCND1,CDH2,FOS
SUMO1		enzyme			0.00561	ATP2A2,CCND1,MYH6
EWSR1		other			0.00561	CCND1,FOS,KIF20A
tazemetostat		chemical drug		0.611	0.00564	BMP5,CCND1,CDH2,L1CAM,LYZ,METRN,PLXNA3,TNC,TYRO3
BRD4		kinase	Inhibited	-2.2	0.0057	ACTA2,BHLHE40,CCND1,CD274,FOS,TYRO3
HAND2		transcription regulator			0.00571	ATP2A2,Ccl6,HSPB7,MYH6
acyline		biologic drug			0.00582	DUSP1,EGR1,FOS,GADD45G,MAFB
EPHB1		kinase			0.00584	EGR1,FOS
Rap1		group			0.00584	CDH2,FOS
MGAT1		enzyme			0.00584	ACTA2,CDH2
HTR2B		G-protein coupled receptor			0.00584	CDH2,MYH7
SNHG20		other			0.00584	CCND1,CDH2
miR-208a-3p (and other miRNAs w/seed UAAGACG)		mature microRNA			0.00584	MYH7,RUNX2
salinomycin		chemical - endogenous non-mammalian			0.00584	ACTA2,CCND1
RUVBL2		transcription regulator			0.00584	AXIN2,CCND1
AFP		transporter			0.00584	EGR1,FOS
OSTM1		other			0.00584	FOS,MAFB
H3C14		other			0.00584	ADGRL3,THBS4
clioquinol		chemical drug			0.00584	CCND1,FOS
clonidine		chemical drug			0.00584	EGR1,FOS
SS18-SSX2		fusion gene/product			0.00584	AXIN2,CCND1
NCOA1		transcription regulator		0.44	0.00588	C3,CCND1,EGR1,FOS,FRAT2,LYZ
pioglitazone		chemical drug		0.626	0.00593	ACTA2,ATP2A2,CCND1,CEBPD,EGR1,FOS,HPGD
Mapk		group			0.00605	CCND1,EGR1,FOS,HPGD,RUNX2
NFAT5		transcription regulator		-0.64	0.00607	ATP2A2,CCN4,CIITA,IFI16,SEMA4C,TNC
thioacetamide		chemical toxicant		0	0.00609	ACTA2,BHLHE40,Ctla2a,FOS,LYVE1,Ms4a6b,TAGLN,TYRO3
TERC		other			0.00609	ARNTL,EGR1,NR1D1
MEIS1		transcription regulator			0.00609	FOS,HOXA6,RUNX2
levodopa		chemical - endogenous mammalian		-0.44	0.00611	ACTA2,ATP2A2,CASZ1,CCND1,CINP,DUSP1,FOS,FRAT2,KCNA5,NTRK3,P2RY6,PIEZO2,SMPD3,TTYH1,ZNF704
SPDEF		transcription regulator			0.00634	CDH2,PTPRF,SDC1,TNC
prexasertib		chemical drug		-1	0.00634	C3,DUSP1,EGR1,FOS
SP2509		chemical reagent		-0.162	0.00638	BMP5,CCND1,CD274,CDH2,L1CAM,METRN,PLXNA3,TNC,TYRO3
cytokine		group		-1.633	0.00645	CCN1,CCND1,CISH,DUSP1,EGR1,FOS
prostaglandin E2		chemical - endogenous mammalian		-1.275	0.00649	ACTA2,CCND1,CD274,CEBPD,DUSP1,EGR1,FOS,HIVEP3,MAFB,RUNX2
MDK		growth factor			0.00659	ACTA2,PTPRC,TAGLN
amiodarone		chemical drug			0.00659	MYH6,MYH7,TAGLN
IL10RA		transmembrane receptor		-0.333	0.00665	ANO1,C3,CCN1,CTSE,F13A1,HPGD,IFI16,Sult1a1,THBS4
CRH		cytokine		-0.537	0.00667	FOS,HPGD,NTSR1,PNMT
paclitaxel		chemical drug		-0.745	0.00678	ACTA2,BHLHE40,CCND1,CD274,CELSR2,DUSP4,EGR1,KIF20A,RAC2
PKD1		ion channel		0.97	0.00693	CCN1,COL12A1,KCTD14,RUNX2,SEMA4C,SYNJ2,THG1L
CIC		transcription regulator			0.00696	CCND1,DUSP4
DRD1		G-protein coupled receptor			0.00696	EGR1,FOS
GATA5		transcription regulator			0.00696	MYH6,MYH7
GSK2193874		chemical reagent			0.00696	ACTA2,CCN1
mesalamine		chemical drug			0.00696	CD274,HPGD
PLAU		peptidase		-0.943	0.00701	ACTA2,CCN1,CCND1,CDH2
ELK1		transcription regulator		-1.077	0.00701	EGR1,FOS,RUNX2,TAGLN
IgG		complex		-0.784	0.00705	BHLHE40,C3,CEBPD,DUSP1,EGR1,FCGR2B,MAFB,MYH7,TNC
RBPJ		transcription regulator		1.446	0.00707	AXIN2,CCND1,DUSP1,FOS,SDC1,TNC
GDF11		growth factor			0.00712	ATP2A2,FOS,RUNX2
ETV6-RUNX1		fusion gene/product		-1.713	0.0072	ANO1,ARHGAP25,CDH2,IFI16,NMI,PAG1,PTPRC,PTPRCAP,RAC2
E. coli B5 lipopolysaccharide		chemical - endogenous non-mammalian		-0.639	0.00728	BHLHE40,Ccl6,CCND1,CD274,DUSP1,FOS,PTPN2,SDC1
SPARC		other		0.447	0.0073	BHLHE40,CEBPD,LOXL4,LYVE1,PAG1
ID1		transcription regulator		-1.993	0.00736	CCND1,EGR1,IFI16,RUNX2
P38 MAPK		group		-0.756	0.00749	CCND1,CEBPD,DDC,DUSP1,EGR1,FOS,KCNB1,MYH11,NOTCH3,RUNX2
FAS		transmembrane receptor		1.067	0.00749	ACTA2,CEBPD,EGR1,FCGR2B,FOS,GADD45G,NECTIN1,RUNX2,SDC1,TNC
MYC		transcription regulator		-0.508	0.00765	ARHGAP25,CAMK2N1,Ccl6,CCN4,CCND1,CD274,CDH2,CEBPD,CSPG4,DUSP1,DUSP4,EGR1,FOS,GADD45G,IFI16,LYZ,MX1,MYH7,NMI,PTPRC,RARRES1,RIN3,TNC
STAT		group			0.00767	CEBPD,CISH,FOS
GNRH		group			0.00767	DUSP1,EGR1,FOS
FGFR3		kinase			0.00767	CCND1,FOS,PROX1
ethylene glycol tetraacetic acid		chemical reagent			0.00767	ATP2A2,EGR1,FOS
steroid		chemical - endogenous mammalian			0.00767	CCN1,FOS,TNC
CD38		enzyme		0.269	0.00772	ACTA2,CISH,CKAP4,GADD45G,PDLIM1,SDC1
NCOA2		transcription regulator		0.128	0.00772	C3,CCND1,CIITA,EGR1,LYZ,NR1D1
RORC		ligand-dependent nuclear receptor			0.00772	ARNTL,CISH,DDC,DHCR24,HPGD,Sult1a1
SERPINE1		other		0	0.00772	ACTA2,DUSP1,EGR1,FOS
entinostat		chemical drug		1.131	0.00772	CCND1,DUSP1,LYVE1,RUNX2
HGF		growth factor		-0.231	0.0078	ACTA2,ARNTL,CCN1,CCND1,DUSP4,EGR1,FOS,L1CAM,LYVE1,PTPN2,PTPRF,RUNX2
5-N-ethylcarboxamido adenosine		chemical reagent		-0.555	0.00813	BHLHE40,CDH2,CEBPD,CIITA,EGR1
Histone h2a		group			0.00817	EGR1,RUNX2
GALNT3		enzyme			0.00817	CDH2,NOTCH3
DANCR		other			0.00817	CDH2,RUNX2
harmine		chemical - endogenous non-mammalian			0.00817	FOS,RUNX2
CSNK2B		kinase			0.00817	ACTA2,CCND1
CTNNBIP1		other			0.00817	AXIN2,CCND1
HSD11B2		enzyme			0.00817	ATP2A2,MYH6
MED16		transcription regulator			0.00817	CCN1,TAGLN
CRY2		enzyme			0.00817	ARNTL,FOS
BCAR1		enzyme			0.00817	CCND1,EGR1
RPS6KA4		kinase			0.00817	DUSP1,FOS
MAOA		enzyme			0.00817	CCN1,CCND1
FRS2		other			0.00817	ACTA2,TAGLN
LAMA2		other			0.00817	ACTA2,PAG1
CRY1		enzyme			0.00817	ARNTL,FOS
PPP5C		phosphatase			0.00817	CCND1,DUSP1
GREM1		other			0.00817	AXIN2,RUNX2
vatalanib		chemical drug			0.00817	ACTA2,CCND1
phencyclidine		chemical drug			0.00817	DDC,FOS
SKF-38393		chemical reagent			0.00817	EGR1,FOS
astressin 2B		biologic drug			0.00817	FOS,HPGD
TRH		other			0.00824	DUSP1,FOS,KCNA5
ARRB2		other			0.00824	ADRA2A,ATP2A2,EGR1
GNB1		enzyme			0.00824	DUSP1,MAFB,MYH11
deferoxamine		chemical drug		0.16	0.00825	BHLHE40,CACNA1G,CCND1,DUSP1,F13A1,FOS,IFI16
RORA		ligand-dependent nuclear receptor			0.00845	ARNTL,CISH,DDC,DHCR24,HPGD,NR1D1,Sult1a1
cyclic AMP		chemical - endogenous mammalian		-0.823	0.00865	ACTA2,ADRA2A,CCND1,CDH2,CEBPD,EGR1,FOS,PNMT
PPARGC1A		transcription regulator		1.522	0.00868	ARNTL,C3,CCN4,CEBPD,FOS,FREM1,MYH6,MYH7,OLFML3,RPA3,RUNX2
GH1		growth factor		-0.614	0.00872	CDH2,CEBPD,CISH,EGR1,FOS
testosterone		chemical - endogenous mammalian		-1.676	0.00876	ADRA2A,AMHR2,ATP2A2,CCND1,CDH2,DHCR24,EGR1,FOS,MX1,SDC1
CDKN1A		kinase			0.00884	ACTA2,CCN1,CCND1,DUSP1,KIF20A,PARP2,PTPRC,RPA3
TNFSF11		cytokine		-0.517	0.00884	CCND1,DUSP1,FERMT3,FOS,HCK,MAFB,PAG1,SDC1
PLAUR		transmembrane receptor			0.00884	ACTA2,CCND1,CDH2
carbamylcholine		chemical drug			0.00884	CCND1,EGR1,FOS
sorafenib		chemical drug			0.00884	ACTA2,CCND1,CISH
metformin		chemical drug		1.204	0.00887	ACTA2,CCND1,CD274,FOS,MX1,RTN4RL1,RUNX2
BHLHE40	-1.5	transcription regulator		-0.447	0.00903	ACTA2,CCN4,Cmah,IFI16,NTRK3
1,4-bis[2-(3,5-dichloropyridyloxy)]benzene		chemical toxicant		0.418	0.00903	CCN4,CCND1,CKAP4,RARRES1,Sult1a1
isobutylmethylxanthine		chemical toxicant		0.254	0.00908	CCND1,CEBPD,EGR1,FOS,NOTCH3,TNC,TYRO3
NRG1		growth factor	Inhibited	-2.586	0.00921	CCN1,CCND1,DUSP1,DUSP4,EGR1,FOS,L1CAM,MYH6
dinoprost		chemical - endogenous mammalian			0.00929	ATP2A2,CCND1,FOS,RUNX2
NUPR1		transcription regulator		1.026	0.00931	ACTA2,ADGRL3,CAMK2N1,CCN1,CDCA8,DHCR24,DPH6,HIVEP3,KIF20A,NR1D1,PER3,THG1L
Rac		group			0.00947	CCND1,FOS
GALNT6		enzyme			0.00947	CDH2,EPHB2
COL9A1		other			0.00947	COL12A1,THBS4
F10		peptidase			0.00947	CCN1,EGR1
RLN2		other			0.00947	ACTA2,FOS
MGAT3		enzyme			0.00947	CDH2,NOTCH3
AIF1		other			0.00947	ACTA2,CCND1
NR1D2		ligand-dependent nuclear receptor			0.00947	ARNTL,NR1D1
CAMKK2		kinase			0.00947	CCND1,KCNB1
buthionine sulfoximine		chemical drug			0.00947	CD274,FOS
growth factor		group			0.00947	DUSP1,FOS
Cd2+		chemical toxicant			0.00947	CCND1,FOS
conjugated linoleic acid		chemical drug			0.00947	DUSP1,FCGR2B,FOS
propranolol		chemical drug			0.00947	ATP2A2,DUSP1,FOS
salmonella minnesota R595 lipopolysaccharides		chemical - endogenous non-mammalian		0.6	0.00966	ARHGAP25,Ccl6,CEBPD,EGR1,FOS
AMPK		complex		-1.159	0.00966	CIITA,DUSP4,EGR1,KCNB1,RUNX2
PTTG1		transcription regulator		0.849	0.00971	CCND1,CDH2,PARP2,RAD51B
metronidazole		chemical drug		-0.447	0.00999	ACTA2,C1QB,CCND1,FOS,RTN4RL1
MYCN		transcription regulator		-0.923	0.0101	CCND1,CIITA,CKAP4,DUSP4,MYH9,MYOM3,NACA,PDLIM1,TAGLN
MSX2		transcription regulator			0.0101	CCND1,CDH2,PROX1
ATF1		transcription regulator			0.0101	CIITA,EGR1,FOS
AGTR1		G-protein coupled receptor			0.0101	CCND1,DUSP1,FOS
ibuprofen		chemical drug			0.0101	CCND1,COL12A1,PTPRC
MMP9		peptidase			0.0101	ACTA2,CCND1,FOS,HPGD
captopril		chemical drug		1	0.0101	Ms4a6b,MYH6,MYH7,THBS4
BDNF		growth factor		-0.24	0.0103	ATP2A2,BHLHE40,CCN1,CSPG4,DUSP1,DUSP4,EGR1,FOS,TAGLN
PSMB11		peptidase		0.447	0.0103	CCND1,COL27A1,EGFLAM,L1CAM,PTPRC
PTPN11		phosphatase		-1.97	0.0106	ATP2A2,CCND1,EGR1,FOS
Interferon alpha		group		0.142	0.0106	C3,CCND1,CD274,CIITA,CISH,FCGR2B,FOS,IFI16,MX1,MYH7,NMI
leukotriene A4		chemical - endogenous mammalian			0.0107	TNC
CSDE1 HNRNPD PABP PAIP1 SYNCRIP		complex			0.0107	FOS
L-alpha-lysophosphatidylcholine, stearoyl		chemical - endogenous mammalian			0.0107	Gm21596/Hmgb1
LM-1685		chemical reagent			0.0107	CCND1
ABLIM2		other			0.0107	TAGLN
peptide YY 3-36		biologic drug			0.0107	FOS
TRIM72		enzyme			0.0107	ACTA2
Has		group			0.0107	CCN4
growth factor receptor		group			0.0107	FOS
budesonide/formoterol		chemical drug			0.0107	CD274
GSK 189254		chemical drug			0.0107	FOS
(-)-OSU 6162		chemical drug			0.0107	FOS
CWH43		other			0.0107	L1CAM
NCK		group			0.0107	CCND1
pridopidine		chemical drug			0.0107	FOS
FBXO31		enzyme			0.0107	CCND1
SRF-ELK1		complex			0.0107	FOS
KREMEN1		other			0.0107	AXIN2
ABLIM3		other			0.0107	TAGLN
KCNJ12		ion channel			0.0107	CCND1
CALCOCO1		transcription regulator			0.0107	CCND1
PPIP5K1		phosphatase			0.0107	RUNX2
URGCP		other			0.0107	CCND1
FNDC3B		other			0.0107	RUNX2
TMEM184A		other			0.0107	DUSP1
HNRNPLL		other			0.0107	PTPRC
MPP3		kinase			0.0107	NECTIN1
CCDC62		transcription regulator			0.0107	CCND1
CMTM4		cytokine			0.0107	CD274
FGF14		growth factor			0.0107	FOS
CMTM6		cytokine			0.0107	CD274
TRPM3		ion channel			0.0107	EGR1
PLAC1		other			0.0107	CCND1
LGR6		G-protein coupled receptor			0.0107	ACTA2
NVP-AEW541		chemical - kinase inhibitor			0.0107	TYRO3
hispidulin		chemical drug			0.0107	EGR1
cabozantinib		chemical drug			0.0107	CD274
vasopressins		biologic drug			0.0107	FOS
Integrin alpha 5 beta 1		complex			0.0107	CCND1
mediator		complex			0.0107	FOS
Mapk kinase		group			0.0107	CCND1
DLAT		enzyme			0.0107	CISH
ARHGEF17		other			0.0107	FOS
Tenascin		group			0.0107	CCND1
CYP21A2		enzyme			0.0107	PNMT
MAP1B		other			0.0107	MAP1A
MYLPF		other			0.0107	ACTA2
KIFAP3		other			0.0107	FOS
TRIM23		enzyme			0.0107	ANO1
PPY		other			0.0107	FOS
LINC01133		other			0.0107	AXIN2
GPHA2		other			0.0107	FOS
ADCY2		enzyme			0.0107	CCND1
CFI		peptidase			0.0107	C3
GFUS		enzyme			0.0107	ACTA2
miR-513a-5p (miRNAs w/seed UCACAGG)		mature microRNA			0.0107	CD274
miR-3584-5p (and other miRNAs w/seed GGAGGAG)		mature microRNA			0.0107	NTRK3
KREMEN2		other			0.0107	AXIN2
NPVF		other			0.0107	FOS
EXOC5		other			0.0107	ACTA2
CPA3		peptidase			0.0107	CMA1
ponatinib		chemical drug			0.0107	DHCR24
icaritin		chemical drug			0.0107	CD274
TOB2		other			0.0107	CCND1
KCNA1		ion channel			0.0107	KCNB1
ITIH5		other			0.0107	ACTA2
SLC1A2		transporter			0.0107	FOS
GTPBP4		enzyme			0.0107	CCND1
GPHB5		other			0.0107	FOS
SCN7A		ion channel			0.0107	FOS
HSPB7	-1.81	other			0.0107	LMOD2
ANKS1A		other			0.0107	FOS
TM7SF2		enzyme			0.0107	NOTCH3
PTPRU		phosphatase			0.0107	CCND1
PTCRA		other			0.0107	NOTCH3
PMS2		enzyme			0.0107	CCND1
EPGN		growth factor			0.0107	FOS
TAX1BP3		transcription regulator			0.0107	FOS
ceritinib		chemical drug			0.0107	CD274
CFD		peptidase			0.0107	C3
ABLIM1		other			0.0107	TAGLN
BARX1		transcription regulator			0.0107	L1CAM
Tnxa-ps1		other			0.0107	DUSP1
RXFP1		G-protein coupled receptor			0.0107	ACTA2
RAB5B		enzyme			0.0107	FOS
CDK20		kinase			0.0107	CCND1
cytarabine/filgrastim/fludarabine phosphate		biologic drug			0.0107	FOS
PTOV1		other			0.0107	CCND1
CHRM2		G-protein coupled receptor			0.0107	EGR1
PTPRCAP	4.61	other			0.0107	PTPRC
ZNF140		transcription regulator			0.0107	FCGR2B
CML advanced glycation end products		chemical reagent			0.0107	EGR1
RPLP0		other			0.0107	CCND1
levamlodipine		chemical drug			0.0107	CD274
typhoid vaccine Ty21a		biologic drug			0.0107	PTPRC
fluticasone/salmeterol		chemical drug			0.0107	CD274
NBI 27914		chemical drug			0.0107	FOS
guanfacine		chemical drug			0.0107	FOS
ondansetron		chemical drug			0.0107	FOS
nafoxidine		chemical drug			0.0107	C3
cyclothiazide		chemical drug			0.0107	EGR1
flurothyl		chemical drug			0.0107	FOS
L 733060		chemical reagent			0.0107	FOS
sulfaphenazole		chemical drug			0.0107	CCND1
selfotel		chemical drug			0.0107	FOS
(R)-5-(2-azetidnylmethoxy)-2-chloropyridine		chemical drug			0.0107	FOS
Ro 20-1724		chemical reagent			0.0107	CCND1
arachidonyl-2-chloroethylamide		chemical reagent			0.0107	EGR1
ONO-8711		chemical drug			0.0107	FOS
anti-miR-302d		chemical reagent			0.0107	CCND1
AP-1 decoy		chemical reagent			0.0107	DUSP1
anti-miR-302c inhibitor		chemical reagent			0.0107	CCND1
beta-penta-O-galloyl-glucose		chemical - endogenous non-mammalian			0.0107	CCND1
miR-140 inhibitor		chemical reagent			0.0107	CD274
anti-miR-142 inhibitor		chemical reagent			0.0107	CD274
miR-340 inhibitor		chemical reagent			0.0107	CD274
miR-383 inhibitor		chemical reagent			0.0107	CD274
cilengitide		biologic drug			0.0107	CD274
CTOP		chemical reagent			0.0107	FOS
Ac-DEVD-CHO		chemical reagent			0.0107	FOS
ibutamoren		chemical drug			0.0107	FOS
LY 354740		chemical drug			0.0107	FOS
droxidopa		chemical drug			0.0107	FOS
S(-)-carbidopa		chemical drug			0.0107	FOS
sarcosine		chemical - endogenous mammalian			0.0107	FOS
fucose		chemical - endogenous mammalian			0.0107	ACTA2
NSC 228155		chemical reagent			0.0107	CCND1
pituitary adenylate cyclase-activating polypeptide		biologic drug			0.0108	AXIN2,CCND1,EGR1
RPS6KB1		kinase			0.0108	CCND1,DHCR24,MYH11
everolimus		chemical drug			0.0108	AXIN2,CCND1,CD274
Nos		group			0.0108	EGR1,FOS
WP1066		chemical drug			0.0108	ACTA2,CD274
TCF/LEF		group			0.0108	CCND1,RUNX2
PDGFRB		kinase			0.0108	ACTA2,MYH11
Betacatenin/TCF		complex			0.0108	CCND1,RUNX2
RXFP2		G-protein coupled receptor			0.0108	AMHR2,HR
miR-148a-3p (and other miRNAs w/seed CAGUGCA)		mature microRNA			0.0108	ACTA2,DUSP1
GHRHR		G-protein coupled receptor			0.0108	CCND1,FOS
RGCC		other			0.0108	ACTA2,CDH2
SP2		transcription regulator			0.0108	CCND1,FOS
GTF2I		transcription regulator			0.0108	CCND1,FOS
Smad2/3/4		group			0.0108	ACTA2,CDH2
NUP98-KDM5A		fusion gene/product			0.0108	Ccl6,LYZ
NUP98-NSD1		fusion gene/product			0.0108	Ccl6,LYZ
PRKCA		kinase		0	0.011	CCND1,CIITA,EGR1,FOS,RUNX2
RETNLB		other		-1.067	0.0111	ACTA2,CCN4,CTSE,THBS4
dehydroisoandrosterone		chemical - endogenous mammalian		0.057	0.0111	CCND1,KCNA5,MYH6,MYH7
fulvestrant		chemical drug		1.127	0.0111	C3,CCN1,CCND1,CEBPD,DHCR24,EGR1,FOS,MYH6
STAT5a/b		group		-0.105	0.0114	CCND1,CISH,DUSP1,FOS,PROX1
DMP1		other			0.0115	C1QB,F13A1,RUNX2
EIF3E		other			0.0115	CCND1,CDCA8,TNC
PRKN		enzyme			0.0115	ACTA2,AXIN2,CCND1
methyl methanesulfonate		chemical toxicant			0.0115	EGR1,GADD45G,NMI
fasudil		chemical drug			0.0115	ACTA2,MYH11,TAGLN
PIN1		enzyme		-1.08	0.0115	CCND1,CD274,CDH2,NOTCH3
PPP3CA		phosphatase			0.0115	ATP2A2,C3,CDH2,RUNX2
5-azacytidine		chemical drug		-1.554	0.0117	CIITA,DUSP1,MYH6,MYH7,NTRK3,XRCC4
GSK3B		kinase		0.995	0.0117	ATP2A2,CCND1,FOS,MYH6,NTSR1
CNTF		cytokine			0.012	CEBPD,CISH,EGR1,FOS
lipid A		chemical toxicant			0.0122	C3,FCGR2B,PTPRC
Collagen(s)		complex			0.0122	C3,CCN1,TNC
EIF4EBP1		translation regulator			0.0122	CCND1,CEBPD,EGR1
ZNF281		transcription regulator			0.0122	Ccl6,GADD45G,XRCC4
GPX1		enzyme			0.0122	ACTA2,COX4I2,DUSP4
HBEGF		growth factor			0.0122	BHLHE40,CCND1,EGR1
Ro31-8220		chemical - kinase inhibitor			0.0122	DUSP1,DUSP4,EGR1
CSF3		cytokine		0.359	0.0123	CEBPD,CISH,EGR1,FOS,GADD45G,LYZ
epoprostenol		chemical - endogenous mammalian			0.0123	EGR1,FOS
fluoride		chemical - endogenous mammalian			0.0123	FOS,RUNX2
NSD1		transcription regulator			0.0123	BLOC1S2,POLR2A
Retnla		other			0.0123	ACTA2,MYH7
NREP		other			0.0123	ACTA2,TAGLN
CSK		kinase			0.0123	FOS,TAGLN
MAML1		transcription regulator			0.0123	CCND1,EGR1
IL16		cytokine			0.0123	CMA1,FOS
cyclopiazonic acid		chemical - endogenous non-mammalian			0.0123	EGR1,FOS
tranylcypromine		chemical drug			0.0123	CD274,FOS
2-acetylaminofluorene		chemical toxicant			0.0123	CCND1,NOTCH3
spermidine		chemical - endogenous mammalian			0.0123	FOS,PTPN2
SMAD4		transcription regulator		-1.936	0.0124	CCND1,CDH2,COL7A1,FOS,NOTCH3,PTPRC,RUNX2,TNC
nicotine		chemical drug		-1.169	0.0125	CACNA1D,CCND1,EGR1,FOS,Gm21596/Hmgb1,KCNB1,PNMT
HMOX1		enzyme		1.387	0.0125	ACTA2,CCND1,CD274,FOS,MYH6
MAPK7		kinase		-0.763	0.0125	CCND1,CDH2,DHCR24,DUSP1
fluoxetine		chemical drug			0.0125	EGR1,FOS,KCNA5,TAGLN
apigenin		chemical - endogenous non-mammalian			0.0125	CCND1,FOS,MYH6,TAGLN
MYB		transcription regulator		-1.744	0.0126	AXIN2,BHLHE40,C3,CCND1,CDH2,SDC1
NGF		growth factor		-1.57	0.0128	AXIN2,CCND1,DUSP1,DUSP4,EGR1,FOS,PNMT
GLI1		transcription regulator		1.126	0.0128	ANO1,CCN1,CCND1,CLMN,DUSP4,EGR1,FOS,HPGD,PTPN2,PTPRF,RUNX2,TNC
BMP7		growth factor		-0.446	0.0129	ACTA2,CAMK2N1,CDH2,CEBPD,RUNX2,TAGLN
Wnt		group			0.013	CDH2,EDAR,RUNX2
HOTAIR		other			0.013	ACTA2,CDH2,MX1
acetovanillone		chemical drug			0.013	CACNA1G,DUSP1,TAGLN
RUNX3		transcription regulator			0.0133	CCN1,CCND1,CIITA,COL12A1,LILRB3
IL1RN		cytokine		-0.492	0.0133	ACTA2,CIITA,L1CAM,MX1,RARRES1
MAPK3		kinase		-1.188	0.0135	CCND1,DUSP4,EGR1,FOS
MAPK8		kinase		-1.446	0.0136	CCND1,CDH2,DUSP1,DUSP4,EGR1,FOS
HOXA9		transcription regulator			0.0136	ARNTL,CISH,LYZ,MAFB,PTPRC,PTPRCAP
let-7		microRNA		0.572	0.0136	ACTA2,CCND1,CDCA8,CDH2,CEBPD,COL27A1,LSM6
PRDM1		transcription regulator		0.639	0.0137	AXIN2,BMP5,CASZ1,CIITA,FOS,HCK,MAFB,PROX1
RAS		group	Inhibited	-2.093	0.0137	CCND1,CD274,EGR1,FOS,MYH11
PITX2		transcription regulator		-0.744	0.0137	CACNA1G,CCND1,CDH2,EGR1,HPGD
TCF7		transcription regulator			0.0137	AXIN2,CEBPD,FOS
leukotriene C4		chemical - endogenous mammalian			0.0139	EGR1,FOS
pCPT-cAMP		chemical - kinase inhibitor			0.0139	EGR1,FOS
triclosan		chemical drug			0.0139	ACTA2,FOS
Integrin		complex			0.0139	CCND1,FOS
FZD9		G-protein coupled receptor			0.0139	CDH2,IFI16
PPP1R1B		phosphatase			0.0139	CCND1,FOS
mir-205		microRNA			0.0139	AXIN2,RUNX2
CCAT2		other			0.0139	ACTA2,CCND1
silicon dioxide		chemical drug			0.0139	EGR1,FOS
amlodipine		chemical drug			0.0139	CD274,MYH7
ethidium		chemical drug			0.0139	CCN1,CCND1
IRF2		transcription regulator			0.0141	CCND1,CIITA,MYH9,RARRES1,SDC1
PRKAA2		kinase			0.0145	ACTA2,DUSP4,EGR1,RTN4RL1,TTYH1
Sb202190		chemical - kinase inhibitor		1.213	0.0145	ACTA2,CCND1,CDH2,EGR1,FOS
Hsp27		group			0.0145	CCND1,CD274,FOS
NOTCH2		transcription regulator			0.0145	ACTA2,MYH11,TAGLN
quinolinic acid		chemical - endogenous mammalian			0.0145	EGR1,FOS,NTRK3
IFN Beta		group		-0.875	0.0146	CD274,CEBPD,DUSP1,IFI16,MX1,MYH7
APP		other		0.464	0.0146	ACTA2,ARNTL,AXIN2,C3,CCND1,CDH2,EGR1,EPHB2,FCGR2B,FOS,HIVEP3,IFI16,KCNB1,L1CAM,MAFB,NR1D1,PTPRC,TAGLN
NPC1		transporter			0.0146	ARNTL,CCND1,EGR1,LYZ
cholesterol		chemical - endogenous mammalian		1.982	0.0148	ACTA2,C1QC,DDC,FCGR2B,KCNA5,LYZ,MYH11
MAPT		other			0.0148	C1QB,C3,Ccl6,CCND1,CD274,FCGR2B,FLNC,FOS,IFI16,LYZ,MAP1A,PTPRC
WBP2		transcription regulator		-0.659	0.015	AXIN2,CSPG4,EGR1,NECTIN1,TAGLN
NR4A3		ligand-dependent nuclear receptor		0.235	0.0152	ACTA2,CCND1,KIF20A,MYH11
NCOA3		transcription regulator		-1.965	0.0152	CCN1,CCND1,MYH11,TAGLN
FGF19		growth factor			0.0152	CCND1,CTSE,EGR1,FOS
haloperidol		chemical drug			0.0152	CACNA1D,EGR1,FOS,RASGRF1
IFNB1		cytokine		-0.324	0.0153	BHLHE40,CD274,CDH2,COL12A1,FOS,IFI16,MX1,NMI
NKX2-1		transcription regulator			0.0153	GRHL2,HCK,LYZ,MYH11,RAC2,TNC
IL24		cytokine			0.0154	CCND1,GADD45G,XRCC4
TFAP4		transcription regulator			0.0154	CDH2,EGR1,FOS
IL11RA		transmembrane receptor			0.0154	ACTA2,Ccl6,FOS
N(6)-(3-iodobenzyl)-5'-N-methylcarboxamidoadenosine		chemical drug			0.0155	CCND1,FOS
glycine		chemical - endogenous mammalian			0.0155	CCND1,FOS
Pdgf Ab		complex			0.0155	CCND1,FOS
HCAR2		G-protein coupled receptor			0.0155	KIF20A,NMI
FZD8		G-protein coupled receptor			0.0155	ACTA2,MYH6
ghrelin		biologic drug			0.0155	EGR1,FOS
GRK2		kinase			0.0155	FOS,MYH11
mir-322		microRNA			0.0155	CDH2,MYH7
BARX2		transcription regulator			0.0155	ACTA2,L1CAM
YY2		transcription regulator			0.0155	FOS,MYH6
indirubin		chemical drug			0.0155	CCN1,CCND1
pimozide		chemical drug			0.0155	CCND1,CISH
quinpirole		chemical reagent			0.0155	CACNA1D,FOS
acadesine		chemical drug			0.0155	DUSP4,EGR1
ILF3		transcription regulator		0.561	0.0158	CIITA,FOS,MAFB,TNC
APOE		transporter		0.946	0.0158	ACTA2,C1QB,C1QC,CCN1,CCND1,EGR1,FCGR2B,FOS,TIFA
Growth hormone		group		-0.461	0.0161	C3,CCND1,CEBPD,CISH,EGR1,FOS,NR1D1
BAPTA-AM		chemical reagent			0.0162	CISH,EGR1,FOS
PELP1		other		-0.152	0.0163	CCND1,COL12A1,FOS,LOXL4,TAGLN
miR-17-5p (and other miRNAs w/seed AAAGUGC)		mature microRNA		1.934	0.0164	ACTA2,CCN1,CCND1,RUNX2
phorbol esters		chemical - other		-1.953	0.0164	CDH2,DUSP1,EGR1,FOS
TCF		group			0.0164	CCND1,EGR1,F13A1,FOS
rosiglitazone		chemical drug		1.105	0.0165	C1QB,C1QC,C3,CCN4,CCND1,CIITA,FOS,HPGD,NR1D1,RUNX2,TNC
bucladesine		chemical toxicant		-1.583	0.0166	AXIN2,CACNA1G,CASZ1,CCND1,CDH2,DUSP1,EGR1,FOS,TYRO3
TP53		transcription regulator		-1.203	0.0169	ACTA2,ATG10,AXIN2,BHLHE40,C1QC,CAMK2N1,CCN1,CCND1,CEBPD,COL7A1,DHCR24,DUSP1,DUSP4,EGR1,FOS,GADD45G,HSPB7,IFI16,KCNB1,LYZ,MAFB,MX1,MYH9,NOTCH3,PARP2,PDLIM1,PPP1R13L,RAC2,RUNX2,THBS4,TNC
SOCS3		phosphatase			0.017	CCND1,EGR1,FOS,MX1
8-chlorophenylthio-adenosine 3',5'-cyclic monophosphate		chemical - kinase inhibitor			0.0171	ATP2A2,CEBPD,DUSP1
fluocinolone acetonide		chemical drug			0.0171	KCNB1,PER3,RUNX2
TRPS1		transcription regulator			0.0171	DPEP2,RUNX2,SMPD3
MEN1		transcription regulator			0.0171	CCND1,FOS,RUNX2
ITGB2		transmembrane receptor			0.0171	ACTA2,RAC2,RUNX2
PLK1		kinase			0.0171	ACTA2,CDH2,IFI16
IRF9		transcription regulator			0.0171	CIITA,MX1,MYH7
TEAD2		transcription regulator			0.0171	CCN1,CCND1,TAGLN
mir-30		microRNA			0.0171	ADRA2A,MYH7,RUNX2
ziritaxestat		chemical drug			0.0171	FYB1,MX1,TAGLN
RHOJ		enzyme			0.0172	ATP2A2,MYH9
TFEC		transcription regulator			0.0172	F13A1,MYH9
STAT3 inhibitor VI		chemical reagent			0.0172	CD274,MYH7
S1PR2		G-protein coupled receptor			0.0172	ACTA2,FOS
KCNIP3		transcription regulator			0.0172	CCND1,FOS
MUC4		other			0.0172	CCND1,CDH2
VHL		transcription regulator			0.0173	BHLHE40,CCND1,CDH2,NEK8,TAGLN
VEGFA		growth factor	Inhibited	-2.243	0.0173	ACTA2,CCN1,CCND1,DUSP4,EGR1,FOS,RUNX2,TNC
mir-29		microRNA			0.0176	ACTA2,CCND1,CDH2,RUNX2
INHBA		growth factor		-1.709	0.0176	ACTA2,EDAR,F13A1,MAFB,TAGLN,ZNF518A
deoxycholate		chemical - endogenous mammalian			0.018	CCND1,EGR1,HPGD
SRC (family)		group			0.018	CDH2,EGR1,KCNB1
MAP2K5		kinase			0.018	CCND1,DHCR24,FOS
RAC2	2.11	enzyme			0.018	CDH2,FOS,RUNX2
CDX1		transcription regulator			0.018	CCND1,CTSE,DDC
EPAS1		transcription regulator	Inhibited	-2.186	0.0181	BHLHE40,CCN1,CCND1,CD274,FOS,L1CAM,NEK8
CCL2		cytokine			0.0182	ACTA2,CCND1,CEBPD,FOS
RARG		ligand-dependent nuclear receptor			0.0182	DUSP1,EGR1,FOS,MAFB
WNT5A		cytokine		-0.429	0.0185	ADGRL3,AXIN2,C15orf65,CCND1,RUNX2,SDC1
SYVN1		transporter	Inhibited	-2.236	0.0187	BHLHE40,CCND1,CSPG4,DUSP1,L1CAM
2-amino-5-phosphonovaleric acid		chemical - other	Activated	2.19	0.0187	DUSP1,EGR1,FOS,GADD45G,Zfp60
IHH		enzyme		-0.686	0.0189	CCND1,CMA1,COL27A1,RUNX2
CL097		chemical reagent			0.019	CD274,MX1
miR-296-5p (miRNAs w/seed GGGCCCC)		mature microRNA			0.019	CCND1,TNC
mir-218		microRNA			0.019	CDH2,LOXL4
HOXD3		transcription regulator			0.019	SDC1,TAGLN
DUSP5		phosphatase			0.019	EGR1,HIVEP3
STMN1		other			0.019	CCND1,EGR1
biochanin A		chemical toxicant			0.019	RUNX2,Sult1a1
CCN5		growth factor			0.019	ACTA2,AXIN2,CCND1
FHL2		transcription regulator			0.019	ACTA2,CCND1,TAGLN
mir-223		microRNA		-0.447	0.0192	ACTA2,AMPD3,CCND1,CD274,IFI16
DYSF		other			0.0195	C1QB,FCGR2B,IFI16,LYZ
cobalt chloride		chemical reagent		-1.273	0.0195	ACTA2,BHLHE40,CD274,DUSP1
let-7a-5p (and other miRNAs w/seed GAGGUAG)		mature microRNA	Activated	2.418	0.0197	ACTA2,CCND1,CDH2,COL27A1,LOXL4,TAGLN
platelet activating factor		chemical - endogenous mammalian			0.0199	CDH2,EGR1,FOS
1,25-dihydroxyvitamin D		chemical drug			0.0199	CCND1,EGR1,PTPRC
DETA-NONOate		chemical reagent			0.0199	CCND1,DUSP1,FOS
VDR		transcription regulator		-0.758	0.0199	ACTA2,CCND1,CISH,EGR1,GADD45G,PTPRF,RUNX2
IRF1		transcription regulator		0.011	0.0202	ACTA2,CCND1,CD274,CDH2,CIITA,MX1
bisphenol A		chemical - endogenous mammalian		0.64	0.0202	C3,CCN1,CCND1,EGR1,FOS,TNC
HDAC3		transcription regulator			0.0202	CCND1,CDH2,FOS,TAGLN
ERN1		kinase		-1.177	0.0203	ACTA2,ATP2A2,CEBPD,LPCAT2,MYH7
Collagen type IV		complex			0.0208	ACTA2,TAGLN
SPZ1		transcription regulator			0.0208	CCND1,CDH2
ELK4		transcription regulator			0.0208	EGR1,FOS
AXIN1		other			0.0208	CCND1,FOS
SMARCE1		transcription regulator			0.0208	FOS,L1CAM
ADM2		other			0.0208	DDC,FOS
PCDH11Y		other			0.0208	AXIN2,CCND1
PD 153035		chemical drug			0.0208	CCND1,FOS
epirubicin		chemical drug			0.0208	CCND1,DUSP1
salvin		chemical toxicant			0.0208	CCND1,EGR1
leukotriene D4		chemical - endogenous mammalian			0.0209	CCN1,DUSP1,EGR1
ICAM1		transmembrane receptor			0.0209	ACTA2,CDH2,FOS
3-methylcholanthrene		chemical toxicant			0.0209	CCN1,CCND1,FOS
colchicine		chemical drug			0.0209	ACTA2,FOS,MX1
KITLG		growth factor		-0.811	0.0211	CISH,CMA1,DHCR24,EGR1,FOS,HCK,XRCC4
cysteinyl-leukotriene		chemical - endogenous mammalian			0.0212	FOS
isopropyl thiogalactoside		chemical reagent			0.0212	CCND1
ginsenoside Rh2		chemical - endogenous non-mammalian			0.0212	FOS
androgen receptor antagonist (S)-11		chemical reagent			0.0212	CCND1
androgen receptor antagonist (R)-9		chemical reagent			0.0212	CCND1
ARHGEF12		other			0.0212	ACTA2
CHCHD10		other			0.0212	COX4I2
CERT1		kinase			0.0212	CCND1
lonaprisan		chemical drug			0.0212	CCND1
PLA2		group			0.0212	FOS
Cry-Period		complex			0.0212	ARNTL
NPS		other			0.0212	FOS
nitrosomethylurethane		chemical reagent			0.0212	CCND1
PDZD11		other			0.0212	NECTIN1
NMRAL1		other			0.0212	MX1
REM2		enzyme			0.0212	CCND1
RPRD1B		other			0.0212	CCND1
CCDC88C		other			0.0212	CCND1
OSI-027		chemical drug			0.0212	CCND1
CHMP3		other			0.0212	KCNA5
Snhg7		other			0.0212	ACTA2
BATF2		transcription regulator			0.0212	CCN1
VENTX		transcription regulator			0.0212	CCND1
PLEKHA7		other			0.0212	NECTIN1
MRGPRX1		G-protein coupled receptor			0.0212	EGR1
ETS-ELK1		complex			0.0212	CCND1
CTNNβ-LEF1		complex			0.0212	CCND1
masitinib		chemical drug			0.0212	DHCR24
OMG		G-protein coupled receptor			0.0212	FOS
TNKS2		enzyme			0.0212	AXIN2
INTERLEUKIN		group			0.0212	FOS
EIF4H		translation regulator			0.0212	CCND1
RNMT		enzyme			0.0212	CCND1
CTS-1027		chemical drug			0.0212	ACTA2
MCF2L		other			0.0212	CCND1
IL3RA		transmembrane receptor			0.0212	PROX1
MAPK8IP2		other			0.0212	FOS
ACTC1		enzyme			0.0212	ACTA2
PTPRF	-1.79	phosphatase			0.0212	CCND1
DAPK3		kinase			0.0212	CCND1
RAC3		enzyme			0.0212	CCND1
GAS5-AS1		other			0.0212	ACTA2
NMB		other			0.0212	FOS
miR-509-3p (miRNAs w/seed GAUUGGU)		mature microRNA			0.0212	NTRK3
IKKbeta inhibitor		chemical drug			0.0212	CDH2
NID1		other			0.0212	PTPRF
apilimod		chemical drug			0.0212	RAC2
CCNDBP1		other			0.0212	CCND1
EHD3		other			0.0212	CACNA1G
NASP		other			0.0212	CCND1
BCAN		other			0.0212	CDH2
ARHGEF28		other			0.0212	FOS
OSTF1		transcription regulator			0.0212	RUNX2
β-catenin-BCL9-PYGO-TCF/LEF		complex			0.0212	AXIN2
GAD1		enzyme			0.0212	FOS
FBXO4		enzyme			0.0212	CCND1
BCLAF1		transcription regulator			0.0212	CCND1
POU4F3		transcription regulator			0.0212	FOS
GABRG2		ion channel			0.0212	FOS
ILKAP		phosphatase			0.0212	CCND1
NAGLU		enzyme			0.0212	LYZ
RAMP3		G-protein coupled receptor			0.0212	FOS
TNNT2		other			0.0212	MYH7
TH		enzyme			0.0212	FOS
FOXL1		transcription regulator			0.0212	SDC1
DPH1		other			0.0212	CCND1
PDHA1		enzyme			0.0212	CCND1
GRAP		other			0.0212	FOS
TRIM54		other			0.0212	FLNC
UBE2V1		transcription regulator			0.0212	FOS
EXOSC10		kinase			0.0212	FOS
H1f4		other			0.0212	AXIN2
H1-5		other			0.0212	AXIN2
RPS4Y1		other			0.0212	CDH2
GTPL714		chemical reagent			0.0212	MYH7
sorafenib derivative SC-1		chemical reagent			0.0212	CCND1
1-(3-chlorophenyl)piperazine		chemical drug			0.0212	FOS
NPC 15437		chemical - kinase inhibitor			0.0212	FOS
bunazosin		chemical drug			0.0212	CCND1
phosphorylethanolamine		chemical - endogenous mammalian			0.0212	CCND1
ethyl methanesulfonate		chemical toxicant			0.0212	CIITA
inostamycin		chemical reagent			0.0212	CCND1
amlexanox		chemical drug			0.0212	CCND1
bepridil		chemical drug			0.0212	KCNA5
(S)-flurbiprofen		chemical drug			0.0212	CCND1
chlordiazepoxide		chemical drug			0.0212	FOS
GYKI 52466		chemical drug			0.0212	FOS
hypericin		chemical drug			0.0212	ATP2A2
nisoldipine		chemical drug			0.0212	FOS
AGI-1095		chemical reagent			0.0212	EGR1
EWSR1-WT1		fusion gene/product			0.0212	EGR1
ropinirole		chemical drug			0.0212	EGR1
tegaserod		chemical drug			0.0212	FOS
veratridine		chemical toxicant			0.0212	FOS
teleocidins		chemical toxicant			0.0212	FOS
D-lysergic acid diethylamide		chemical drug			0.0212	DDC
cyclosporin H		chemical reagent			0.0212	EGR1
5-thio-D-glucose		chemical reagent			0.0212	FOS
NCOR1		transcription regulator			0.0216	CCND1,DUSP1,LYZ,NR1D1
MITF		transcription regulator		1.219	0.0219	CDCA8,CMA1,FOS,HPGD,KIF20A,RPA3,SDC1
VEGFB		growth factor			0.0219	ATP2A2,MYH6,MYH7
GHR		transmembrane receptor			0.0219	ACTA2,CCND1,CISH
NKX3-1		transcription regulator			0.0219	FOS,PTPRC,SDC1
BIRC5		other			0.0219	C1QC,FCGR2B,LYZ
Histone h4		group			0.0219	CCND1,CIITA,FOS,RUNX2,TAGLN
cycloheximide		chemical reagent		0.862	0.0225	CCN1,CCND1,CEBPD,DUSP1,EGR1,FOS,GADD45G,PNMT,RUNX2
BPIFB1		other			0.0227	CCND1,CDH2
MAPK8IP1		other			0.0227	CCND1,FOS
MAPK12		kinase			0.0227	CCND1,FOS
ADRB3		G-protein coupled receptor			0.0227	EGR1,FOS
ACVR1C		kinase			0.0227	CCND1,FOS
RPS6KA5		kinase			0.0227	DUSP1,FOS
ITGA11		other			0.0227	ACTA2,TNC
PBX3		transcription regulator			0.0227	HOXA6,RUNX2
2,3 butanedione monoxime		chemical drug			0.0227	ATP2A2,MYH7
aphidicolin		chemical toxicant			0.0227	MX1,MYH6
L-methionine		chemical - endogenous mammalian			0.023	ACTA2,CDCA8,IFI16
luteolin		chemical drug			0.023	CCND1,FOS,PPP1R13L
Pdgf (complex)		complex		-1.077	0.023	CCND1,EGR1,FOS,NOTCH3
ARNT2		transcription regulator		-1.633	0.0234	COL12A1,EGR1,IFI16,MYH6,MYH7,NACA
THRA		ligand-dependent nuclear receptor		-1.836	0.0237	ATP2A2,CCND1,FOS,MYH6,MYH7
ELAVL1		other		0.447	0.0239	ACTA2,CDH2,DUSP1,FOS,IFI16,PTPRC
trichloroethylene		chemical toxicant			0.024	DHCR24,EGR1,PTPRF
FBXO44		enzyme			0.024	CD274,MX1,PTPN2
MAP2K4		kinase			0.024	CCND1,FOS,MYH7
PLAG1		transcription regulator			0.024	FLNC,LILRB3,TSPAN4
GNRH1		other			0.024	DUSP4,EGR1,FOS
CLEC11A		growth factor			0.024	CDH2,FOS,RUNX2
Gcg		other			0.024	FOS,RARRES1,SDC1
benzene		chemical toxicant			0.024	DHCR24,EGR1,PTPRF
etoposide		chemical drug			0.0244	CCND1,CD274,DUSP1,DUSP4,GADD45G,NOTCH3
NRAS		enzyme		-1.432	0.0244	CCND1,CTSE,EGR1,IFI16,PTPRC,SDC1
CEBPD	2.27	transcription regulator		0.159	0.0245	C3,CCND1,CEBPD,FOS
Pkg		group			0.0247	EGR1,FOS
Fibrin		complex			0.0247	ACTA2,TAGLN
SEMA7A		transmembrane receptor			0.0247	CCN4,EGR1
WDR5		transcription regulator			0.0247	CDH2,RUNX2
CCK		other			0.0247	EGR1,FOS
DEF6		other			0.0247	CDH2,FOS
GDF15		growth factor			0.0247	CCND1,MYH7
miR-18a-5p (and other miRNAs w/seed AAGGUGC)		mature microRNA			0.0247	AXIN2,CCND1
GAS5		other			0.0247	ACTA2,CCND1
TREX1		enzyme			0.0247	IFI16,MX1
Mt2		other			0.0247	CCND1,FOS
PDGFC		growth factor			0.0247	ACTA2,CCND1
Sch-23390		chemical drug			0.0247	EGR1,FOS
desipramine		chemical drug			0.0247	ADRA2A,FOS
miR-30c-5p (and other miRNAs w/seed GUAAACA)		mature microRNA	Activated	2.189	0.0249	ADRA2A,ATP2A2,LOXL4,MYH7,RUNX2
SOX4		transcription regulator		-1.709	0.0249	CDH2,DUSP4,FOS,LYZ,PLXNA3,RARRES1
PRKCG		kinase			0.0251	CCND1,COX4I2,MYH7
wortmannin		chemical - kinase inhibitor		0.926	0.0254	ACTA2,CCND1,CEBPD,EGR1,FOS,MYH11
PPARD		ligand-dependent nuclear receptor		0.649	0.0257	ACTA2,C1QB,C1QC,CCND1,EGR1,PER3,RUNX2
1-methyl-4-phenyl-1,2,3,6-tetrahydropyridine		chemical toxicant		-0.283	0.0261	EGR1,FOS,LMCD1,PTPRC
IL11		cytokine			0.0262	ACTA2,CEBPD,FOS
IDH1		enzyme			0.0262	EGR1,MX1,RUNX2
NOTCH3	-1.56	transcription regulator			0.0262	ACTA2,MYH11,TAGLN
PTGES		enzyme			0.0262	EGR1,MYH6,MYH7
phenylbutazone		chemical drug			0.0262	CCND1,Ctla2a,Ms4a6b
17-alpha-ethinylestradiol		chemical drug		1.109	0.0267	C1QB,C1QC,C3,FOS,IFI16
ADCY		group			0.0268	CDH2,FOS
SULF2		enzyme			0.0268	AXIN2,CCND1
UBA1		enzyme			0.0268	CCND1,TAGLN
MAP3K3		kinase			0.0268	FOS,MYH7
BMPER		other			0.0268	ACTA2,RUNX2
UCN		other			0.0268	FOS,HPGD
WNT7A		cytokine			0.0268	CDH2,RUNX2
FOXF1		transcription regulator			0.0268	CCND1,MYH11
SAFB2		other			0.0268	FOS,L1CAM
LCAT		enzyme			0.0268	AXIN2,CCND1
NTRK1		kinase			0.0268	EGR1,FOS
HOXA5		transcription regulator			0.0268	EGR1,RUNX2
TNFAIP6		other			0.0268	ACTA2,CDH2
THZ2		chemical - kinase inhibitor			0.0268	CCND1,RUNX2
bisindolylmaleimide iv		chemical - kinase inhibitor			0.0268	EGR1,FOS
INHA		growth factor		1.067	0.0269	ACTA2,CCN1,CCN4,MYH11
CHUK		kinase		0.144	0.027	AMPD3,C3,CCND1,CEBPD,FOS,IFI16
CSF		group			0.0274	C3,CD274,PTPN2
FOXC2		transcription regulator			0.0274	ACTA2,CDH2,RUNX2
hydrogen peroxide		chemical - endogenous mammalian	Inhibited	-2.22	0.0274	ACTA2,CCND1,DUSP1,DUSP4,EGR1,FOS,MYH11,NOTCH3,RUNX2,TAGLN,TSPAN4
OGT		enzyme		1.414	0.0277	ATP2A2,CCND1,FOS,TNC
imiquimod		chemical drug			0.0277	CD274,FOS,MX1,RPA3
alitretinoin		chemical drug		0.622	0.028	Ccl6,CCND1,DUSP1,FOS,MYH6
SIM1		transcription regulator		-1.633	0.0281	COL12A1,EGR1,IFI16,MYH6,MYH7,NACA
STAT6		transcription regulator		-1.572	0.0281	ANO1,Ccl6,CISH,CKAP4,Cmah,CTSE,EGR1,GADD45G,HCK,IFI16
PPP3R1		phosphatase			0.0286	ATP2A2,LYZ,MYH7
TASL		enzyme			0.0289	CD274,MAFB
GHRH		other			0.0289	CCND1,FOS
SLPI		other			0.0289	CCND1,Gm21596/Hmgb1
BCL2L11		other			0.0289	CCND1,CD274
TNFRSF11B		transmembrane receptor			0.0289	RUNX2,SDC1
SOX6		transcription regulator			0.0289	CCND1,RUNX2
HEXIM1		transcription regulator			0.0289	CCND1,POLR2A
SSTR2		G-protein coupled receptor			0.0289	CDH2,FOS
EIF4EBP2		translation regulator			0.0289	CEBPD,EGR1
Jnk		group	Inhibited	-2.441	0.0292	ACTA2,CCND1,CDH2,DUSP1,EGR1,FOS
colistin		biologic drug		0	0.0294	C1QB,CCND1,FOS,RTN4RL1
CSF2		cytokine		0.419	0.0294	ACTA2,C3,CCND1,CDCA8,CIITA,CISH,EGR1,FCGR2B,FOS,NACA,TIFA
dorsomorphin		chemical - kinase inhibitor			0.0298	AMHR2,CD274,EGR1
Fcer1		complex			0.0298	ATP2A2,FCGR2B,FOS
IL6ST		transmembrane receptor			0.0298	ATP2A2,CCND1,EGR1
CSHL1		growth factor			0.0298	ACTA2,CISH,FOS
RAF1		kinase		-1.546	0.0298	CCND1,DUSP4,EGR1,FOS,OPCML,SDC1
simvastatin		chemical drug		0.898	0.0298	ACTA2,CACNA1G,CCN1,CCND1,CIITA,FOS
H89		chemical - kinase inhibitor		1.961	0.03	CCND1,DUSP1,EGR1,FOS,SDC1
dihydrotestosterone		chemical - endogenous mammalian		-1.057	0.0309	AMHR2,ANO1,ATP2A2,AXIN2,CCND1,CDH2,DHCR24,EGR1,FOS,HPGD,LYZ,RUNX2
DDX5		enzyme			0.031	ACTA2,CCND1,FOS
rotenone		chemical toxicant			0.031	CCND1,FOS,GADD45G
deoxycorticosterone acetate		chemical drug			0.0311	MYH11,TNC
PDGF-AA		complex			0.0311	ACTA2,FOS
thyroid hormone receptor		group			0.0311	FOS,HR
trametinib		chemical drug			0.0311	CD274,MX1
MST1		growth factor			0.0311	CCND1,FOS
KISS1		other			0.0311	EGR1,FOS
XIAP		enzyme			0.0311	CCND1,CDH2
SUPT16H		transcription regulator			0.0311	EGR1,LMOD2
NOS1		enzyme			0.0311	EGR1,FOS
BAG1		other			0.0311	CCND1,FOS
Mt1		other			0.0311	CCND1,FOS
HMGB2		transcription regulator			0.0311	CCND1,RUNX2
AZGP1		transporter			0.0311	CCND1,EGR1
cuprizone		chemical toxicant			0.0311	CSPG4,FOS
immethridine		chemical reagent			0.0311	C3,IFI16
peptidoglycan		chemical - endogenous non-mammalian		-1.949	0.0312	CD274,DUSP1,EGR1,FOS
kanamycin A		chemical drug		0	0.0312	C1QB,CCND1,FOS,RTN4RL1
camptothecin		chemical drug		-1	0.0315	ACTA2,CCND1,FCGR2B,FOS,GADD45G,IFI16,NECTIN1,RPA3,SDC1,SYNJ2,VAV2,XRCC4
ZBTB16		transcription regulator		-1.709	0.0315	CCND1,CD274,DDC,F13A1,HPGD,RUNX2
PAX3-FOXO1		fusion gene/product	Activated	2.449	0.0316	ADRA2A,CCN1,CCND1,DUSP1,FLNC,MYH9,SDC1
GY1-22		chemical reagent			0.0316	CCND1
8-(3-chlorostyryl)caffeine		chemical reagent			0.0316	FOS
minoxidil		chemical drug			0.0316	AXIN2
Diap		group			0.0316	ACTA2
glycodeoxycholic acid		chemical - endogenous mammalian			0.0316	HPGD
taurochenodeoxycholate		chemical - endogenous mammalian			0.0316	HPGD
pregnenolone sulfate		chemical - endogenous mammalian			0.0316	EGR1
mycosporine-like amino acid		chemical reagent			0.0316	FOS
R2HBJJ		chemical reagent			0.0316	CCND1
enoxaparin		chemical drug			0.0316	SDC1
Ggtase I		complex			0.0316	CCN1
Osteocalcin		group			0.0316	CCND1
1-palmitoyl-2-arachidonoyl-phosphatidylcholine		chemical - endogenous mammalian			0.0316	CCND1
AMOT		other			0.0316	CCN1
myosin-light-chain kinase		group			0.0316	CCND1
FKHR		group			0.0316	CCND1
Stat1-Stat3		complex			0.0316	FOS
Stat5b dimer		complex			0.0316	CISH
G protein beta gamma		complex			0.0316	CCN1
Esr1-Estrogen-Sp1		complex			0.0316	FOS
cetylpyridinium		chemical drug			0.0316	FOS
INTS11		other			0.0316	EGR1
NIBAN2		transcription regulator			0.0316	CCND1
HOXA-AS3		other			0.0316	CDH2
NOP58		enzyme			0.0316	CCND1
H1-3		other			0.0316	AXIN2
GPC6		transmembrane receptor			0.0316	CCND1
NDUFAF3		other			0.0316	CCND1
ABRA		other			0.0316	TAGLN
Fascin		group			0.0316	CCN1
C1QL1		other			0.0316	FOS
avexitide		biologic drug			0.0316	FOS
PSMD14		peptidase			0.0316	CCND1
potassium channel		group			0.0316	FOS
Ribosomal Subunit 80S		complex			0.0316	EGR1
KLHL2		other			0.0316	CCND1
AMOTL1		other			0.0316	CCN1
TCF25		transcription regulator			0.0316	MYH7
PCDH17		other			0.0316	MYH7
KLHL21		other			0.0316	DUSP1
PTPN23		phosphatase			0.0316	CDH2
OLA1		enzyme			0.0316	CCND1
VAX2		transcription regulator			0.0316	EPHB2
UBE2D3		enzyme			0.0316	CCND1
ATP1A2		transporter			0.0316	FOS
GFRA1		transmembrane receptor			0.0316	PTPRC
SRGAP1		other			0.0316	CCND1
SERTAD1		transcription regulator			0.0316	CCND1
GPC3		other			0.0316	CCND1
HOXB8		transcription regulator			0.0316	TAGLN
ELL		transcription regulator			0.0316	FOS
VAMP7		transporter			0.0316	L1CAM
MAT2B		enzyme			0.0316	CCND1
NAB1		transcription regulator			0.0316	DUSP4
SEMA3D		other			0.0316	CCND1
PURB		transcription regulator			0.0316	ACTA2
SPTBN1		other			0.0316	FOS
AGAP2		enzyme			0.0316	CCND1
U2AF2		other			0.0316	CCND1
miR-222-5p (miRNAs w/seed UCAGUAG)		mature microRNA			0.0316	ACTA2
miR-194-5p (miRNAs w/seed GUAACAG)		mature microRNA			0.0316	CDH2
miR-485-3p (and other miRNAs w/seed UCAUACA)		mature microRNA			0.0316	NTRK3
miR-625-5p (and other miRNAs w/seed GGGGGAA)		mature microRNA			0.0316	NTRK3
aurora kinase inhibitor III		chemical - kinase inhibitor			0.0316	FOS
SGI 1776		chemical drug			0.0316	CCND1
RALGDS		other			0.0316	CCND1
SCN1B		ion channel			0.0316	FOS
MGAT4A		enzyme			0.0316	CCND1
EIF2B1		translation regulator			0.0316	CCND1
ZHX2		transcription regulator			0.0316	MYH11
PTTG1IP		other			0.0316	CCND1
TOR2A		other			0.0316	FOS
GFRA2		transmembrane receptor			0.0316	EGR1
SRPK2		kinase			0.0316	CCND1
RPS6KA2		kinase			0.0316	EGR1
GCNT1		enzyme			0.0316	FOS
HNRNPL		other			0.0316	PTPRC
SLC27A1		transporter			0.0316	MYH7
Ank2		other			0.0316	L1CAM
LYPD6		other			0.0316	AXIN2
GNG2		enzyme			0.0316	MYH11
CTAG1A/CTAG1B		other			0.0316	CCND1
PAGR1		other			0.0316	CEBPD
RASSF7		other			0.0316	CCND1
CDK5R2		other			0.0316	FOS
PES1		other			0.0316	CCND1
RBBP8		enzyme			0.0316	CCND1
ARHGEF11		other			0.0316	FOS
PVALB		other			0.0316	C1QC
PDCD5		other			0.0316	ATP2A2
CLCA1		ion channel			0.0316	ANO1
AZIN1		enzyme			0.0316	ACTA2
RING1		transcription regulator			0.0316	FOS
HMGN2		other			0.0316	CISH
Cacnb1		ion channel			0.0316	CACNA1G
Hspa1b		other			0.0316	FOS
Irs4		other			0.0316	EGR1
CMYA5		other			0.0316	ATP2A2
H1-1		other			0.0316	FOS
RDH16		enzyme			0.0316	CCND1
ATAD2		enzyme			0.0316	CCND1
SB-657510		chemical reagent			0.0316	ATP2A2
(E)-1-(2-nitrovinyl)naphthalene		chemical reagent			0.0316	CCND1
(E)-9-(2-nitrovinyl)anthracene		chemical reagent			0.0316	CCND1
C20-D3-vitamin A		chemical drug			0.0316	C3
PX-12		chemical drug			0.0316	CD274
ditiocarb		chemical drug			0.0316	TAGLN
nitrous oxide		chemical drug			0.0316	FOS
mecamylamine		chemical drug			0.0316	FOS
2,2-dimethylbutyric acid		chemical drug			0.0316	CISH
p-chloroamphetamine		chemical drug			0.0316	FOS
neratinib		chemical drug			0.0316	CCND1
oxotremorine		chemical drug			0.0316	FOS
ethyl ether		chemical reagent			0.0316	FOS
rocuronium		chemical drug			0.0316	CCND1
cycloserine		chemical drug			0.0316	FOS
tarenflurbil		chemical drug			0.0316	CCND1
devazepide		chemical drug			0.0316	FOS
modafinil		chemical drug			0.0316	FOS
taprostene		chemical reagent			0.0316	DUSP1
TTI-101		chemical drug			0.0316	ACTA2
BRF110		chemical reagent			0.0316	DDC
G141		chemical reagent			0.0316	RUNX2
NSOP00313		chemical reagent			0.0316	ACTA2
R-etodolac		chemical drug			0.0316	CCND1
3,7-dimethyl-1-propargylxanthine		chemical reagent			0.0316	FOS
aluminum		chemical drug			0.0316	RUNX2
mizoribine		chemical drug			0.0316	CCND1
arginine butyrate		chemical drug			0.0316	CISH
CH6953755		chemical - kinase inhibitor			0.0316	CCN1
ponasterone A		chemical reagent			0.0316	CCND1
PML		transcription regulator		1.154	0.0321	CCND1,CDH2,CIITA,LYZ,MX1
tributyrin		chemical drug			0.0322	CCN1,CD274,DUSP1
GSTO1		enzyme			0.0322	DUSP4,MYH9,OLFML3
CUX1		transcription regulator			0.0322	CDH2,LILRB3,MYH7
OTX2		transcription regulator			0.0322	FLVCR2,THBS4,TNC
mitomycin C		chemical drug			0.0322	CCND1,EGR1,PARP2
PI3K (family)		group		-1.934	0.033	ACTA2,CD274,FOS,TNC
bisindolylmaleimide I		chemical - kinase inhibitor	Activated	2	0.033	EGR1,FOS,MYH6,MYH7
picrotoxin		chemical toxicant			0.0334	ADRA2A,FOS
JINK1/2		group			0.0334	AXIN2,CDH2
SLC15A4		transporter			0.0334	CD274,MAFB
CHI3L1		enzyme			0.0334	BHLHE40,TNC
CTSB		peptidase			0.0334	ACTA2,CCND1
PRKAR2B		kinase			0.0334	EGR1,FOS
FGF9		growth factor			0.0334	CCND1,RUNX2
carvedilol		chemical drug			0.0334	ACTA2,ATP2A2
calyculin A		chemical toxicant			0.0334	CCND1,EGR1
atorvastatin		chemical drug		-1.673	0.0334	CCN1,DHCR24,DUSP1,EGR1,FOS,ZNF786
POLR2A	-1.51	enzyme			0.0335	ANO1,CCND1,FOS
TSH		complex			0.0335	CCND1,EGR1,FOS
C5AR1		G-protein coupled receptor			0.0335	ATP2A2,C3,FCGR2B
methylmercury		chemical toxicant			0.0335	DHCR24,EGR1,PTPRF
VCAN		other		-1.387	0.0336	C3,HAS3,LOXL4,MX1,NOTCH3
FOXA1		transcription regulator			0.0336	ACTA2,DDC,MYH11,PPP1R14C,TAGLN
tetradecanoylphorbol acetate		chemical drug		-1.183	0.0339	ATP2A2,C3,Ccl6,CCN1,CCND1,CIITA,DUSP1,EGR1,FOS,GRHL2,HIVEP3,IFI16,KCNA5,LYVE1,LYZ,MYH7,MYH9,PTPRC,PTPRF,SDC1
FOXO3		transcription regulator		-0.816	0.0342	ACTA2,CCN1,CCND1,CDCA8,EGR1,FOS,PTPRC,RUNX2
mir-21		microRNA		0.285	0.0342	ACTA2,ARNTL,CASKIN1,CD274,Hmgb2 (includes others),IFI16,PER3
APC		enzyme		0	0.0343	AMHR2,AXIN2,CCND1,CDH2,COL12A1
RHO		G-protein coupled receptor			0.0348	CEBPD,FOS,KCNB1
diphenyleneiodonium		chemical reagent			0.0348	ACTA2,EGR1,FOS
Go 6976		chemical - kinase inhibitor			0.0348	CCND1,FOS,MYH7
FOXO4		transcription regulator		0	0.0348	CCND1,DHCR24,PTPRC,RUNX2
streptozocin		chemical drug		0.342	0.0353	COL12A1,FOS,MAFB,MYH6,MYH7,NTRK3,RUNX2
STAT5A		transcription regulator		0.085	0.0353	AXIN2,CCND1,CISH,FOS,GADD45G,MYH7,RUNX2
CHIR 99021		chemical - kinase inhibitor			0.0357	AXIN2,NOTCH3
Peg13		other			0.0357	DDC,RASGRF1
choline fenofibrate		chemical drug			0.0357	NR1D1,PTPRF
MK2206		chemical drug			0.0357	CCND1,CD274
mir-124		microRNA			0.0357	PPP1R13L,RUNX2
CCR1		G-protein coupled receptor			0.0357	FOS,RUNX2
hydrochloric acid		chemical - endogenous mammalian			0.0357	FOS,Gm21596/Hmgb1
apomorphine		chemical drug			0.0357	EGR1,FOS
NFATC1		transcription regulator			0.0358	CCND1,MYH11,MYH7,PAG1
resiquimod		chemical drug			0.0359	C3,CIITA,FCGR2B,HCK,IFI16,MX1,PTPRC
FLI1		transcription regulator			0.0361	CCND1,EGR1,TNC
hydroxyurea		chemical drug			0.0361	CCND1,MX1,NMI
trovafloxacin		chemical drug			0.0361	BHLHE40,FOS,PTPN2
F3		transmembrane receptor			0.0375	CCN1,EGR1,FOS
FANCC		other			0.0375	AXIN2,MX1,PTPRC
estrogen		chemical drug		-1.195	0.0376	CCN1,CCND1,DUSP1,EGR1,FOS,HIVEP3,TSPAN4
diphtheria toxin		chemical - endogenous non-mammalian			0.0377	ACYP1,CD274,FOS,Sult1a1
CD28		transmembrane receptor	Inhibited	-2.178	0.0377	BHLHE40,CCND1,CD274,CISH,FOS,FYB1,HIVEP3,POLR2A
SH3TC2		other			0.038	DHCR24,EGR1
PRKDC		kinase			0.038	CCND1,NR1D1
GRP		growth factor			0.038	CCND1,FOS
DLL1		enzyme			0.038	MYH11,TAGLN
ROCK1		kinase			0.038	CCND1,MYH7
XAV939		chemical reagent			0.038	AXIN2,CD274
SUB1		transcription regulator			0.038	CCND1,FOS
IRAK3		kinase			0.038	ACTA2,CD274
methylnitronitrosoguanidine		chemical toxicant			0.038	CCND1,EGR1
BMP4		growth factor		-1.525	0.0385	ACTA2,CCN1,CCND1,L1CAM,RUNX2,TAGLN
Smad2/3		group			0.0389	RUNX2,TAGLN,TNC
ELOVL3		enzyme			0.0389	IFI16,LYZ,PLA2G4E
miR-21-5p (and other miRNAs w/seed AGCUUAU)		mature microRNA			0.0389	ACTA2,CASKIN1,TAGLN
SMARCA2		transcription regulator			0.0389	CIITA,COL7A1,TAGLN
ITGB3		transmembrane receptor			0.0389	CD274,FOS,RUNX2
glutathione		chemical - endogenous mammalian			0.0389	CCND1,CD274,TNC
LEP		growth factor	Inhibited	-2.295	0.039	ACTA2,ATP2A2,AXIN2,CCN1,CCND1,EGR1,FOS,KCNB1,MYH7,RUNX2
DNMT3A		enzyme		0.447	0.039	MYH6,MYH7,PPP1R14C,PTPRC,RUNX2
GATA1		transcription regulator		-1.103	0.0394	CCND1,CIITA,CMA1,EGR1,FYB1,LYZ,RUNX2
miR-124-3p (and other miRNAs w/seed AAGGCAC)		mature microRNA		1.59	0.0399	DHCR24,EGR1,FAM83H,GTPBP8,MYH9,PPP1R13L
IGF1R		transmembrane receptor		-1.941	0.04	ACTA2,EGR1,FLNC,FOS,KIF20A,MYH7,RUNX2
ARNTL	1.8	transcription regulator			0.0403	ARNTL,NR1D1,PER3
MAP2K3		kinase			0.0403	ATP2A2,MYH6,MYH7
TRIM37		enzyme			0.0405	EGR1,MYH7
LLGL2		other			0.0405	CCN1,DUSP1
GNAI2		enzyme			0.0405	BHLHE40,CCND1
COP1		enzyme			0.0405	C3,IFI16
dithiothreitol		chemical reagent			0.0405	ATP2A2,CCND1
bilirubin		chemical - endogenous mammalian			0.0405	CCND1,RUNX2
DNMT3B		enzyme		1.342	0.0415	ATP2A2,GLT8D2,MYH6,MYH7,PPP1R14C
WWTR1		transcription regulator			0.0417	CCN1,MX1,RUNX2
SHC1		other			0.0417	CDH2,EGR1,FOS
ETS2		transcription regulator			0.0417	FOS,HPGD,LYZ
RC3H1		enzyme			0.0417	IFI16,MX1,SDC1
silibinin		chemical drug			0.0417	CCND1,CDH2,EGR1
gemcitabine		chemical drug			0.0417	CCND1,CD274,EGR1
GW3965		chemical reagent		0	0.0418	ADRA2A,DUSP1,GADD45G,NR1D1
PI3K (complex)		complex		-1.582	0.0419	CCND1,CD274,CDH2,DUSP1,FOS,HAS3,TAGLN
OSMI-1		chemical reagent			0.042	CCND1
Rp-8-Br-cGMPS		chemical - kinase inhibitor			0.042	FOS
CGP 74514A		chemical - kinase inhibitor			0.042	CCND1
L-alanine		chemical - endogenous mammalian			0.042	CCND1
inecalcitol		chemical drug			0.042	CCND1
N4		chemical reagent			0.042	CCND1
adalimumab		biologic drug			0.042	FCGR2B
AKAP5		other			0.042	MYH7
SHP		group			0.042	EGR1
Stat dimer		complex			0.042	FOS
1-methyl-2-pyrrolidinone		chemical drug			0.042	FOS
BAALC		other			0.042	CDH2
CINP	1.66	other			0.042	CCND1
Snhg6		other			0.042	CCND1
DNAJB4		other			0.042	CCND1
AMOTL2		other			0.042	CCN1
GLIPR2		other			0.042	ACTA2
LINC00887		other			0.042	CDH2
WAPL		other			0.042	CCND1
MYBPC3		other			0.042	ATP2A2
DKK4		other			0.042	AXIN2
METTL1		enzyme			0.042	CCND1
SLCO1C1		transporter			0.042	HR
NBR2		other			0.042	CDH2
endothelin receptor		group			0.042	FOS
Slfn1		enzyme			0.042	CCND1
NDST2		enzyme			0.042	CMA1
ORAI3		other			0.042	CCND1
TMEM119		other			0.042	RUNX2
MUCL1		other			0.042	CCND1
SLC39A4		transporter			0.042	CCND1
XRN2		enzyme			0.042	FRAT2
Sapk		group			0.042	FOS
EIF2B5		other			0.042	TAGLN
CDH3		other			0.042	CDH2
RAB11FIP3		other			0.042	FOS
DIO1		enzyme			0.042	HR
ZFYVE9		peptidase			0.042	ACTA2
KCNJ2		ion channel			0.042	FOS
TLCD3A		other			0.042	CCND1
CDC25B		phosphatase			0.042	CCND1
ADRA2B		G-protein coupled receptor			0.042	CCND1
ARID1B		transcription regulator			0.042	FOS
mir-384		microRNA			0.042	MYH7
mir-499		microRNA			0.042	MYH7
CALCR		G-protein coupled receptor			0.042	FOS
HIF1A-AS2		other			0.042	CDH2
GCLC		enzyme			0.042	FOS
GALR1		G-protein coupled receptor			0.042	CCND1
IK		cytokine			0.042	CIITA
AHNAK		other			0.042	CCND1
GIPC1		other			0.042	PROX1
UBTF		transcription regulator			0.042	CCND1
CHRM4		G-protein coupled receptor			0.042	EGR1
ABI1		other			0.042	EGR1
CTNNAL1		other			0.042	CCND1
WNT6		other			0.042	RUNX2
CCKAR		G-protein coupled receptor			0.042	EGR1
ATP2A1		transporter			0.042	ATP2A2
SNRK		kinase			0.042	CCND1
PFKFB1		kinase			0.042	MYH6
ARHGEF2		other			0.042	CCND1
DLG3		kinase			0.042	EPHB2
AKAP13		other			0.042	FOS
chelidonine		chemical - endogenous non-mammalian			0.042	DUSP4
S3I-1757		chemical reagent			0.042	CCND1
SLC9A3R2		transporter			0.042	CCND1
SCIN		other			0.042	RAC2
FLLL-32		chemical reagent			0.042	Ccl6
GZMB		peptidase			0.042	CD274
ACP1		phosphatase			0.042	FOS
Mt3		other			0.042	CEBPD
AMELX		growth factor			0.042	RUNX2
ARF1		enzyme			0.042	CCND1
TBPL1		transcription regulator			0.042	FOS
ANXA6		ion channel			0.042	RUNX2
GCLM		enzyme			0.042	FOS
GR-MD-02		chemical drug			0.042	ACTA2
LY5		chemical reagent			0.042	CCND1
PDGFRbeta-recognizing cyclic peptide		chemical reagent			0.042	ACTA2
1-(2-hydroxy-5-methylphenyl)-3-phenyl-1,3-propanedione		chemical reagent			0.042	CEBPD
acetoacetic acid		chemical - endogenous mammalian			0.042	CCND1
ketanserin		chemical drug			0.042	FOS
hoechst 33342		chemical reagent			0.042	FOS
KP-SD-1		chemical - kinase inhibitor			0.042	CCND1
alpha-methylhydrocinnamic acid		chemical - endogenous mammalian			0.042	CISH
ibotenic acid		chemical toxicant			0.042	FOS
cilazapril		chemical drug			0.042	MYH7
glabridin		chemical - endogenous non-mammalian			0.042	FOS
amodiaquine		chemical drug			0.042	DDC
tramadol		chemical drug			0.042	FOS
nabumetone		chemical drug			0.042	MYH6
cromakalim		chemical drug			0.042	FOS
betamethasone valerate		chemical drug			0.042	CCND1
methylpiperidinyl-3b-hydroxycholenamide		chemical reagent			0.042	DHCR24
NUP98-HOXD13		fusion gene/product			0.042	XRCC4
miR-499a-5p inhibitor		chemical reagent			0.042	MX1
miR-208b inhibitor		chemical reagent			0.042	MX1
leucine-2-alanine enkephalin		chemical drug			0.042	KCNB1
tyrphostin AG 18		chemical - kinase inhibitor			0.042	TAGLN
procysteine		chemical drug			0.042	SMPD3
vigabatrin		chemical drug			0.042	DDC
Collagen type VI		complex			0.042	CCND1
ecdysterone		chemical - endogenous mammalian			0.042	RUNX2
HNF1B		transcription regulator		1.091	0.0429	AXIN2,BHLHE40,DUSP1,MAFB
KAT2A		enzyme		-1.934	0.0429	CCND1,DUSP4,MYOM3,PDLIM1
RNF181		enzyme			0.043	CELSR2,GRHL2
Focal adhesion kinase		group			0.043	CDH2,TAGLN
NFIA		transcription regulator			0.043	CDH2,RUNX2
VAV1		transcription regulator			0.043	CCND1,FOS
PTPN22		phosphatase			0.043	CD274,FOS
CNR2		G-protein coupled receptor			0.043	CCND1,EGR1
VTN		other			0.043	BHLHE40,RUNX2
crocidolite asbestos		chemical toxicant			0.043	CCND1,FOS
KDM3B		enzyme			0.0432	ADRA2A,AXIN2,NOTCH3
LCK		kinase			0.0432	CISH,EGR1,FOS
ADAM17		peptidase			0.0432	AXIN2,CCND1,MYH7
TARDBP		transcription regulator			0.0432	C1QB,C3,DHCR24
ATM		kinase			0.0432	CCND1,DUSP1,GADD45G
PKM		kinase			0.0432	CCND1,CDH2,EGR1
azoxymethane		chemical toxicant			0.0432	CCND1,NOTCH3,PARP2
cadmium chloride		chemical toxicant			0.0432	CCND1,CDH2,FOS
tyrphostin AG 1478		chemical - kinase inhibitor			0.0432	CCND1,FOS,RUNX2
ADCYAP1		other		-1.1	0.0435	CEBPD,EGR1,FOS,Hmgb2 (includes others),PNMT,TTYH1
BCL6		transcription regulator		0.648	0.0435	Ccl6,CCND1,CD274,CIITA,CISH,SDC1
actinomycin D		biologic drug		0.873	0.0435	CCN1,CCND1,CDH2,DUSP1,DUSP4,FOS
interferon beta-1a		biologic drug			0.0439	FYB1,LILRB3,MX1,NMI
E. coli lipopolysaccharide		chemical - endogenous non-mammalian			0.0446	CCN1,CEBPD,MX1
miR-145-5p (and other miRNAs w/seed UCCAGUU)		mature microRNA			0.0446	ACTA2,MYH11,TAGLN
Brd4		kinase			0.0446	ACTA2,H2-T24,TAGLN
sulindac sulfide		chemical drug			0.0446	CCND1,EGR1,GADD45G
FOXP3		transcription regulator			0.0449	DUSP4,EGR1,FOS,IGSF3,NTRK3
trans-hydroxytamoxifen		chemical drug		1.342	0.0449	DUSP1,DUSP4,EGR1,L1CAM,LOXL4
CpG oligonucleotide		chemical drug		-0.44	0.0449	CD274,DUSP1,EGR1,FCGR2B,SDC1
collagenase		group			0.0455	CEBPD,EGR1
RNASEL		enzyme			0.0455	CTSE,FREM2
MYOG		transcription regulator			0.0455	FOS,IFI16
CFB		peptidase			0.0455	C3,MYH6
ITGAV		transmembrane receptor			0.0455	FOS,RUNX2
ALDH1A2		enzyme			0.0455	CCN1,MAFB
mir-148		microRNA			0.0455	ACTA2,EGR1
MAPK11		kinase			0.0455	FOS,MYH6
PTH1R		G-protein coupled receptor			0.0455	CCND1,DUSP1
KNG1		other			0.0455	CCND1,FOS
APEX1		enzyme			0.0455	EGR1,FOS
2,4-dinitrophenol-ovalbumin conjugate		chemical reagent			0.0455	FOS,MAFB
LIPE		enzyme			0.0461	ARNTL,EGR1,FOS,RUNX2
Bvht		other			0.0462	ACTA2,MYH6,MYH7
PIK3CA		kinase			0.0462	CCND1,CDH2,CEBPD
levothyroxine		chemical - endogenous mammalian			0.0462	ATP2A2,FOS,MYH6
C5		cytokine		-1.964	0.0472	ACTA2,CCND1,EGR1,FCGR2B
E. coli serotype 0127B8 lipopolysaccharide		chemical - endogenous non-mammalian		1.387	0.0476	ADRA2A,CELSR2,NOTCH3,P2RY6,PANX1
MEF2D		transcription regulator			0.0477	CCND1,FOS,MYH7
prostaglandin J2		chemical - endogenous mammalian			0.0481	CCND1,MYH11
Cdk		group			0.0481	DUSP1,GADD45G
mir-135		microRNA			0.0481	CDH2,RUNX2
ALOX15		enzyme			0.0481	AXIN2,NOTCH3
CR1L		other			0.0481	C3,TNC
WNT4		cytokine			0.0481	AXIN2,CCND1
GRN		growth factor			0.0481	CCND1,MMP17
vitamin K3		chemical drug			0.0481	EGR1,FOS
hymecromone		chemical drug			0.0481	ACTA2,HAS3
TAS4464		chemical drug			0.0481	EGR1,FOS
cisplatin		chemical drug		0.753	0.0484	ACTA2,BLOC1S2,CCND1,Ctla2a,DUSP1,EGR1,EPS8L2,FOS,LYZ,Ms4a6b,MX1,NMI,NOTCH3,RAD51B
DICER1		enzyme		0	0.0491	AXIN2,CCN1,CCND1,DHCR24,EGR1,FOS,MYH7
AGER		transmembrane receptor			0.0492	CCND1,EGR1,TNC
PLG		peptidase			0.0492	CCN1,FCGR2B,RAC2
IL13		cytokine		1.221	0.0494	C3,Ccl6,CISH,DHCR24,EGR1,F13A1,FCGR2B,LILRB3,TYRO3
ethanol		chemical - endogenous mammalian		-0.706	0.0494	ACTA2,AXIN2,CCND1,CEBPD,DUSP1,EGR1,FOS,NMI,NTSR1
IFNA2		cytokine		-0.063	0.0496	CD274,CIITA,CISH,IFI16,MX1,SDC1
MET		kinase		-1.949	0.058	CCND1,CD274,CDH2,FOS
cocaine		chemical drug	Inhibited	-2.147	0.0582	BHLHE40,DUSP1,EGR1,FOS,MX1
SP110		transcription regulator	Activated	2	0.0644	CCN1,MX1,MYH9,PANX1
SOX11		transcription regulator	Inhibited	-2	0.0671	CCND1,EGR1,PAG1,RUNX2
CXCL12		cytokine	Inhibited	-2.173	0.0679	ACTA2,CCND1,EGR1,FOS,RUNX2
losartan potassium		chemical drug		1.982	0.0699	ATP2A2,EGR1,FOS,MYH7
SMAD7		transcription regulator		1.953	0.0845	ACTA2,BMP5,CDH2,TAGLN
DUSP1	-1.79	phosphatase		-1.961	0.0845	DUSP1,IFI16,MX1,MYH7
nitric oxide		chemical - endogenous mammalian		-1.944	0.0923	CCND1,DUSP1,EGR1,FOS
aldosterone		chemical - endogenous mammalian		-1.936	0.123	CACNA1G,DUSP1,EGR1,FOS
indomethacin		chemical drug		1.961	0.124	CCND1,Ctla2a,DDC,FOS,SDC1
ionomycin		chemical reagent		-1.944	0.154	ATP2A2,DUSP1,EGR1,FOS
epigallocatechin-gallate		chemical drug		1.986	0.247	CCN1,CCND1,EGR1,FOS
GATA2		transcription regulator	Activated	2	0.286	C1QC,CCND1,CMA1,F13A1,MAFB,PPP1R13L
FOXO1		transcription regulator	Inhibited	-2.164	0.397	CCND1,CTSE,EGR1,FOS,PTPRC,RUNX2

## Sheet: Table S5
Table S5: Differentially Expressed Up- and downregulated Genes (Chemo with fish oil vs Chemo with Standard diet)
Differentially expressed genes, up- and downregulated and their chromosomal (Chr) location, along with fold change and p-values are indicated.
Chr	Gene ID	Full Gene Name	p-value	Fold Change
6	AABR07063424.1	AABR07063424.1	0.0214955	9.8689	Upregulated
5	Pla2g2a	Phospholipase A2 Group IIA	0.000872734	5.34902	Upregulated
1	AC127887.1	AC127887.1	9.94052e-05	3.8738	Upregulated
6	Coch	Cochlin	0.00972877	3.75157	Upregulated
6	Rd3l	Retinal Degeneration 3-Like	0.00238915	3.37177	Upregulated
18	Kif20a	Kinesin Family Member 20A	0.0247189	2.97668	Upregulated
3	AABR07054319.1	AABR07054319.1	0.0020909	2.83013	Upregulated
12	Serpine1	Serpin Family E Member 1	0.0138789	2.81708	Upregulated
5	Nr4a3	Nuclear Receptor Subfamily 4 Group A Member 3	0.00622208	2.71277	Upregulated
20	Cdkn1a	Cyclin-Dependent Kinase Inhibitor 1A	0.00357812	2.63402	Upregulated
13	Selp	Selectin P	0.00418216	2.60135	Upregulated
3	Myo3b	Myosin III B	0.036291	2.47359	Upregulated
4	Apold1	Apolipoprotein L Domain Containing 1	0.00061558	2.46529	Upregulated
6	Fos	FBJ Murine Osteosarcoma Viral Oncogene Homolog	2.18389e-07	2.40265	Upregulated
6	Greb1	Growth Regulation by Estrogen in Breast Cancer 1	0.025119	2.36571	Upregulated
19	Rrad	RAS Related Associated with Diabetes	0.0011998	2.33965	Upregulated
7	Maff	MAF BZIP Transcription Factor F	0.0120769	2.3186	Upregulated
1	Ampd3	Adenosine Monophosphate Deaminase 3	0.000276787	2.28434	Upregulated
7	Tuba1c	Tubulin Alpha 1C	0.00393619	2.24052	Upregulated
11	Rcan1	Regulator of Calcineurin 1	0.00258587	2.16573	Upregulated
7	Grhl2	Grainyhead Like 2	0.0447353	2.11853	Upregulated
8	Xirp1	X-Linked Inhibitor of Apoptosis Protein 1	0.00149682	2.10147	Upregulated
20	Hspa1b	Heat Shock Protein Family A Member 1B	0.0182225	2.06432	Upregulated
11	Cd200r1	CD200 Receptor 1	0.030179	2.05213	Upregulated
3	AABR07054578.1	AABR07054578.1	0.0199599	2.03209	Upregulated
20	Zbtb12	Zinc Finger and BTB Domain Containing 12	0.0194857	1.98031	Upregulated
1	Syt3	Synaptotagmin 3	0.00462404	1.96072	Upregulated
7	Fbxo32	F-Box Protein 32	0.0130623	1.9557	Upregulated
17	Nfil3	Nuclear Factor Interleukin 3	0.00638031	1.94904	Upregulated
X	Timp1	Tissue Inhibitor of Metalloproteinases 1	0.0497596	1.94591	Upregulated
6	Hsp90aa1	Heat Shock Protein 90 Alpha Family Class A Member 1	0.0276449	1.92746	Upregulated
14	AABR07015055.1	AABR07015055.1	0.00474636	1.91621	Upregulated
8	Col7a1	Collagen Type VII Alpha 1	0.00951581	1.85237	Upregulated
2	Map1b	Microtubule-Associated Protein 1B	0.0204792	1.79942	Upregulated
7	RGD1359634	RGD1359634	0.0226461	1.79935	Upregulated
2	Ccn1	Cyclin A1	0.000226921	1.78916	Upregulated
3	Olfm1	Olfactomedin 1	0.0321283	1.77732	Upregulated
3	Cds2	CDP-Diacylglycerol Synthase 2	0.00167372	1.77101	Upregulated
4	Ino80b	INO80 Complex Subunit B	0.0495329	1.77094	Upregulated
6	L3hypdh	L-3-Hydroxyacyl-CoA Dehydrogenase	0.0363456	1.75583	Upregulated
X	Lonrf3	Lon Peptidase 3	0.024131	1.75438	Upregulated
1	Coq8b	Coenzyme Q8 Biosynthesis Factor	0.0165245	1.74097	Upregulated
5	Zc3h12a	Zinc Finger CCCH-Type Containing 12A	0.0022147	1.72224	Upregulated
1	Morn4	MORN Repeat Containing 4	0.0383085	1.71115	Upregulated
1	Zfp36	Zinc Finger Protein 36	0.0165016	1.67966	Upregulated
X	Eda2r	Ectodysplasin A Receptor 2	0.0338253	1.67955	Upregulated
7	Mettl1	Methyltransferase Like 1	0.000884338	1.6685	Upregulated
5	Tp53inp1	Tumor Protein p53 Inducible Nuclear Protein 1	0.00611873	1.66686	Upregulated
1	Ppp1r15a	Protein Phosphatase 1 Regulatory Subunit 15A	0.00220256	1.65973	Upregulated
7	Txnrd1	Thioredoxin Reductase 1	0.00271896	1.64903	Upregulated
1	Abhd2	Alpha/Beta Hydrolase Domain Containing 2	0.0069107	1.64852	Upregulated
3	Sqor	Sulfide Quinone Oxidoreductase	0.0164672	1.64421	Upregulated
2	Arrdc3	Arrestin Domain Containing 3	0.0087647	1.63487	Upregulated
1	Abhd17c	Alpha/Beta Hydrolase Domain Containing 17C	0.00436668	1.61514	Upregulated
12	Hspb1	Heat Shock Protein Family B Member 1	0.0189458	1.59298	Upregulated
13	Uck2	Uridine-Cytidine Kinase 2	0.00968837	1.58599	Upregulated
11	Runx1	Runt Related Transcription Factor 1	0.0425846	1.58431	Upregulated
4	Tmem140	Transmembrane Protein 140	0.0165192	1.57422	Upregulated
3	Pnpla7	Patatin Like Phospholipase Domain Containing 7	0.0152162	1.56902	Upregulated
12	Ubc	Ubiquitin C	0.00088125	1.56804	Upregulated
5	Cnksr1	Connector Enhancer of Kinase Suppressor of Ras 1	0.000193353	1.56444	Upregulated
2	Zfp622	Zinc Finger Protein 622	0.0136911	1.56203	Upregulated
13	Glul	Glutamate Ammonia Ligase	0.0156918	1.55575	Upregulated
15	Slc7a8	Solute Carrier Family 7 Member 8	0.0151121	1.55554	Upregulated
12	Slc15a4	Solute Carrier Family 15 Member 4	0.0210094	1.55512	Upregulated
3	Tubb4b	Tubulin Beta 4B	0.000123198	1.55466	Upregulated
1	Fbxl15	F-Box and Leucine Rich Repeat Protein 15	0.0255464	1.55282	Upregulated
7	Abra	ABRA (abridged)	0.00256682	1.5519	Upregulated
3	Sdc4	Syndecan 4	0.0245388	1.54086	Upregulated
1	LOC108348098	Uncharacterized LOC108348098	0.000100076	1.52984	Upregulated
15	Tsc22d1	TSC22 Domain Family Member 1	0.0090456	1.52863	Upregulated
2	Pelo	Pelota Translation Control 1	0.0187975	1.52473	Upregulated
1	Rrp12	Ribosomal RNA Processing 12	0.000739394	1.51464	Upregulated
17	Rpp38	Ribonuclease P Protein Subunit 38	0.00778438	1.50853	Upregulated
20	Ip6k3	Inositol Hexakisphosphate Kinase 3	0.00293313	1.50403	Upregulated
8	Susd5	Sushi Domain Containing 5	0.0406345	1.5011	Upregulated
18	Nrep	Neuronal Replication Protein	0.0488287	-1.50444	Downregulated
18	Sh3tc2	SH3 Domain and Tetratricopeptide Repeat Containing 2	0.0479751	-1.50946	Downregulated
9	Glb1l	Galactosylceramidase-Like Protein	0.0171416	-1.51077	Downregulated
13	Arhgap30	Rho GTPase Activating Protein 30	0.0121703	-1.51319	Downregulated
18	Ppic	Peptidylprolyl Isomerase C	0.00783798	-1.52582	Downregulated
1	Dock8	Dedicator of Cytokinesis 8	0.0239767	-1.52651	Downregulated
X	Cnksr2	Cytoplasmic FMR1 Interacting Protein 2	0.0169024	-1.52774	Downregulated
X	Cfp	Complement Factor P	0.00458864	-1.53042	Downregulated
8	Fut4	Fucosyltransferase 4	0.0487602	-1.53425	Downregulated
3	Scn7a	Sodium Channel Protein 7A	0.0115147	-1.54259	Downregulated
3	Chst14	Carbohydrate (Chondroitin 4) Sulfotransferase 14	0.0477116	-1.54666	Downregulated
2	Plekho1	Pleckstrin Homology Domain Containing O1	0.0263796	-1.55009	Downregulated
3	Dpp4	Dipeptidyl Peptidase 4	0.0237006	-1.55013	Downregulated
1	Asah2	N-acylsphingosine Amidohydrolase	0.0231909	-1.55321	Downregulated
3	Wipf1	WAS/WASL Interacting Protein Family Member 1	0.00127943	-1.55729	Downregulated
3	Fcna	Ficolin A	0.00134546	-1.55733	Downregulated
3	Pde1a	Phosphodiesterase 1A	0.0482966	-1.55877	Downregulated
10	Cdr2l	Cell Division Cycle Associated Protein 2-Like	0.00989705	-1.55999	Downregulated
4	Scrn1	Scrapie Responsive Gene 1	0.00796073	-1.56189	Downregulated
17	Pfkfb3	6-Phosphofructo-2-Kinase/Fructose-2,6-Bisphosphatase 3	0.00427619	-1.56348	Downregulated
16	Vstm4	V-Set and Transmembrane Domain Containing 4	0.00618964	-1.56637	Downregulated
7	Arhgap45	Rho GTPase Activating Protein 45	0.0252993	-1.57299	Downregulated
7	Csf2rb	Colony Stimulating Factor 2 Receptor Beta	0.0432749	-1.57708	Downregulated
7	Prr5	Proline-Rich Protein 5	0.00436823	-1.57941	Downregulated
1	Apba1	Amyloid Beta Precursor Protein Binding 1	0.0123163	-1.58012	Downregulated
4	Sema3d	Semaphorin 3D	0.0369856	-1.58386	Downregulated
2	Sema4a	Semaphorin 4A	0.012911	-1.58463	Downregulated
2	Atg10	Autophagy-Related 10	0.0275741	-1.58522	Downregulated
9	Zdbf2	Zinc Finger DBF Type 2	0.0434004	-1.59559	Downregulated
6	Bdkrb2	Bradykinin Receptor B2	0.0286656	-1.59761	Downregulated
4	Pon3	Paraoxonase 3	0.0117289	-1.60064	Downregulated
6	Plekhh1	Pleckstrin Homology Domain Containing H1	0.0487083	-1.60252	Downregulated
14	Zcchc4	Zinc Finger CCHC-Type Containing 4	0.00643327	-1.60311	Downregulated
14	Naaa	N-acylethanolamine Acid Amidase	0.00538559	-1.60706	Downregulated
3	Traf1	TNF Receptor Associated Factor 1	0.0451419	-1.60992	Downregulated
X	Armcx4	Armadillo Repeat Containing X-Linked 4	0.000579939	-1.61335	Downregulated
X	Plp1	Proteolipid Protein 1	0.0168491	-1.6152	Downregulated
X	Septin6	Septin 6	0.0233418	-1.6184	Downregulated
7	Myo1f	Myosin IF	0.00301032	-1.62332	Downregulated
5	Mutyh	MutY Homolog	0.029371	-1.62652	Downregulated
10	Arl4d	ADP-Ribosylation Factor-Like Protein 4D	0.0238159	-1.62729	Downregulated
2	Rab13	RAB13, Member RAS Oncogene Family	0.0198863	-1.63126	Downregulated
10	Tenm2	Tenascin-M	0.0272738	-1.63218	Downregulated
15	Slc22a17	Solute Carrier Family 22 Member 17	0.00676633	-1.64375	Downregulated
20	Syngap1	Synaptic Ras GTPase-Activating Protein 1	0.0291313	-1.64853	Downregulated
8	Glb1l2	Galactosylceramidase-Like Protein 2	0.0204922	-1.64866	Downregulated
10	Aatk	Apoptosis-Associated Tyrosine Kinase	0.0062994	-1.66005	Downregulated
6	Vipr2	Vasoactive Intestinal Peptide Receptor 2	0.0490529	-1.6602	Downregulated
8	Ccpg1os	C-C motif Chemokine Ligand 1 (CCL1) Overlapping Transcript	0.0488323	-1.66147	Downregulated
20	Abcg1	ATP-Binding Cassette Sub-Family G Member 1	0.0498004	-1.66484	Downregulated
1	Qprt	Quinoid Dihydropteridine Reductase	0.00930124	-1.6667	Downregulated
9	Klf7	Kruppel-Like Factor 7	0.0116544	-1.6679	Downregulated
1	Ifitm10	Interferon Inducible Transmembrane Protein 10	0.00566282	-1.66865	Downregulated
4	Cfap69	Cilia and Flagella Associated Protein 69	0.0329969	-1.6746	Downregulated
7	Gli1	GLI Family Zinc Finger 1	0.0340827	-1.68069	Downregulated
9	Epb41l3	Erythrocyte Protein Band 4.1-Like 3	0.0476473	-1.68171	Downregulated
20	RT1-Ba	Class I Major Histocompatibility Complex, RT1-Ba	0.00683392	-1.69683	Downregulated
15	Ptk2b	Protein Tyrosine Kinase 2 Beta	0.00310655	-1.70866	Downregulated
19	Irf8	Interferon Regulatory Factor 8	0.0332512	-1.70885	Downregulated
8	Ca12	Carbonic Anhydrase 12	0.0451656	-1.70971	Downregulated
17	AABR07028769.1	AABR07028769.1	6.82176e-05	-1.71795	Downregulated
1	Olfml1	Olfactomedin-Like 1	0.000583281	-1.7201	Downregulated
13	RGD1563962	RGD1563962	0.0473059	-1.72356	Downregulated
7	Lyz2	Lysozyme 2	8.7515e-05	-1.72394	Downregulated
5	Fgr	FGR Proto-Oncogene	0.0485736	-1.72458	Downregulated
1	Sfxn4	Sideroflexin 4	0.0352854	-1.72957	Downregulated
13	Kif21b	Kinesin Family Member 21B	0.0455139	-1.72972	Downregulated
6	Ifi27l2b	Interferon Inducible Protein 27-Like 2B	0.00105092	-1.73534	Downregulated
7	Trhde	Tryptophan Hydroxylase 2 (Tyrosine Hydroxylase)	0.0364887	-1.73612	Downregulated
15	Lpar6	Lysophosphatidic Acid Receptor 6	0.00625375	-1.74038	Downregulated
17	Aspnl1	Aspartate Beta-Hydroxylase-Like 1	0.0152254	-1.74617	Downregulated
2	Rap2b	Ras-Related Protein Rap-2b	0.00307027	-1.74639	Downregulated
X	Tnmd	Tenomodulin	0.018105	-1.74831	Downregulated
16	Gmip	GTPase Activating Protein	0.00621753	-1.7491	Downregulated
3	Siglec1	Sialic Acid Binding Ig-Like Lectin 1	0.0136278	-1.75112	Downregulated
4	LOC690045	Gene of Unknown Function (LOC690045)	0.0090422	-1.75659	Downregulated
6	Rmdn2	Regulator of Myc Dependent Neoplasia 2	0.0342879	-1.75691	Downregulated
1	Prkcb	Protein Kinase C Beta	0.0142163	-1.76154	Downregulated
14	Pacrgl	Paced and Regulated Gene	0.0247874	-1.76917	Downregulated
1	Mill1	MRNA Interacting Protein 1	0.0311843	-1.77353	Downregulated
16	Jak3	Janus Kinase 3	0.0321472	-1.77565	Downregulated
3	Pamr1	Peptidase Activator of Macrophage Response 1	0.0405534	-1.77625	Downregulated
19	Smpd3	Sphingomyelin Phosphodiesterase 3	0.00145744	-1.77677	Downregulated
4	Arhgap25	Rho GTPase Activating Protein 25	0.0105941	-1.78872	Downregulated
2	Ankrd34a	Ankyrin Repeat Domain 34A	0.0249874	-1.78973	Downregulated
4	Gimap7	GTPase of Immunity Associated Protein 7	0.0109025	-1.79305	Downregulated
8	Chst2	Carbohydrate (Chondroitin 4) Sulfotransferase 2	0.0337606	-1.7931	Downregulated
3	Garnl3	GARNL3 Protein	0.039244	-1.80445	Downregulated
X	Klhl4	Kelch-Like Family Member 4	0.00728638	-1.80499	Downregulated
14	Plek	Pleckstrin	0.0179444	-1.80574	Downregulated
17	Tifab	TRIM25 Interacting Factor A	0.0216309	-1.81644	Downregulated
13	Pm20d1	Metabolism-Related Protein 20D1	0.0125959	-1.81786	Downregulated
6	Evl	Ena/VASP-Like Protein	0.00663767	-1.82106	Downregulated
1	Pyroxd2	Pyridine Nucleotide-Dependent Oxidoreductase Domain 2	0.0150242	-1.83227	Downregulated
4	Clec2l	C-Type Lectin Domain Containing 2 Like	0.00570656	-1.84306	Downregulated
17	Hfe	Hemochromatosis Protein	0.0204367	-1.85519	Downregulated
2	Lrrcc1	Leucine-Rich Repeat Containing Protein 1	0.0171185	-1.85607	Downregulated
X	Stk26	Serine/Threonine Kinase 26	0.00729784	-1.86665	Downregulated
18	Pcdhb2	Protocadherin Beta 2	0.021825	-1.86994	Downregulated
9	Dennd1c	DENN Domain Containing 1C	0.019894	-1.87217	Downregulated
10	Ltc4s	Leukotriene C4 Synthase	0.0121128	-1.87575	Downregulated
2	Fyb1	Fyn Binding Protein 1	0.000818475	-1.88563	Downregulated
8	Cspg5	Chondroitin Sulfate Proteoglycan 5	0.0263083	-1.88881	Downregulated
1	Pdzd7	PDZ Domain Containing 7	0.0105588	-1.89133	Downregulated
5	Ccl21	C-C Motif Chemokine Ligand 21	0.0360076	-1.90023	Downregulated
8	Il20rb	Interleukin 20 Receptor Beta	0.00198252	-1.90607	Downregulated
8	Tlr9	Toll-Like Receptor 9	0.0259018	-1.91136	Downregulated
5	Frmd3	FERM Domain Containing 3	0.040609	-1.912	Downregulated
4	Dennd11	DENN Domain Containing 11	0.0344748	-1.91512	Downregulated
2	Naip2	NLR Family Apoptosis Inhibitor 2	0.0049441	-1.93544	Downregulated
2	Itga2	Integrin Subunit Alpha 2	0.0137491	-1.95534	Downregulated
13	Lrrn2	Leucine-Rich Repeat Neuronal 2	0.0299448	-1.95914	Downregulated
4	Srgap3	Slit-Robo GTPase Activating Protein 3	0.00369143	-1.96551	Downregulated
3	Gpr21	G Protein-Coupled Receptor 21	0.0433494	-1.9694	Downregulated
15	Cma1	Chymase 1	0.00134811	-1.97499	Downregulated
1	Map4k1	Mitogen-Activated Protein Kinase Kinase 1	0.0045793	-1.97967	Downregulated
17	Id4	Inhibitor of DNA Binding 4	0.029842	-1.98793	Downregulated
10	Unc13d	Unc-13 Homolog D	0.020439	-1.99755	Downregulated
1	Prx	Peroxiredoxin	0.0179815	-2.00147	Downregulated
X	Was	Wiskott-Aldrich Syndrome Protein	0.0474503	-2.00782	Downregulated
2	Abca4	ATP-Binding Cassette Sub-Family A Member 4	0.00282491	-2.01166	Downregulated
3	Meis2	Meis Homeobox 2	0.00742305	-2.01848	Downregulated
3	Psd4	Postsynaptic Density Protein 4	0.00886182	-2.01942	Downregulated
17	Dok3	Docking Protein 3	0.0455496	-2.02525	Downregulated
2	Kcna2	Potassium Voltage-Gated Channel Subfamily A Member 2	0.00398096	-2.03609	Downregulated
16	Cldn22	Claudin 22	0.0405254	-2.03824	Downregulated
1	Itgal	Integrin Subunit Alpha L	0.0472256	-2.03832	Downregulated
15	Il17d	Interleukin 17D	0.00323003	-2.04692	Downregulated
12	Tmem119	Transmembrane Protein 119	0.00451225	-2.06625	Downregulated
3	Cytip	Cytosolic Tryptophan Hydroxylase Interacting Protein	0.00743581	-2.06662	Downregulated
13	Ptprc	Protein Tyrosine Phosphatase, Receptor Type C	0.000514044	-2.06961	Downregulated
7	Rasal3	RAS Protein Activator-Like 3	0.0232939	-2.07422	Downregulated
7	Rac2	Rac Family Small GTPase 2	0.0088954	-2.07676	Downregulated
4	Lrrc17	Leucine-Rich Repeat Containing Protein 17	0.000681445	-2.0813	Downregulated
10	Cd300c2	CD300 Molecule-Like 2	0.0142165	-2.08635	Downregulated
9	AABR07068214.1	AABR07068214.1	0.0349612	-2.088	Downregulated
X	Sash3	SAM and SH3 Domain Containing 3	0.0137079	-2.08993	Downregulated
16	Kbtbd11	KBTBD11 Protein	0.0260418	-2.10469	Downregulated
9	Ptpn18	Protein Tyrosine Phosphatase, Non-Receptor Type 18	0.0013291	-2.12545	Downregulated
7	Itgb7	Integrin Subunit Beta 7	0.015082	-2.12751	Downregulated
3	Mal	Myelin and Lymphocyte Protein	0.00314527	-2.13788	Downregulated
14	Rasl10a	Ras-Like Protein 10A	0.0155719	-2.13834	Downregulated
8	Calml4	Calmodulin-Like Protein 4	0.00567286	-2.15161	Downregulated
10	Cyfip2	Cytoplasmic FMR1-Interacting Protein 2	0.00121781	-2.15506	Downregulated
14	Rhoh	Rho Family GTPase H	0.0450466	-2.15865	Downregulated
13	Ctse	Cathepsin E	0.0304943	-2.16408	Downregulated
X	Tceal5	Transcription Elongation Factor A-Like 5	0.0291976	-2.17409	Downregulated
15	Slitrk6	SLIT and NTRK-Like Protein 6	0.0218877	-2.1761	Downregulated
17	AABR07026893.1	AABR07026893.1	0.00707199	-2.18474	Downregulated
8	Crabp1	Cellular Retinoic Acid Binding Protein 1	0.0480007	-2.19257	Downregulated
14	Ikzf1	IKAROS Family Zinc Finger 1	0.0144138	-2.20137	Downregulated
10	AABR07072096.1	AABR07072096.1	0.00723813	-2.22536	Downregulated
6	Twist1	Twist Family BHLH Transcription Factor 1	0.0149727	-2.23986	Downregulated
5	Fblim1	F-Box and Leucine Rich Repeat Protein 1	0.0402685	-2.25402	Downregulated
2	C1qtnf3	C1q And Tumor Necrosis Factor Related Protein 3	0.0195955	-2.26644	Downregulated
17	Idnk	Inducible Dehydrogenase Kinase	0.0261361	-2.2973	Downregulated
17	Dhtkd1	Dihydrothymine Kinase Domain Containing 1	0.0169029	-2.32127	Downregulated
14	Sec14l2	SEC14-Like 2	0.0174156	-2.32856	Downregulated
10	Ciita	Class II Transactivator	0.000237016	-2.37701	Downregulated
10	Limd2	LIM Domain Containing 2	0.00780749	-2.38635	Downregulated
11	Map6d1	Microtubule Associated Protein 6 Domain 1	0.0126554	-2.3912	Downregulated
2	Dapp1	Disabled Homolog 1	0.00118537	-2.4008	Downregulated
2	Iqgap3	IQ Motif Containing GTPase Activating Protein 3	0.0181971	-2.40358	Downregulated
4	Klrd1	Killer Cell Lectin Like Receptor D1	0.0069937	-2.43735	Downregulated
10	Rnf112	Ring Finger Protein 112	0.0156477	-2.44125	Downregulated
3	AABR07053509.2	AABR07053509.2	0.00106713	-2.44326	Downregulated
15	Rnase2	Ribonuclease A Family Member 2	0.0034176	-2.44956	Downregulated
12	Hvcn1	Heme Vacuolar Protein 1	0.00115382	-2.45023	Downregulated
1	Blnk	B-Cell Linker Protein	0.0361229	-2.45287	Downregulated
17	Fgd3	FYVE, RhoGEF and PH Domain Containing 3	0.00114014	-2.47211	Downregulated
16	AABR07025272.1	AABR07025272.1	0.0108975	-2.5176	Downregulated
1	Cd33	CD33 Molecule	0.00861223	-2.52145	Downregulated
18	Mbp	Myelin Basic Protein	0.00430698	-2.55507	Downregulated
1	Adamts16	A Disintegrin and Metalloproteinase with Thrombospondin Motifs 16	0.00281424	-2.56563	Downregulated
12	Tesc	Testis-Specific Protein	0.0113594	-2.59809	Downregulated
13	Lmx1a	LIM Homeobox Transcription Factor 1 Alpha	0.0174162	-2.60829	Downregulated
17	Cmahp	Carboxylic Acid Metabolizing Protein	0.0102869	-2.60967	Downregulated
1	Cd5	CD5 Molecule	0.0411911	-2.64596	Downregulated
13	Mpz	Myelin Protein Zero	0.00671175	-2.65732	Downregulated
6	Diras3	DIRAS Family GTPase 3	0.0177861	-2.66305	Downregulated
1	Spn	Sialophorin	0.0106078	-2.66555	Downregulated
8	Acp5	Acid Phosphatase 5, Tartrate Resistant	0.000323034	-2.68258	Downregulated
19	Chst5	Carbohydrate (Chondroitin 4) Sulfotransferase 5	0.0300149	-2.7178	Downregulated
10	Tcf7	T-Cell Factor 7	0.00327703	-2.77713	Downregulated
X	Ccdc120	Coiled-Coil Domain Containing 120	0.00831404	-2.78126	Downregulated
5	Lck	Lymphocyte-Specific Protein Tyrosine Kinase	0.0454872	-2.87455	Downregulated
2	Ugt8	UDP Glucuronosyltransferase 8	0.0164421	-3.0316	Downregulated
10	Kif19	Kinesin Family Member 19	0.00369659	-3.04827	Downregulated
2	Fcrl2	Fc Receptor-Like 2	0.00337528	-3.13219	Downregulated
1	Napsa	Napsin A	0.0153582	-3.15643	Downregulated
19	Vat1l	Vesicle-Associated Membrane Protein 1-Like	0.042295	-3.24358	Downregulated
18	Slc27a6	Solute Carrier Family 27 Member 6	0.00619469	-3.32314	Downregulated
2	Pmp2	Peroxisomal Membrane Protein 2	0.0197878	-3.35597	Downregulated
4	H1f10	H1 Histone Family Member 10	0.00117909	-3.52234	Downregulated
2	Ak5	Adenylate Kinase 5	0.00607873	-4.17039	Downregulated
3	Dusp15	Dual Specificity Phosphatase 15	0.00300377	-4.19555	Downregulated
5	Cldn19	Claudin 19	0.0010185	-4.25354	Downregulated
3	Bcas1	Breast Carcinoma Amplified Sequence 1	0.00142052	-4.77998	Downregulated
1	Ptprcap	Protein Tyrosine Phosphatase, Receptor Type C-Associated Protein	0.0024708	-4.83705	Downregulated
1	Cd22	CD22 Molecule	6.62254e-05	-4.96772	Downregulated

## Sheet: Table S6
Table S6: Diseases and biological functions (Chemo with fish oil vs Chemo with Standard diet)
The disease and biological functions are indicted with Categogies, dieases and functional annotation, p-value, predicted activattion and activation z-score. Predicted activation state (Inhibited or activated) are shown for each of the diseases and funcitional annotations. Z-scores indicated in positive or negative scale are derived from the expression fold changes at the cut off of < or >1.5.
Categories	Diseases or Functions Annotation	p-value	Predicted Activation State	Activation z-score	Molecules	# Molecules
Lymphoid Tissue Structure and Development,Tissue Morphology	Quantity of lymphatic system cells	3.37e-16	Decreased	-2.787	ABCG1,BLNK,CCL21,CD200R1,CD22,CD5,CDKN1A,CHST2,CIITA,CSF2RB,CTSE,CYTIP,DAPP1,DOCK8,Fcrls,FOS,FUT4,FYB1,GLB1L2,HLA-DQA1,HVCN1,IL20RB,IRF8,ITGAL,ITGB7,JAK3,LCK,MPZ,NFIL3,PLP1,PRKCB,PTPRC,PTPRCAP,RAC2,RASAL3,RHOH,RUNX1,SASH3,SELP,SIGLEC1,SPN,Tcf7,TIMP1,TLR9,TRAF1,VIPR2,WAS,WIPF1,ZC3H12A,ZFP36	50
Hematological System Development and Function,Lymphoid Tissue Structure and Development,Tissue Morphology	Quantity of lymphocytes	3.54e-16	Decreased	-3.119	ABCG1,BLNK,CCL21,CD200R1,CD22,CD5,CDKN1A,CHST2,CIITA,CSF2RB,CTSE,CYTIP,DAPP1,DOCK8,Fcrls,FOS,FUT4,FYB1,GLB1L2,HLA-DQA1,HVCN1,IL20RB,IRF8,ITGAL,ITGB7,JAK3,LCK,MPZ,NFIL3,PLP1,PRKCB,PTPRC,RAC2,RASAL3,RHOH,RUNX1,SASH3,SELP,SIGLEC1,SPN,Tcf7,TLR9,TRAF1,VIPR2,WAS,WIPF1,ZC3H12A,ZFP36	48
Cell-To-Cell Signaling and Interaction,Hematological System Development and Function,Immune Cell Trafficking,Inflammatory Response	Activation of lymphocytes	1.82e-15		-1.901	BLNK,CD22,CD5,CDKN1A,CSF2RB,DAPP1,DOK3,DPP4,FOS,HSPA1A/HSPA1B,IL20RB,IRF8,ITGAL,JAK3,KLRD1,LCK,LTC4S,Mbp,MPZ,NFIL3,NR4A3,PLA2G2A,PLP1,PMP2,PRKCB,PTPRC,RUNX1,SASH3,SELP,SEMA4A,SIGLEC1,SPN,TLR9,TRAF1,UNC13D,VIPR2,WAS	37
Cellular Function and Maintenance	Function of blood cells	6.06e-15			AMPD3,CD200R1,CDKN1A,CHST2,CIITA,CMA1,Cmah,CSF2RB,DOCK8,FGR,FOS,FUT4,FYB1,HSP90AA1,HSPB1,IL20RB,IRF8,ITGA2,ITGAL,ITGB7,JAK3,MAP4K1,MPZ,NFIL3,PTK2B,PTPRC,PTPRCAP,RAC2,SASH3,SELP,SEMA4A,SPN,Tcf7,TLR9,WAS,WIPF1,ZFP36	37
Hematological System Development and Function,Tissue Morphology	Quantity of leukocytes	9.93e-15	Decreased	-3.518	ABCG1,BLNK,CCL21,CD200R1,CD22,CD300C,CD5,CDKN1A,CFP,CHST2,CIITA,CSF2RB,CTSE,CYTIP,DAPP1,DOCK8,Fcrls,FOS,FUT4,FYB1,GLB1L2,HLA-DQA1,HVCN1,IL20RB,IRF8,ITGAL,ITGB7,JAK3,LCK,LTC4S,MPZ,NFIL3,PLP1,PRKCB,PTPRC,RAC2,RASAL3,RHOH,RUNX1,SASH3,SELP,SERPINE1,SIGLEC1,SPN,Tcf7,TIMP1,TLR9,TRAF1,VIPR2,WAS,WIPF1,ZC3H12A,ZFP36	53
Hematological System Development and Function,Lymphoid Tissue Structure and Development,Tissue Morphology	Quantity of T lymphocytes	1.42e-14	Decreased	-2.953	CCL21,CD200R1,CD5,CDKN1A,CHST2,CIITA,CSF2RB,CTSE,DOCK8,Fcrls,FOS,FUT4,FYB1,HLA-DQA1,IL20RB,IRF8,ITGAL,ITGB7,JAK3,LCK,MPZ,NFIL3,PLP1,PRKCB,PTPRC,RAC2,RASAL3,RHOH,RUNX1,SASH3,SELP,SIGLEC1,Tcf7,TLR9,VIPR2,WAS,WIPF1,ZC3H12A,ZFP36	39
Cancer,Organismal Injury and Abnormalities	Abdominal carcinoma	1.58e-14		-0.873	AATK,ABCA4,ABCG1,ABHD2,ABRA,ACP5,ADAMTS16,AK5,AMPD3,ANKRD34A,APBA1,APOLD1,ARHGAP25,ARHGAP30,ARHGAP45,ARL4D,ARMCX4,ARRDC3,ASAH2,ATG10,BCAS1,BDKRB2,BLNK,C1QTNF3,C22orf23,CA12,CALML4,CCDC120,CCL21,CCN1,CD200R1,CD22,CD300C,CD5,CDKN1A,CDR2L,CDS2,CFAP69,CFP,CHST14,CHST2,CHST6,CIITA,CLDN19,CLDN22,CLEC2L,CMA1,CNKSR1,CNKSR2,COL7A1,COQ8B,CRABP1,CSF2RB,CSPG5,CYTIP,DAPP1,DENND1C,DHTKD1,DOCK8,DOK3,DPP4,DUSP15…	229
Cellular Growth and Proliferation,Lymphoid Tissue Structure and Development	Proliferation of lymphatic system cells	2.06e-14	Decreased	-2.107	ABCG1,BLNK,CCL21,CD22,CD300C,CD5,CDKN1A,CFP,CIITA,Cmah,CSF2RB,CYTIP,DAPP1,DOCK8,DPP4,FOS,FYB1,HLA-DQA1,HSPA1A/HSPA1B,IL20RB,IRF8,ITGAL,JAK3,KLRD1,LCK,MAP4K1,NFIL3,NR4A3,PLP1,PRKCB,PTK2B,PTPRC,PTPRCAP,RAC2,RHOH,RUNX1,SASH3,SDC4,SIGLEC1,SPN,Tcf7,TLR9,TP53INP1,TRAF1,TSC22D1,WAS,WIPF1	47
Cellular Development,Cellular Growth and Proliferation,Hematological System Development and Function,Lymphoid Tissue Structure and Development	Proliferation of lymphocytes	2.41e-14		-1.926	ABCG1,BLNK,CCL21,CD22,CD300C,CD5,CDKN1A,CFP,CIITA,Cmah,CSF2RB,CYTIP,DAPP1,DOCK8,DPP4,FOS,FYB1,HLA-DQA1,HSPA1A/HSPA1B,IL20RB,IRF8,ITGAL,JAK3,KLRD1,LCK,MAP4K1,NFIL3,PLP1,PRKCB,PTK2B,PTPRC,PTPRCAP,RAC2,RHOH,RUNX1,SASH3,SDC4,SIGLEC1,SPN,Tcf7,TLR9,TP53INP1,TRAF1,WAS,WIPF1	45
Cancer,Organismal Injury and Abnormalities	Abdominal adenocarcinoma	3.45e-14			AATK,ABCA4,ABCG1,ABHD2,ABRA,ACP5,ADAMTS16,AK5,AMPD3,ANKRD34A,APBA1,APOLD1,ARHGAP25,ARHGAP30,ARHGAP45,ARL4D,ARMCX4,ARRDC3,ASAH2,ATG10,BDKRB2,BLNK,C1QTNF3,C22orf23,CA12,CALML4,CCDC120,CCL21,CCN1,CD200R1,CD22,CD5,CDKN1A,CDR2L,CDS2,CFAP69,CFP,CHST14,CHST2,CHST6,CIITA,CLDN19,CLDN22,CLEC2L,CMA1,CNKSR1,CNKSR2,COL7A1,COQ8B,CRABP1,CSF2RB,CSPG5,CYTIP,DAPP1,DENND1C,DHTKD1,DOCK8,DOK3,DPP4,DUSP15,EDA2R,EPB41L…	221
Cellular Movement,Immune Cell Trafficking	Leukocyte migration	3.7e-14	Decreased	-3.218	ABCG1,ARHGAP25,CCL21,CCN1,CD200R1,CD22,CD5,CDKN1A,CHST2,CIITA,CMA1,CSF2RB,CTSE,CYTIP,DOCK8,DPP4,FGR,FOS,FUT4,FYB1,GLI1,HSPA1A/HSPA1B,HSPB1,ITGA2,ITGAL,ITGB7,JAK3,LCK,LTC4S,LYZ,MAP4K1,MPZ,MYO1F,NAAA,NFIL3,PLP1,PRKCB,PTK2B,PTPRC,RAC2,RUNX1,SDC4,SELP,SEMA4A,SERPINE1,SLC7A8,SPN,TIMP1,TLR9,TWIST1,WAS,WIPF1,ZC3H12A	53
Cellular Function and Maintenance	Function of leukocytes	4.35e-14			CD200R1,CHST2,CIITA,CMA1,Cmah,CSF2RB,DOCK8,FGR,FOS,FUT4,FYB1,HSP90AA1,HSPB1,IL20RB,IRF8,ITGAL,ITGB7,JAK3,MAP4K1,MPZ,NFIL3,PTK2B,PTPRC,PTPRCAP,RAC2,SASH3,SELP,SEMA4A,SPN,Tcf7,TLR9,WAS,WIPF1,ZFP36	34
Cancer,Organismal Injury and Abnormalities	Epithelial neoplasm	6.96e-14		-0.592	AATK,ABCA4,ABCG1,ABHD17C,ABHD2,ABRA,ACP5,ADAMTS16,AK5,AMPD3,ANKRD34A,APBA1,APOLD1,ARHGAP25,ARHGAP30,ARHGAP45,ARL4D,ARMCX4,ARRDC3,ASAH2,ATG10,BCAS1,BDKRB2,BLNK,C15orf65,C1QTNF3,C22orf23,CA12,CALML4,CCDC120,CCL21,CCN1,CD200R1,CD22,CD300C,CD5,CDKN1A,CDR2L,CDS2,CFAP69,CFP,CHST14,CHST2,CHST6,CIITA,CLDN19,CLDN22,CLEC2L,CMA1,CNKSR1,CNKSR2,COL7A1,COQ8B,CRABP1,CSF2RB,CSPG5,CTSE,CYTIP,DAPP1,DENND1C,DHTKD1,…	239
Cellular Development,Cellular Growth and Proliferation,Hematological System Development and Function,Lymphoid Tissue Structure and Development	Proliferation of immune cells	7.65e-14	Decreased	-2.39	ABCG1,BLNK,CCL21,CD22,CD300C,CD5,CDKN1A,CFP,CIITA,Cmah,CSF2RB,CYTIP,DAPP1,DOCK8,DPP4,FOS,FYB1,HLA-DQA1,HSPA1A/HSPA1B,IL20RB,IRF8,ITGAL,JAK3,KLRD1,LCK,MAP4K1,NFIL3,PLP1,PRKCB,PTK2B,PTPRC,PTPRCAP,RAC2,RHOH,RUNX1,SASH3,SDC4,SERPINE1,SIGLEC1,SPN,Tcf7,TLR9,TP53INP1,TRAF1,WAS,WIPF1	46
Cancer,Organismal Injury and Abnormalities	Adenocarcinoma	9.32e-14			AATK,ABCA4,ABCG1,ABHD2,ABRA,ACP5,ADAMTS16,AK5,AMPD3,ANKRD34A,APBA1,APOLD1,ARHGAP25,ARHGAP30,ARHGAP45,ARL4D,ARMCX4,ARRDC3,ASAH2,ATG10,BDKRB2,BLNK,C1QTNF3,C22orf23,CA12,CALML4,CCDC120,CCL21,CCN1,CD200R1,CD22,CD300C,CD5,CDKN1A,CDR2L,CDS2,CFAP69,CFP,CHST14,CHST2,CHST6,CIITA,CLDN19,CLDN22,CLEC2L,CMA1,CNKSR1,CNKSR2,COL7A1,COQ8B,CRABP1,CSF2RB,CSPG5,CYTIP,DAPP1,DENND1C,DHTKD1,DOCK8,DOK3,DPP4,DUSP15,EDA2R…	223
Cancer,Organismal Injury and Abnormalities	Abdominal cancer	1.87e-13	Decreased	-2.084	AATK,ABCA4,ABCG1,ABHD2,ABRA,ACP5,ADAMTS16,AK5,AMPD3,ANKRD34A,APBA1,APOLD1,ARHGAP25,ARHGAP30,ARHGAP45,ARL4D,ARMCX4,ARRDC3,ASAH2,ATG10,BCAS1,BDKRB2,BLNK,C1QTNF3,C22orf23,CA12,CALML4,CCDC120,CCL21,CCN1,CD200R1,CD22,CD300C,CD5,CDKN1A,CDR2L,CDS2,CFAP69,CFP,CHST14,CHST2,CHST6,CIITA,CLDN19,CLDN22,CLEC2L,CMA1,CNKSR1,CNKSR2,COL7A1,COQ8B,CRABP1,CSF2RB,CSPG5,CTSE,CYTIP,DAPP1,DENND1C,DHTKD1,DOCK8,DOK3,DPP4,D…	231
Cancer,Organismal Injury and Abnormalities	Carcinoma	2.51e-13		-0.269	AATK,ABCA4,ABCG1,ABHD17C,ABHD2,ABRA,ACP5,ADAMTS16,AK5,AMPD3,ANKRD34A,APBA1,APOLD1,ARHGAP25,ARHGAP30,ARHGAP45,ARL4D,ARMCX4,ARRDC3,ASAH2,ATG10,BCAS1,BDKRB2,BLNK,C15orf65,C1QTNF3,C22orf23,CA12,CALML4,CCDC120,CCL21,CCN1,CD200R1,CD22,CD300C,CD5,CDKN1A,CDR2L,CDS2,CFAP69,CFP,CHST14,CHST2,CHST6,CIITA,CLDN19,CLDN22,CLEC2L,CMA1,CNKSR1,CNKSR2,COL7A1,COQ8B,CRABP1,CSF2RB,CSPG5,CTSE,CYTIP,DAPP1,DENND1C,DHTKD1,…	238
Hematological System Development and Function,Tissue Morphology	Quantity of blood cells	2.98e-13	Decreased	-3.617	ABCG1,BLNK,CCL21,CD200R1,CD22,CD300C,Cd33,CD5,CDKN1A,CFP,CHST2,CIITA,CSF2RB,CTSE,CYTIP,DAPP1,DOCK8,Fcrls,FOS,FUT4,FYB1,GLB1L2,HLA-DQA1,HVCN1,IL20RB,IRF8,ITGAL,ITGB7,JAK3,LCK,LTC4S,MPZ,NFIL3,PLP1,PRKCB,PTPRC,RAC2,RASAL3,RHOH,RUNX1,SASH3,SELP,SERPINE1,SIGLEC1,SPN,Tcf7,TIMP1,TLR9,TRAF1,VIPR2,WAS,WIPF1,ZC3H12A,ZFP36	54
Cancer,Organismal Injury and Abnormalities	Abdominal neoplasm	3.52e-13		-0.895	AATK,ABCA4,ABCG1,ABHD2,ABRA,ACP5,ADAMTS16,AK5,AMPD3,ANKRD34A,APBA1,APOLD1,ARHGAP25,ARHGAP30,ARHGAP45,ARL4D,ARMCX4,ARRDC3,ASAH2,ATG10,BCAS1,BDKRB2,BLNK,C1QTNF3,C22orf23,CA12,CALML4,CCDC120,CCL21,CCN1,CD200R1,CD22,CD300C,CD5,CDKN1A,CDR2L,CDS2,CFAP69,CFP,CHST14,CHST2,CHST6,CIITA,CLDN19,CLDN22,CLEC2L,CMA1,CNKSR1,CNKSR2,COL7A1,COQ8B,CRABP1,CSF2RB,CSPG5,CTSE,CYTIP,DAPP1,DENND1C,DHTKD1,DOCK8,DOK3,DPP4,D…	232
Cell-To-Cell Signaling and Interaction	Activation of cells	8.42e-13		-1.584	ABCA4,BLNK,CCL21,CCN1,CD22,CD5,CDKN1A,CSF2RB,DAPP1,DOK3,DPP4,FOS,HLA-DQA1,HSPA1A/HSPA1B,IL20RB,IRF8,ITGAL,JAK3,KLRD1,LCK,LTC4S,MAP4K1,Mbp,MPZ,NFIL3,NR4A3,PFKFB3,PLA2G2A,PLEK,PLEKHO1,PLP1,PMP2,PRKCB,PTK2B,PTPRC,RAP2B,RHOH,RUNX1,SASH3,SELP,SEMA4A,SERPINE1,SIGLEC1,SMPD3,SPN,TIMP1,TLR9,TRAF1,TWIST1,UNC13D,VIPR2,WAS	52
Cellular Development,Cellular Growth and Proliferation	Proliferation of blood cells	9.39e-13	Decreased	-2.327	ABCG1,BLNK,CCL21,CD22,CD300C,CD5,CDKN1A,CFP,CIITA,Cmah,CSF2RB,CYTIP,DAPP1,DOCK8,DPP4,FOS,FYB1,HLA-DQA1,HSPA1A/HSPA1B,IL20RB,IRF8,ITGAL,JAK3,KLRD1,LCK,MAP4K1,NFIL3,NR4A3,PLP1,PRKCB,PTK2B,PTPRC,PTPRCAP,RAC2,RHOH,RUNX1,SASH3,SDC4,SERPINE1,SIGLEC1,SPN,Tcf7,TLR9,TP53INP1,TRAF1,WAS,WIPF1	47
Cancer,Organismal Injury and Abnormalities	Non-melanoma solid tumor	9.8e-13		0.355	AATK,ABCA4,ABCG1,ABHD17C,ABHD2,ABRA,ACP5,ADAMTS16,AK5,AMPD3,ANKRD34A,APBA1,APOLD1,ARHGAP25,ARHGAP30,ARHGAP45,ARL4D,ARMCX4,ARRDC3,ASAH2,ATG10,BCAS1,BDKRB2,BLNK,C15orf65,C1QTNF3,C22orf23,CA12,CALML4,CCDC120,CCL21,CCN1,CD200R1,CD22,CD300C,CD5,CDKN1A,CDR2L,CDS2,CFAP69,CFP,CHST14,CHST2,CHST6,CIITA,CLDN19,CLDN22,CLEC2L,CMA1,CNKSR1,CNKSR2,COL7A1,COQ8B,CRABP1,CSF2RB,CSPG5,CTSE,CYTIP,DAPP1,DENND1C,DHTKD1,…	239
Cancer,Organismal Injury and Abnormalities	Intraabdominal organ tumor	1.03e-12		-0.764	AATK,ABCA4,ABCG1,ABHD2,ABRA,ACP5,ADAMTS16,AK5,AMPD3,ANKRD34A,APBA1,APOLD1,ARHGAP25,ARHGAP30,ARHGAP45,ARL4D,ARMCX4,ARRDC3,ASAH2,ATG10,BCAS1,BDKRB2,BLNK,C1QTNF3,C22orf23,CA12,CALML4,CCDC120,CCL21,CCN1,CD200R1,CD22,CD300C,CD5,CDKN1A,CDR2L,CDS2,CFAP69,CFP,CHST14,CHST2,CHST6,CIITA,CLDN19,CLDN22,CLEC2L,CMA1,CNKSR1,CNKSR2,COL7A1,COQ8B,CRABP1,CSF2RB,CSPG5,CTSE,CYTIP,DAPP1,DENND1C,DHTKD1,DOCK8,DOK3,DPP4,E…	229
Cellular Movement,Hematological System Development and Function,Immune Cell Trafficking	Cell movement of mononuclear leukocytes	1.55e-12	Decreased	-2.327	ABCG1,CCL21,CCN1,CD200R1,CD22,CHST2,CIITA,CSF2RB,CYTIP,DOCK8,DPP4,FOS,FUT4,FYB1,ITGA2,ITGAL,ITGB7,JAK3,LCK,MAP4K1,NFIL3,PLP1,PRKCB,PTK2B,RAC2,RUNX1,SELP,SERPINE1,SPN,TIMP1,TLR9,WAS,WIPF1,ZC3H12A	34
Cell-To-Cell Signaling and Interaction,Hematological System Development and Function,Immune Cell Trafficking,Inflammatory Response	Activation of T lymphocytes	1.94e-12	Decreased	-2.338	CD5,CDKN1A,CSF2RB,DPP4,FOS,HSPA1A/HSPA1B,IL20RB,IRF8,ITGAL,JAK3,KLRD1,LCK,Mbp,MPZ,NFIL3,NR4A3,PLA2G2A,PLP1,PMP2,PRKCB,PTPRC,RUNX1,SEMA4A,SIGLEC1,SPN,TLR9,TRAF1,UNC13D,WAS	29
Cellular Movement,Hematological System Development and Function,Immune Cell Trafficking	Cell movement of lymphocytes	2.02e-12	Decreased	-2.435	ABCG1,CCL21,CD200R1,CD22,CHST2,CIITA,CSF2RB,CYTIP,DOCK8,DPP4,FOS,FUT4,FYB1,ITGA2,ITGAL,ITGB7,JAK3,LCK,MAP4K1,NFIL3,PLP1,PTK2B,RAC2,RUNX1,SELP,SPN,TIMP1,TLR9,WAS,WIPF1,ZC3H12A	31
Cell-To-Cell Signaling and Interaction,Hematological System Development and Function,Immune Cell Trafficking,Inflammatory Response	Activation of leukocytes	2.77e-12	Decreased	-2.307	BLNK,CCL21,CD22,CD5,CDKN1A,CSF2RB,DAPP1,DOK3,DPP4,FOS,HLA-DQA1,HSPA1A/HSPA1B,IL20RB,IRF8,ITGAL,JAK3,KLRD1,LCK,LTC4S,Mbp,MPZ,NFIL3,NR4A3,PFKFB3,PLA2G2A,PLP1,PMP2,PRKCB,PTPRC,RHOH,RUNX1,SASH3,SELP,SEMA4A,SIGLEC1,SPN,TLR9,TRAF1,UNC13D,VIPR2,WAS	41
Cellular Movement,Hematological System Development and Function,Immune Cell Trafficking	Cell movement of leukocytes	2.98e-12	Decreased	-3.239	ABCG1,ARHGAP25,CCL21,CCN1,CD200R1,CD22,CD5,CDKN1A,CHST2,CIITA,CMA1,CSF2RB,CTSE,CYTIP,DOCK8,DPP4,FGR,FOS,FUT4,FYB1,HSPB1,ITGA2,ITGAL,ITGB7,JAK3,LCK,LTC4S,MAP4K1,MYO1F,NAAA,NFIL3,PLP1,PRKCB,PTK2B,RAC2,RUNX1,SELP,SEMA4A,SERPINE1,SPN,TIMP1,TLR9,WAS,WIPF1,ZC3H12A	45
Cell-To-Cell Signaling and Interaction,Hematological System Development and Function	Activation of blood cells	4.35e-12	Decreased	-2.14	BLNK,CCL21,CD22,CD5,CDKN1A,CSF2RB,DAPP1,DOK3,DPP4,FOS,HLA-DQA1,HSPA1A/HSPA1B,IL20RB,IRF8,ITGAL,JAK3,KLRD1,LCK,LTC4S,Mbp,MPZ,NFIL3,NR4A3,PFKFB3,PLA2G2A,PLEK,PLP1,PMP2,PRKCB,PTPRC,RAP2B,RHOH,RUNX1,SASH3,SELP,SEMA4A,SIGLEC1,SPN,TLR9,TRAF1,UNC13D,VIPR2,WAS	43
Cancer,Endocrine System Disorders,Organismal Injury and Abnormalities	Endocrine gland tumor	1.11e-11			AATK,ABCA4,ABCG1,ABHD17C,ABHD2,ABRA,ADAMTS16,AK5,AMPD3,APBA1,ARHGAP25,ARHGAP30,ARHGAP45,ARMCX4,ASAH2,BCAS1,BDKRB2,BLNK,C15orf65,C1QTNF3,C22orf23,CA12,CALML4,CCDC120,CCN1,CD200R1,CD22,CD300C,CD5,CDKN1A,CDR2L,CFAP69,CFP,CHST14,CHST2,CHST6,CIITA,CLDN19,CLEC2L,CMA1,CNKSR1,CNKSR2,COL7A1,COQ8B,CRABP1,CSF2RB,CSPG5,CTSE,CYTIP,DAPP1,DENND1C,DHTKD1,DOCK8,DOK3,DPP4,DUSP15,EDA2R,EPB41L3,FBLIM1,FBXL15,FBXO32,…	205
Cancer,Endocrine System Disorders,Organismal Injury and Abnormalities	Endocrine carcinoma	1.12e-11			AATK,ABCA4,ABCG1,ABHD17C,ABHD2,ABRA,ADAMTS16,AK5,AMPD3,APBA1,ARHGAP25,ARHGAP30,ARHGAP45,ARMCX4,ASAH2,BCAS1,BDKRB2,BLNK,C15orf65,C1QTNF3,C22orf23,CA12,CALML4,CCDC120,CCN1,CD200R1,CD22,CD300C,CD5,CDKN1A,CDR2L,CFAP69,CFP,CHST14,CHST2,CHST6,CIITA,CLDN19,CLEC2L,CMA1,CNKSR1,CNKSR2,COL7A1,COQ8B,CRABP1,CSF2RB,CSPG5,CTSE,CYTIP,DAPP1,DENND1C,DHTKD1,DOCK8,DOK3,DPP4,DUSP15,EDA2R,EPB41L3,FBLIM1,FBXL15,FBXO32,…	203
Cellular Development,Cellular Growth and Proliferation,Hematological System Development and Function,Lymphoid Tissue Structure and Development	Cell proliferation of T lymphocytes	1.55e-11		-1.996	ABCG1,CCL21,CD5,CDKN1A,CFP,CIITA,CSF2RB,CYTIP,DOCK8,DPP4,FOS,FYB1,HLA-DQA1,HSPA1A/HSPA1B,IL20RB,IRF8,ITGAL,JAK3,KLRD1,LCK,MAP4K1,PLP1,PTK2B,PTPRC,PTPRCAP,RAC2,RHOH,RUNX1,SASH3,SDC4,SIGLEC1,SPN,Tcf7,TRAF1,WAS,WIPF1	36
Hematological System Development and Function,Humoral Immune Response,Lymphoid Tissue Structure and Development,Tissue Morphology	Quantity of B lymphocytes	3.22e-11	Decreased	-2.786	ABCG1,BLNK,CCL21,CD22,CDKN1A,CIITA,DAPP1,DOCK8,FOS,HLA-DQA1,HVCN1,IRF8,ITGAL,ITGB7,JAK3,PRKCB,PTPRC,RAC2,SASH3,SELP,SIGLEC1,SPN,Tcf7,TLR9,WAS,WIPF1,ZC3H12A	27
Cancer,Organismal Injury and Abnormalities	Extracranial solid tumor	4.4e-11		-0.409	AATK,ABCA4,ABCG1,ABHD17C,ABHD2,ABRA,ACP5,ADAMTS16,AK5,AMPD3,ANKRD34A,APBA1,APOLD1,ARHGAP25,ARHGAP30,ARHGAP45,ARL4D,ARMCX4,ARRDC3,ASAH2,ATG10,BCAS1,BDKRB2,BLNK,C15orf65,C1QTNF3,C22orf23,CA12,CALML4,CCDC120,CCL21,CCN1,CD200R1,CD22,CD300C,CD5,CDKN1A,CDR2L,CDS2,CFAP69,CFP,CHST14,CHST2,CHST6,CIITA,CLDN19,CLDN22,CLEC2L,CMA1,CNKSR1,CNKSR2,COL7A1,COQ8B,CRABP1,CSF2RB,CSPG5,CTSE,CYTIP,DAPP1,DENND1C,DHTKD1,…	239
Cell-To-Cell Signaling and Interaction	Binding of lymphatic system cells	4.55e-11	Decreased	-2.159	CCL21,CD22,Cmah,CSF2RB,DOCK8,FUT4,FYB1,ITGA2,ITGAL,ITGB7,JAK3,LCK,MAP4K1,PTK2B,RAC2,SELP,SPN,WAS	18
Cancer,Organismal Injury and Abnormalities	Extrapancreatic malignant tumor	5.29e-11		-0.077	AATK,ABCA4,ABCG1,ABHD2,ABRA,ACP5,ADAMTS16,AK5,AMPD3,ANKRD34A,APBA1,APOLD1,ARHGAP25,ARHGAP30,ARHGAP45,ARL4D,ARMCX4,ARRDC3,ASAH2,ATG10,BCAS1,BDKRB2,BLNK,C1QTNF3,C22orf23,CA12,CALML4,CCDC120,CCL21,CCN1,CD200R1,CD22,CD300C,CD5,CDKN1A,CDR2L,CDS2,CFAP69,CFP,CHST14,CHST2,CHST6,CIITA,CLDN19,CLDN22,CLEC2L,CMA1,CNKSR1,CNKSR2,COL7A1,COQ8B,CRABP1,CSF2RB,CSPG5,CTSE,CYTIP,DAPP1,DENND1C,DHTKD1,DOCK8,DOK3,DPP4,D…	234
Cellular Movement	Migration of cells	6.08e-11	Decreased	-2.863	ABCG1,ABHD2,ACP5,APBA1,ARHGAP25,ARRDC3,BDKRB2,BLNK,CCL21,CCN1,CD200R1,CD22,CD5,CDKN1A,CHST2,CIITA,CLDN19,CMA1,COL7A1,CSF2RB,CSPG5,CTSE,CYTIP,DOCK8,DPP4,FBLIM1,FGR,FOS,FUT4,FYB1,GLI1,GLUL,GREB1,GRHL2,HSP90AA1,HSPA1A/HSPA1B,HSPB1,HVCN1,ITGA2,ITGAL,ITGB7,JAK3,LCK,LMX1A,LTC4S,LYZ,MAP1B,MAP4K1,MPZ,MYO1F,NAAA,NFIL3,NREP,PLEKHO1,PLP1,PPIC,PRKCB,PTK2B,PTPRC,RAC2,RAP2B,Rcan1,RUNX1,SDC4,SELP,SEMA3D,SEMA4A,…	79
Cancer,Gastrointestinal Disease,Organismal Injury and Abnormalities	Gastrointestinal adenocarcinoma	6.64e-11			AATK,ABCA4,ABCG1,ABHD2,ABRA,ADAMTS16,AK5,AMPD3,ANKRD34A,APBA1,APOLD1,ARHGAP30,ARHGAP45,ARL4D,ARMCX4,ARRDC3,ASAH2,ATG10,BDKRB2,BLNK,C1QTNF3,C22orf23,CA12,CALML4,CCN1,CD200R1,CD22,CD5,CDKN1A,CDR2L,CDS2,CFAP69,CFP,CHST14,CHST2,CHST6,CIITA,CLDN19,CLEC2L,CMA1,CNKSR1,CNKSR2,COL7A1,COQ8B,CSF2RB,CSPG5,CYTIP,DAPP1,DENND1C,DHTKD1,DOCK8,DOK3,DPP4,EDA2R,EPB41L3,FBLIM1,FBXO32,FGD3,FGR,FOS,FUT4,FYB1,GARNL3,GIM…	196
Cancer,Organismal Injury and Abnormalities	Malignant solid tumor	8.84e-11		0.039	AATK,ABCA4,ABCG1,ABHD17C,ABHD2,ABRA,ACP5,ADAMTS16,AK5,AMPD3,ANKRD34A,APBA1,APOLD1,ARHGAP25,ARHGAP30,ARHGAP45,ARL4D,ARMCX4,ARRDC3,ASAH2,ATG10,BCAS1,BDKRB2,BLNK,C15orf65,C1QTNF3,C22orf23,CA12,CALML4,CCDC120,CCL21,CCN1,CD200R1,CD22,CD300C,CD5,CDKN1A,CDR2L,CDS2,CFAP69,CFP,CHST14,CHST2,CHST6,CIITA,CLDN19,CLDN22,CLEC2L,CMA1,CNKSR1,CNKSR2,COL7A1,COQ8B,CRABP1,CSF2RB,CSPG5,CTSE,CYTIP,DAPP1,DENND1C,DHTKD1,…	239
Humoral Immune Response,Protein Synthesis	Production of antibody	1.1e-10		-0.422	BLNK,C1QTNF3,CD22,CDKN1A,CIITA,Cmah,CSF2RB,CTSE,DAPP1,DOCK8,IRF8,JAK3,LCK,NFIL3,PLP1,SASH3,SELP,SIGLEC1,TLR9,VIPR2,WAS,WIPF1,ZC3H12A	23
Cell-To-Cell Signaling and Interaction,Hematological System Development and Function	Binding of lymphocytes	1.15e-10	Decreased	-2	CCL21,CD22,Cmah,DOCK8,FUT4,FYB1,ITGA2,ITGAL,ITGB7,JAK3,LCK,MAP4K1,PTK2B,RAC2,SELP,SPN,WAS	17
Cellular Movement	Cell movement	1.17e-10	Decreased	-2.897	ABCG1,ABHD2,ACP5,APBA1,ARHGAP25,ARRDC3,BDKRB2,BLNK,CCL21,CCN1,CD200R1,CD22,CD5,CDKN1A,CFAP69,CHST2,CIITA,CLDN19,CMA1,COL7A1,CSF2RB,CSPG5,CTSE,CYTIP,DOCK8,DPP4,FBLIM1,FGR,FOS,FUT4,FYB1,GLI1,GLUL,GREB1,GRHL2,HSP90AA1,HSPA1A/HSPA1B,HSPB1,HVCN1,IRF8,ITGA2,ITGAL,ITGB7,JAK3,LCK,LMX1A,LTC4S,LYZ,MAP1B,MAP4K1,MPZ,MYO1F,NAAA,NFIL3,NREP,PLEKHO1,PLP1,PPIC,PRKCB,PTK2B,PTPRC,RAB13,RAC2,RAP2B,Rcan1,RUNX1,SDC4,S…	84
Cell-To-Cell Signaling and Interaction	Binding of blood cells	1.19e-10		-1.787	CCL21,CCN1,CD200R1,CD22,CFP,Cmah,CSF2RB,DOCK8,FGR,FUT4,FYB1,IRF8,ITGA2,ITGAL,ITGB7,JAK3,LCK,MAP4K1,NR4A3,PTK2B,PTPRC,RAC2,SDC4,SELP,SERPINE1,SPN,WAS,WIPF1	28
Cancer,Organismal Injury and Abnormalities	Cancer of secretory structure	1.2e-10		-1.432	AATK,ABCA4,ABCG1,ABHD17C,ABHD2,ABRA,ACP5,ADAMTS16,AK5,AMPD3,ANKRD34A,APBA1,APOLD1,ARHGAP25,ARHGAP30,ARHGAP45,ARMCX4,ARRDC3,ASAH2,BCAS1,BDKRB2,BLNK,C15orf65,C1QTNF3,C22orf23,CA12,CALML4,CCDC120,CCN1,CD300C,CD5,CDKN1A,CDR2L,CFAP69,CFP,CHST14,CHST2,CHST6,CIITA,CLDN19,CMA1,CNKSR1,CNKSR2,COL7A1,COQ8B,CRABP1,CSF2RB,CSPG5,CTSE,CYTIP,DAPP1,DENND1C,DHTKD1,DOCK8,DOK3,DPP4,DUSP15,EDA2R,EPB41L3,FBLIM1,FBXL15…	209
Cellular Function and Maintenance	Function of lymphatic system cells	2.13e-10			CIITA,Cmah,CSF2RB,FYB1,HLA-DQA1,IL20RB,IRF8,ITGAL,ITGB7,JAK3,MPZ,NFIL3,PTPRC,PTPRCAP,SASH3,SELP,SEMA4A,SPN,Tcf7,TLR9,TSC22D1,WAS,WIPF1	23
Tissue Morphology	Quantity of cells	2.25e-10	Decreased	-2.538	ABCA4,ABCG1,BLNK,CCL21,CD200R1,CD22,CD300C,Cd33,CD5,CDKN1A,CFP,CHST2,CIITA,CSF2RB,CTSE,CYTIP,DAPP1,DHTKD1,DOCK8,FBLIM1,Fcrls,FOS,FUT4,FYB1,GLB1L2,GLI1,HFE,HLA-DQA1,HSPB1,HVCN1,IL20RB,INO80B,IP6K3,IRF8,ITGAL,ITGB7,JAK3,LCK,LMX1A,LTC4S,MAP1B,MPZ,NFIL3,NR4A3,PLP1,PRKCB,PTK2B,PTPRC,PTPRCAP,RAC2,RASAL3,RHOH,RUNX1,SASH3,SELP,SERPINE1,SIGLEC1,SMPD3,SPN,SYNGAP1,Tcf7,TIMP1,TLR9,TRAF1,TWIST1,TXNRD1,VIPR2,W…	71
Cell-To-Cell Signaling and Interaction,Hematological System Development and Function	Binding of leukocytes	2.37e-10		-1.841	CCL21,CCN1,CD200R1,CD22,CFP,Cmah,CSF2RB,DOCK8,FGR,FUT4,FYB1,ITGA2,ITGAL,ITGB7,JAK3,LCK,MAP4K1,NR4A3,PTK2B,PTPRC,RAC2,SDC4,SELP,SERPINE1,SPN,WAS	26
Cellular Movement,Hematological System Development and Function,Immune Cell Trafficking	Lymphocyte migration	3.11e-10	Decreased	-2	CCL21,CD200R1,CD22,CIITA,CYTIP,DOCK8,DPP4,FOS,FUT4,FYB1,ITGA2,ITGAL,ITGB7,JAK3,LCK,MAP4K1,NFIL3,PLP1,PTK2B,RAC2,RUNX1,SELP,SPN,TIMP1,TLR9,WAS	26
Cancer,Gastrointestinal Disease,Organismal Injury and Abnormalities	Gastrointestinal carcinoma	6.26e-10			AATK,ABCA4,ABCG1,ABHD2,ABRA,ADAMTS16,AK5,AMPD3,ANKRD34A,APBA1,APOLD1,ARHGAP30,ARHGAP45,ARL4D,ARMCX4,ARRDC3,ASAH2,ATG10,BDKRB2,BLNK,C1QTNF3,C22orf23,CA12,CALML4,CCN1,CD200R1,CD22,CD5,CDKN1A,CDR2L,CDS2,CFAP69,CFP,CHST14,CHST2,CHST6,CIITA,CLDN19,CLEC2L,CMA1,CNKSR1,CNKSR2,COL7A1,COQ8B,CSF2RB,CSPG5,CYTIP,DAPP1,DENND1C,DHTKD1,DOCK8,DOK3,DPP4,EDA2R,EPB41L3,FBLIM1,FBXO32,FGD3,FGR,FOS,FUT4,FYB1,GARNL3,GIM…	200
Hematological System Development and Function,Lymphoid Tissue Structure and Development,Organ Morphology,Tissue Morphology	Morphology of lymphoid organ	8.88e-10			ABCG1,BLNK,CCL21,CDKN1A,CIITA,CSF2RB,FOS,FUT4,HLA-DQA1,IRF8,ITGA2,ITGAL,JAK3,LCK,PRKCB,PTPRC,PTPRCAP,RHOH,RUNX1,SASH3,SELP,SPN,Tcf7,TLR9,TRAF1,WAS,WIPF1,ZC3H12A,ZFP36	29
Cancer,Organismal Injury and Abnormalities	Formation of solid tumor	1e-09		0.25	AATK,ABCA4,ABCG1,ABHD2,ABRA,ACP5,ADAMTS16,AK5,AMPD3,ANKRD34A,APBA1,APOLD1,ARHGAP25,ARHGAP30,ARHGAP45,ARL4D,ARRDC3,ASAH2,ATG10,BCAS1,BDKRB2,BLNK,C1QTNF3,C22orf23,CA12,CALML4,CCDC120,CCL21,CCN1,CD200R1,CD22,CD300C,CD5,CDKN1A,CDR2L,CDS2,CFAP69,CFP,CHST2,CHST6,CIITA,CLDN22,CMA1,CNKSR1,CNKSR2,COL7A1,COQ8B,CRABP1,CSF2RB,CSPG5,CYTIP,DAPP1,DENND1C,DHTKD1,DOCK8,DOK3,DPP4,EDA2R,EPB41L3,FBLIM1,FBXL15,FBXO32…	212
Cancer,Endocrine System Disorders,Organismal Injury and Abnormalities	Nonpituitary endocrine tumor	1.04e-09			AATK,ABCA4,ABCG1,ABHD17C,ABHD2,ABRA,ADAMTS16,AK5,AMPD3,APBA1,ARHGAP25,ARHGAP30,ARHGAP45,ARMCX4,ASAH2,BCAS1,BLNK,C15orf65,C1QTNF3,C22orf23,CA12,CALML4,CCDC120,CCN1,CD300C,CD5,CDKN1A,CDR2L,CFAP69,CFP,CHST14,CHST2,CHST6,CIITA,CLDN19,CMA1,CNKSR1,CNKSR2,COL7A1,COQ8B,CRABP1,CSF2RB,CSPG5,CTSE,CYTIP,DAPP1,DENND1C,DHTKD1,DOCK8,DOK3,DPP4,DUSP15,EDA2R,EPB41L3,FBLIM1,FBXL15,FBXO32,FGD3,FGR,FOS,FRMD3,FUT4,FYB…	195
Cell-To-Cell Signaling and Interaction,Hematological System Development and Function,Immune Cell Trafficking	Adhesion of immune cells	1.08e-09		-1.704	CCL21,CCN1,CD200R1,CFP,Cmah,CSF2RB,FGR,FUT4,FYB1,ITGA2,ITGAL,ITGB7,JAK3,LCK,MAP4K1,NR4A3,PTK2B,PTPRC,RAC2,SDC4,SELP,SERPINE1,SPN,WAS	24
Cancer,Gastrointestinal Disease,Organismal Injury and Abnormalities	Gastrointestinal tumor	1.09e-09		-0.379	AATK,ABCA4,ABCG1,ABHD2,ABRA,ADAMTS16,AK5,AMPD3,ANKRD34A,APBA1,APOLD1,ARHGAP30,ARHGAP45,ARL4D,ARMCX4,ARRDC3,ASAH2,ATG10,BCAS1,BDKRB2,BLNK,C1QTNF3,C22orf23,CA12,CALML4,CCL21,CCN1,CD200R1,CD22,CD5,CDKN1A,CDR2L,CDS2,CFAP69,CFP,CHST14,CHST2,CHST6,CIITA,CLDN19,CLEC2L,CMA1,CNKSR1,CNKSR2,COL7A1,COQ8B,CRABP1,CSF2RB,CSPG5,CYTIP,DAPP1,DENND1C,DHTKD1,DOCK8,DOK3,DPP4,EDA2R,EPB41L3,FBLIM1,FBXO32,FGD3,FGR,FOS,F…	205
Humoral Immune Response,Protein Synthesis	Quantity of immunoglobulin	1.16e-09		-0.183	BLNK,C1QTNF3,CD22,CDKN1A,CIITA,Cmah,CSF2RB,CTSE,DAPP1,DOCK8,IRF8,JAK3,LCK,NFIL3,SASH3,SELP,SIGLEC1,VIPR2,WAS,WIPF1,ZC3H12A	21
Cancer,Hematological Disease,Immunological Disease,Organismal Injury and Abnormalities	Lymphoma	1.22e-09		1.344	ABCG1,APBA1,CCL21,CCN1,CD22,CD5,CDKN1A,CFP,CIITA,CSF2RB,DPP4,FGR,FOS,FUT4,FYB1,GLB1L2,GLI1,GREB1,HLA-DQA1,HSP90AA1,HVCN1,IQGAP3,IRF8,JAK3,KIF20A,KIF21B,LCK,MAL,MAP1B,MAP4K1,MUTYH,NR4A3,NREP,PRKCB,PTK2B,PTPRC,RAC2,RNF112,RRP12,RUNX1,SELP,SPN,SYT3,Tcf7,TIMP1,TLR9,TRAF1,TRHDE,TSC22D1,TUBA1C,TUBB4B,TWIST1,UNC13D,VSTM4,WAS,WIPF1,XIRP1,ZFP36	58
Cellular Movement	Homing of cells	1.39e-09	Decreased	-2.865	ARHGAP25,BDKRB2,CCL21,CCN1,CD22,CDKN1A,CHST2,CTSE,DPP4,FGR,FYB1,HSPB1,ITGA2,ITGAL,ITGB7,JAK3,LCK,MYO1F,PRKCB,PTK2B,PTPRC,RAB13,RAC2,RUNX1,SELP,SEMA3D,SERPINE1,SPN,TLR9,VIPR2,WAS,WIPF1	32
Cell Death and Survival	Cell death of immune cells	1.4e-09		-1.416	ABCG1,BLNK,CCL21,CD22,CD5,CDKN1A,CIITA,CSF2RB,DOCK8,FOS,FUT4,IRF8,ITGAL,JAK3,LCK,LYZ,MAP4K1,NFIL3,NR4A3,PRKCB,PTK2B,PTPRC,RAC2,RHOH,RUNX1,SPN,Tcf7,TIMP1,TLR9,TRAF1,VIPR2,WAS,WIPF1,ZFP36	34
Cancer,Organismal Injury and Abnormalities	Intrathoracic organ tumor	1.57e-09		0.45	AATK,ACP5,ADAMTS16,AK5,ANKRD34A,APBA1,ARHGAP25,ARHGAP30,ARMCX4,ASAH2,BDKRB2,BLNK,CCL21,CCN1,CD200R1,CD22,CD300C,CDKN1A,CFAP69,CFP,CHST6,CIITA,CLDN19,CLEC2L,CNKSR2,COL7A1,COQ8B,CSF2RB,CYTIP,DHTKD1,DOCK8,DOK3,DPP4,EPB41L3,FBLIM1,FGD3,FGR,FRMD3,FUT4,GIMAP7,GLB1L2,GLI1,GMIP,GPR21,GREB1,GRHL2,HLA-DQA1,HSP90AA1,HSPA1A/HSPA1B,HVCN1,IP6K3,IQGAP3,IRF8,ITGA2,ITGAL,JAK3,KCNA2,KIF19,KIF20A,KIF21B,KLHL4,L3HYP…	117
Cancer,Gastrointestinal Disease,Organismal Injury and Abnormalities	Gastrointestinal tract cancer	1.68e-09			AATK,ABCA4,ABCG1,ABHD2,ABRA,ADAMTS16,AK5,AMPD3,ANKRD34A,APBA1,APOLD1,ARHGAP30,ARHGAP45,ARL4D,ARMCX4,ARRDC3,ASAH2,ATG10,BCAS1,BDKRB2,BLNK,C1QTNF3,C22orf23,CA12,CALML4,CCL21,CCN1,CD200R1,CD22,CD5,CDKN1A,CDR2L,CDS2,CFAP69,CFP,CHST14,CHST2,CHST6,CIITA,CLDN19,CLEC2L,CMA1,CNKSR1,CNKSR2,COL7A1,COQ8B,CRABP1,CSF2RB,CSPG5,CYTIP,DAPP1,DENND1C,DHTKD1,DOCK8,DOK3,DPP4,EDA2R,EPB41L3,FBLIM1,FBXO32,FGD3,FGR,FOS,F…	204
Connective Tissue Disorders,Inflammatory Disease,Inflammatory Response,Organismal Injury and Abnormalities,Skeletal and Muscular Disorders	Inflammation of joint	1.83e-09		-0.906	ADAMTS16,BDKRB2,BLNK,C1QTNF3,CCL21,CD200R1,CD300C,CDKN1A,CFP,CIITA,CMA1,CSF2RB,DPP4,FGR,FOS,GLUL,HLA-DQA1,HSPA1A/HSPA1B,IL20RB,IP6K3,ITGB7,JAK3,LYZ,MAP4K1,NR4A3,PLA2G2A,PRKCB,PRR5,PTK2B,PTPRC,SCN7A,SDC4,SELP,SYT3,TIMP1,TLR9,TRAF1,TUBA1C,TUBB4B,TXNRD1,VIPR2,WIPF1,ZBTB12,ZFP36	44
Hematological System Development and Function,Lymphoid Tissue Structure and Development,Tissue Morphology	Morphology of lymphoid tissue	1.95e-09			ABCG1,BLNK,CCL21,CDKN1A,CIITA,CSF2RB,FOS,FUT4,HLA-DQA1,IRF8,ITGA2,ITGAL,ITGB7,JAK3,LCK,PRKCB,PTPRC,PTPRCAP,RHOH,RUNX1,SASH3,SELP,SPN,Tcf7,TLR9,TRAF1,WAS,WIPF1,ZC3H12A,ZFP36	30
Cancer,Endocrine System Disorders,Organismal Injury and Abnormalities	Thyroid carcinoma	2.03e-09			AATK,ABCA4,ABCG1,ABHD17C,ABHD2,ABRA,ADAMTS16,AK5,AMPD3,APBA1,ARHGAP25,ARHGAP30,ARHGAP45,ARMCX4,ASAH2,BCAS1,BLNK,C15orf65,C1QTNF3,C22orf23,CA12,CALML4,CCDC120,CCN1,CD300C,CD5,CDKN1A,CDR2L,CFAP69,CFP,CHST14,CHST2,CHST6,CIITA,CLDN19,CMA1,CNKSR1,CNKSR2,COL7A1,COQ8B,CRABP1,CSF2RB,CSPG5,CTSE,CYTIP,DAPP1,DENND1C,DHTKD1,DOCK8,DOK3,DPP4,DUSP15,EDA2R,EPB41L3,FBLIM1,FBXL15,FBXO32,FGD3,FGR,FRMD3,FUT4,FYB1,GA…	192
Cancer,Organismal Injury and Abnormalities	Head and neck tumor	2.08e-09			AATK,ABCA4,ABCG1,ABHD17C,ABHD2,ABRA,ADAMTS16,AK5,AMPD3,APBA1,ARHGAP25,ARHGAP30,ARHGAP45,ARMCX4,ASAH2,BCAS1,BLNK,C15orf65,C1QTNF3,C22orf23,CA12,CALML4,CCDC120,CCL21,CCN1,CD22,CD300C,CD5,CDKN1A,CDR2L,CDS2,CFAP69,CFP,CHST14,CHST2,CHST6,CIITA,CLDN19,CMA1,CNKSR1,CNKSR2,COL7A1,COQ8B,CRABP1,CSF2RB,CSPG5,CTSE,CYTIP,DAPP1,DENND1C,DHTKD1,DOCK8,DOK3,DPP4,DUSP15,EDA2R,EPB41L3,FBLIM1,FBXL15,FBXO32,FGD3,FGR,FO…	214
Cellular Function and Maintenance,Hematological System Development and Function	Function of lymphocytes	2.41e-09			CIITA,Cmah,CSF2RB,FYB1,IL20RB,IRF8,ITGAL,ITGB7,JAK3,MPZ,NFIL3,PTPRC,PTPRCAP,SASH3,SELP,SEMA4A,SPN,Tcf7,TLR9,WAS,WIPF1	21
Cancer,Organismal Injury and Abnormalities,Respiratory Disease	Lung tumor	2.87e-09		0.474	AATK,ACP5,ADAMTS16,AK5,ANKRD34A,APBA1,ARHGAP25,ARHGAP30,ARMCX4,ASAH2,BDKRB2,BLNK,CCL21,CCN1,CD200R1,CD22,CD300C,CDKN1A,CFAP69,CFP,CHST6,CIITA,CLDN19,CLEC2L,CNKSR2,COL7A1,COQ8B,CSF2RB,CYTIP,DHTKD1,DOCK8,DOK3,DPP4,EPB41L3,FBLIM1,FGD3,FGR,FRMD3,FUT4,GIMAP7,GLB1L2,GLI1,GMIP,GPR21,GREB1,GRHL2,HLA-DQA1,HSP90AA1,HSPA1A/HSPA1B,HVCN1,IP6K3,IQGAP3,IRF8,ITGA2,ITGAL,JAK3,KCNA2,KIF19,KIF20A,KIF21B,KLHL4,L3HYP…	116
Cancer,Organismal Injury and Abnormalities	Head and neck cancer	3.47e-09			AATK,ABCA4,ABCG1,ABHD17C,ABHD2,ABRA,ADAMTS16,AK5,AMPD3,APBA1,ARHGAP25,ARHGAP30,ARHGAP45,ARMCX4,ASAH2,BCAS1,BLNK,C15orf65,C1QTNF3,C22orf23,CA12,CALML4,CCDC120,CCL21,CCN1,CD300C,CD5,CDKN1A,CDR2L,CFAP69,CFP,CHST14,CHST2,CHST6,CIITA,CLDN19,CMA1,CNKSR1,CNKSR2,COL7A1,COQ8B,CRABP1,CSF2RB,CSPG5,CTSE,CYTIP,DAPP1,DENND1C,DHTKD1,DOCK8,DOK3,DPP4,DUSP15,EDA2R,EPB41L3,FBLIM1,FBXL15,FBXO32,FGD3,FGR,FOS,FRMD3,FU…	204
Cell-To-Cell Signaling and Interaction,Hematological System Development and Function	Binding of T lymphocytes	3.53e-09	Decreased	-2.082	CCL21,CD22,Cmah,FUT4,FYB1,ITGA2,ITGAL,JAK3,LCK,MAP4K1,PTK2B,RAC2,SELP,SPN	14
Connective Tissue Disorders,Inflammatory Disease,Organismal Injury and Abnormalities,Skeletal and Muscular Disorders	Rheumatic Disease	3.98e-09		-0.33	ADAMTS16,BDKRB2,BLNK,C1QTNF3,CCL21,CD200R1,CD22,CD300C,CDKN1A,CFP,CIITA,CMA1,CSF2RB,DPP4,FGR,FOS,GLUL,HLA-DQA1,HSPA1A/HSPA1B,IL20RB,IP6K3,IRF8,ITGB7,JAK3,LCK,LYZ,MAP4K1,NR4A3,PLA2G2A,PRKCB,PRR5,PTK2B,PTPRC,QPRT,RAC2,SCN7A,SDC4,SELP,SIGLEC1,SLC15A4,SYT3,TIMP1,TLR9,TRAF1,TUBA1C,TUBB4B,TXNRD1,UNC13D,VIPR2,WIPF1,ZBTB12,ZFP36	52
Cancer,Organismal Injury and Abnormalities	Intrathoracic malignant tumor	4.09e-09		0.514	AATK,ADAMTS16,AK5,ANKRD34A,APBA1,ARHGAP25,ARHGAP30,ARMCX4,ASAH2,BDKRB2,BLNK,CCL21,CCN1,CD200R1,CD22,CD300C,CDKN1A,CFAP69,CFP,CHST6,CIITA,CLDN19,CLEC2L,CNKSR2,COL7A1,COQ8B,CSF2RB,CYTIP,DHTKD1,DOCK8,DOK3,DPP4,EPB41L3,FBLIM1,FGD3,FGR,FRMD3,FUT4,GIMAP7,GLB1L2,GLI1,GMIP,GPR21,GREB1,GRHL2,HLA-DQA1,HSP90AA1,HSPA1A/HSPA1B,HVCN1,IP6K3,IQGAP3,IRF8,ITGA2,ITGAL,JAK3,KCNA2,KIF19,KIF20A,KIF21B,KLHL4,L3HYPDH,LC…	115
Cancer,Hematological Disease,Immunological Disease,Organismal Injury and Abnormalities	Non-Hodgkin lymphoma	4.52e-09			ABCG1,APBA1,CCL21,CCN1,CD22,CD5,CDKN1A,CFP,CIITA,CSF2RB,DPP4,FUT4,FYB1,GLB1L2,GLI1,GREB1,HLA-DQA1,HSP90AA1,HVCN1,IRF8,JAK3,KIF21B,LCK,MAL,MAP1B,MAP4K1,MUTYH,NR4A3,NREP,PRKCB,PTK2B,PTPRC,RNF112,RUNX1,SELP,SPN,SYT3,Tcf7,TIMP1,TLR9,TRAF1,TRHDE,TSC22D1,TUBA1C,TUBB4B,TWIST1,UNC13D,VSTM4,WIPF1,XIRP1	50
Cancer,Gastrointestinal Disease,Organismal Injury and Abnormalities	Digestive organ tumor	5.06e-09		-0.881	AATK,ABCA4,ABCG1,ABHD2,ABRA,ADAMTS16,AK5,AMPD3,ANKRD34A,APBA1,APOLD1,ARHGAP30,ARHGAP45,ARL4D,ARMCX4,ARRDC3,ASAH2,ATG10,BCAS1,BDKRB2,BLNK,C1QTNF3,C22orf23,CA12,CALML4,CCL21,CCN1,CD200R1,CD22,CD5,CDKN1A,CDR2L,CDS2,CFAP69,CFP,CHST14,CHST2,CHST6,CIITA,CLDN19,CLEC2L,CMA1,CNKSR1,CNKSR2,COL7A1,COQ8B,CRABP1,CSF2RB,CSPG5,CTSE,CYTIP,DAPP1,DENND1C,DHTKD1,DOCK8,DOK3,DPP4,DUSP15,EDA2R,EPB41L3,FBLIM1,FBXL15,FB…	216
Cell Death and Survival	Apoptosis of mononuclear leukocytes	5.88e-09		0.626	BLNK,CD22,CD5,CDKN1A,CIITA,DOCK8,FOS,IRF8,JAK3,LCK,MAP4K1,NR4A3,PRKCB,PTK2B,PTPRC,RAC2,RHOH,RUNX1,SPN,Tcf7,TIMP1,TRAF1,WAS	23
Cell Morphology,Immunological Disease,Lymphoid Tissue Structure and Development	Abnormal morphology of lymphocytes	6.16e-09			BLNK,CD22,CD5,CDKN1A,CYTIP,HLA-DQA1,IRF8,ITGB7,JAK3,LCK,MPZ,NFIL3,PTPRC,RHOH,SASH3,WAS	16
Cancer,Gastrointestinal Disease,Organismal Injury and Abnormalities	Large intestine adenocarcinoma	6.78e-09			AATK,ABCA4,ABCG1,ABHD2,ABRA,ADAMTS16,AK5,AMPD3,ANKRD34A,APBA1,APOLD1,ARHGAP30,ARHGAP45,ARL4D,ARMCX4,ARRDC3,ASAH2,ATG10,BDKRB2,BLNK,C1QTNF3,C22orf23,CA12,CALML4,CCN1,CD200R1,CD22,CDKN1A,CDR2L,CDS2,CFAP69,CFP,CHST14,CHST2,CHST6,CIITA,CLDN19,CLEC2L,CMA1,CNKSR1,CNKSR2,COL7A1,COQ8B,CSF2RB,CSPG5,CYTIP,DAPP1,DENND1C,DHTKD1,DOCK8,DOK3,DPP4,EDA2R,EPB41L3,FBLIM1,FGD3,FGR,FOS,FUT4,FYB1,GARNL3,GIMAP7,GLB1L,G…	186
Cancer,Organismal Injury and Abnormalities,Respiratory Disease	Lung cancer	7.32e-09		0.266	AATK,ADAMTS16,AK5,ANKRD34A,APBA1,ARHGAP25,ARHGAP30,ARMCX4,ASAH2,BDKRB2,BLNK,CCL21,CCN1,CD200R1,CD22,CD300C,CDKN1A,CFAP69,CFP,CHST6,CIITA,CLDN19,CLEC2L,CNKSR2,COL7A1,COQ8B,CSF2RB,CYTIP,DHTKD1,DOCK8,DOK3,DPP4,EPB41L3,FBLIM1,FGD3,FGR,FRMD3,FUT4,GIMAP7,GLB1L2,GLI1,GMIP,GPR21,GREB1,GRHL2,HLA-DQA1,HSP90AA1,HSPA1A/HSPA1B,HVCN1,IP6K3,IQGAP3,IRF8,ITGA2,ITGAL,JAK3,KCNA2,KIF19,KIF20A,KIF21B,KLHL4,L3HYPDH,LC…	114
Cancer,Organismal Injury and Abnormalities	Head and neck carcinoma	7.39e-09			AATK,ABCA4,ABCG1,ABHD17C,ABHD2,ABRA,ADAMTS16,AK5,AMPD3,APBA1,ARHGAP25,ARHGAP30,ARHGAP45,ARMCX4,ASAH2,BCAS1,BLNK,C15orf65,C1QTNF3,C22orf23,CA12,CALML4,CCDC120,CCN1,CD300C,CD5,CDKN1A,CDR2L,CFAP69,CFP,CHST14,CHST2,CHST6,CIITA,CLDN19,CMA1,CNKSR1,CNKSR2,COL7A1,COQ8B,CRABP1,CSF2RB,CSPG5,CTSE,CYTIP,DAPP1,DENND1C,DHTKD1,DOCK8,DOK3,DPP4,DUSP15,EDA2R,EPB41L3,FBLIM1,FBXL15,FBXO32,FGD3,FGR,FRMD3,FUT4,FYB1,GA…	198
Lymphoid Tissue Structure and Development,Organ Morphology,Tissue Morphology	Quantity of lymphoid organ	8.35e-09		-1.443	BLNK,CD5,CDKN1A,CIITA,CTSE,DOCK8,FOS,FYB1,IRF8,JAK3,LCK,PTPRC,PTPRCAP,RHOH,RUNX1,SASH3,SELP,Tcf7,WAS,WIPF1	20
Cancer,Organismal Injury and Abnormalities	Incidence of tumor	8.39e-09		-0.379	AATK,ABCA4,ABCG1,ABHD2,ACP5,ADAMTS16,AK5,ANKRD34A,APBA1,APOLD1,ARHGAP25,ARHGAP30,ARHGAP45,ARL4D,ARRDC3,ASAH2,ATG10,BCAS1,BDKRB2,BLNK,C1QTNF3,C22orf23,CA12,CCDC120,CCL21,CCN1,CD200R1,CD22,CD300C,CD5,CDKN1A,CDS2,CFAP69,CFP,CHST2,CHST6,CIITA,CLDN22,CMA1,CNKSR1,CNKSR2,COL7A1,COQ8B,CRABP1,CSF2RB,CSPG5,CYTIP,DAPP1,DENND1C,DHTKD1,DOCK8,DOK3,DPP4,EDA2R,EPB41L3,FBLIM1,FBXO32,FGD3,FGR,FOS,FRMD3,FUT4,FYB1,G…	193
Cancer,Gastrointestinal Disease,Organismal Injury and Abnormalities	Digestive system cancer	9.29e-09		-1.897	AATK,ABCA4,ABCG1,ABHD2,ABRA,ADAMTS16,AK5,AMPD3,ANKRD34A,APBA1,APOLD1,ARHGAP30,ARHGAP45,ARL4D,ARMCX4,ARRDC3,ASAH2,ATG10,BCAS1,BDKRB2,BLNK,C1QTNF3,C22orf23,CA12,CALML4,CCL21,CCN1,CD200R1,CD22,CD5,CDKN1A,CDR2L,CDS2,CFAP69,CFP,CHST14,CHST2,CHST6,CIITA,CLDN19,CLEC2L,CMA1,CNKSR1,CNKSR2,COL7A1,COQ8B,CRABP1,CSF2RB,CSPG5,CYTIP,DAPP1,DENND1C,DHTKD1,DOCK8,DOK3,DPP4,DUSP15,EDA2R,EPB41L3,FBLIM1,FBXL15,FBXO32,…	213
Cell Death and Survival	Apoptosis of leukocytes	1.2e-08		0.809	ABCG1,BLNK,CCL21,CD22,CD5,CDKN1A,CIITA,DOCK8,FOS,IRF8,JAK3,LCK,MAP4K1,NR4A3,PRKCB,PTK2B,PTPRC,RAC2,RHOH,RUNX1,SPN,Tcf7,TIMP1,TLR9,TRAF1,WAS	26
Cancer,Gastrointestinal Disease,Organismal Injury and Abnormalities	Intestinal tumor	1.22e-08		-0.857	AATK,ABCA4,ABCG1,ABHD2,ABRA,ADAMTS16,AK5,AMPD3,ANKRD34A,APBA1,APOLD1,ARHGAP30,ARHGAP45,ARL4D,ARMCX4,ARRDC3,ASAH2,ATG10,BCAS1,BDKRB2,BLNK,C1QTNF3,C22orf23,CA12,CALML4,CCN1,CD200R1,CD22,CDKN1A,CDR2L,CDS2,CFAP69,CFP,CHST14,CHST2,CHST6,CIITA,CLDN19,CLEC2L,CMA1,CNKSR1,CNKSR2,COL7A1,COQ8B,CRABP1,CSF2RB,CSPG5,CYTIP,DAPP1,DENND1C,DHTKD1,DOCK8,DOK3,DPP4,EDA2R,EPB41L3,FBLIM1,FGD3,FGR,FOS,FUT4,FYB1,GARNL3,G…	193
Cell Death and Survival	Cell death of mononuclear leukocytes	1.28e-08		0.435	BLNK,CD22,CD5,CDKN1A,CIITA,DOCK8,FOS,IRF8,ITGAL,JAK3,LCK,MAP4K1,NR4A3,PRKCB,PTK2B,PTPRC,RAC2,RHOH,RUNX1,SPN,Tcf7,TIMP1,TRAF1,WAS	24
Cell Death and Survival	Apoptosis of lymphocytes	1.32e-08		0.904	BLNK,CD22,CD5,CDKN1A,CIITA,DOCK8,FOS,JAK3,LCK,MAP4K1,NR4A3,PRKCB,PTK2B,PTPRC,RAC2,RHOH,RUNX1,SPN,Tcf7,TIMP1,TRAF1,WAS	22
Cellular Movement,Hematological System Development and Function,Humoral Immune Response,Immune Cell Trafficking	Cell movement of B lymphocytes	1.34e-08		-1.926	ABCG1,CCL21,CD22,CSF2RB,ITGAL,ITGB7,PTK2B,RAC2,TIMP1,WAS,WIPF1,ZC3H12A	12
Hematological System Development and Function,Tissue Morphology	Quantity of granulocytes	1.37e-08		-0.042	CD200R1,CD22,CD300C,CDKN1A,CFP,CSF2RB,CTSE,FUT4,IRF8,ITGAL,ITGB7,JAK3,RAC2,RASAL3,RUNX1,SELP,SERPINE1,TIMP1,VIPR2,WAS,WIPF1,ZFP36	22
Inflammatory Response	Inflammatory response	1.45e-08	Decreased	-2.096	ARHGAP25,BLNK,C1QTNF3,CCL21,Cd33,CDKN1A,CIITA,CMA1,CTSE,DPP4,Fcna,FGR,FOS,GLI1,HSPB1,ITGA2,ITGAL,ITGB7,LYZ,MYO1F,NFIL3,PFKFB3,PLA2G2A,PLP1,PRKCB,PTK2B,RAC2,SASH3,SDC4,SELP,SERPINE1,TLR9,TUBA1C,TUBB4B,UNC13D,WAS,WIPF1,ZFP36	38
Cellular Function and Maintenance,Hematological System Development and Function	Function of T lymphocytes	1.46e-08			CIITA,Cmah,CSF2RB,FYB1,IL20RB,IRF8,ITGAL,JAK3,MPZ,PTPRC,PTPRCAP,SELP,SEMA4A,SPN,Tcf7,TLR9,WAS,WIPF1	18
Lymphoid Tissue Structure and Development,Tissue Morphology	Quantity of lymphoid tissue	1.55e-08	Decreased	-2.062	BLNK,CD22,CD5,CDKN1A,CIITA,CTSE,DOCK8,FOS,FYB1,HVCN1,IRF8,JAK3,LCK,PTPRC,PTPRCAP,RHOH,RUNX1,SASH3,SELP,SIGLEC1,Tcf7,WAS,WIPF1	23
Cellular Movement	Cell tethering or rolling of leukocytes	2.08e-08		-1.98	ARHGAP25,CCL21,CHST2,FGR,FUT4,FYB1,ITGAL,ITGB7,RAC2,SELP,SPN	11
Cellular Movement,Hematological System Development and Function,Immune Cell Trafficking	Cell rolling of leukocytes	2.23e-08	Decreased	-2.313	ARHGAP25,CHST2,FGR,FUT4,FYB1,ITGAL,ITGB7,RAC2,SELP,SPN	10
Cancer,Gastrointestinal Disease,Organismal Injury and Abnormalities	Large intestine neoplasm	2.35e-08			AATK,ABCA4,ABCG1,ABHD2,ABRA,ADAMTS16,AK5,AMPD3,ANKRD34A,APBA1,APOLD1,ARHGAP30,ARHGAP45,ARL4D,ARMCX4,ARRDC3,ASAH2,ATG10,BCAS1,BDKRB2,BLNK,C1QTNF3,C22orf23,CA12,CALML4,CCN1,CD200R1,CD22,CDKN1A,CDR2L,CDS2,CFAP69,CFP,CHST14,CHST2,CHST6,CIITA,CLDN19,CLEC2L,CMA1,CNKSR1,CNKSR2,COL7A1,COQ8B,CRABP1,CSF2RB,CSPG5,CYTIP,DAPP1,DENND1C,DHTKD1,DOCK8,DOK3,DPP4,EDA2R,EPB41L3,FBLIM1,FGD3,FGR,FOS,FUT4,FYB1,GARNL3,G…	192
Cancer,Organismal Injury and Abnormalities	Lymphoreticular neoplasm	2.35e-08		0.938	ABCA4,ABCG1,APBA1,CCDC120,CCL21,CCN1,CD22,CD5,CDKN1A,CFP,CIITA,CNKSR1,CSF2RB,DHTKD1,DPP4,FGR,FOS,FUT4,FYB1,GLB1L2,GLI1,GREB1,HLA-DQA1,HSP90AA1,HSPA1A/HSPA1B,HVCN1,ID4,IQGAP3,IRF8,JAK3,KIF20A,KIF21B,LCK,LRRCC1,LYZ,MAFF,MAL,MAP1B,MAP4K1,MUTYH,MYO3B,NR4A3,NREP,PAMR1,PFKFB3,PLP1,PRKCB,PRR5,PRX,PTK2B,PTPRC,RAC2,RNF112,RRP12,RUNX1,SASH3,SELP,SERPINE1,SLC27A6,SLC7A8,SPN,SYT3,Tcf7,TENM2,TIMP1,TLR9,TP53IN…	82
Cancer,Hematological Disease,Organismal Injury and Abnormalities	Hematologic cancer of cells	2.58e-08	Increased	2.124	ABCG1,ACP5,ADAMTS16,APBA1,BLNK,CCL21,CCN1,CD22,CD5,CDKN1A,CFP,CIITA,COL7A1,CSF2RB,DPP4,FGR,FOS,FUT4,FYB1,GLB1L2,GLI1,GREB1,HLA-DQA1,HSP90AA1,HSPB1,HVCN1,IQGAP3,IRF8,JAK3,KIF20A,KIF21B,KLHL4,LCK,MAL,MAP1B,MAP4K1,MUTYH,NR4A3,NREP,PRKCB,PRR5,PRX,PTK2B,PTPRC,RAC2,RHOH,RNF112,RRP12,RUNX1,SELP,SEMA3D,SEMA4A,SPN,SRGAP3,SYT3,Tcf7,TIMP1,TLR9,TP53INP1,TRAF1,TRHDE,TSC22D1,TUBA1C,TUBB4B,TWIST1,UNC13D,VSTM4,W…	71
Cellular Development,Cellular Growth and Proliferation,Hematological System Development and Function,Hematopoiesis,Lymphoid Tissue Structure and Development,Tissue Development	Leukopoiesis	2.61e-08	Decreased	-2.327	ABCG1,BLNK,CCL21,CCN1,CD5,CDKN1A,CFP,CIITA,CSF2RB,DOCK8,FOS,FYB1,HLA-DQA1,HSP90AA1,IRF8,ITGAL,JAK3,KLRD1,LCK,NFIL3,PLP1,PTK2B,PTPRC,RAC2,RHOH,RUNX1,SASH3,SELP,SEMA4A,SPN,Tcf7,TESC,TIMP1,TLR9,TWIST1,WAS,WIPF1	37
Cell Morphology,Lymphoid Tissue Structure and Development	Morphology of lymphatic system cells	2.79e-08			BLNK,CD22,CD5,CDKN1A,CYTIP,FYB1,HLA-DQA1,IRF8,ITGB7,JAK3,LCK,MPZ,NFIL3,PTPRC,RHOH,SASH3,SELP,WAS	18
Cell Death and Survival	Cell death of lymphocytes	2.96e-08		0.691	BLNK,CD22,CD5,CDKN1A,CIITA,DOCK8,FOS,ITGAL,JAK3,LCK,MAP4K1,NR4A3,PRKCB,PTK2B,PTPRC,RAC2,RHOH,RUNX1,SPN,Tcf7,TIMP1,TRAF1,WAS	23
Cancer,Organismal Injury and Abnormalities,Respiratory Disease	Lung carcinoma	3.08e-08			AATK,ADAMTS16,AK5,ANKRD34A,APBA1,ARHGAP25,ARHGAP30,ARMCX4,ASAH2,BDKRB2,BLNK,CD200R1,CD22,CD300C,CDKN1A,CFAP69,CFP,CHST6,CIITA,CLDN19,CLEC2L,CNKSR2,COL7A1,COQ8B,CSF2RB,CYTIP,DHTKD1,DOCK8,DOK3,DPP4,EPB41L3,FBLIM1,FGD3,FGR,FRMD3,FUT4,GIMAP7,GLB1L2,GLI1,GMIP,GPR21,GREB1,GRHL2,HLA-DQA1,HSP90AA1,HVCN1,IP6K3,IQGAP3,IRF8,ITGA2,JAK3,KCNA2,KIF19,KIF20A,KIF21B,KLHL4,L3HYPDH,LCK,LONRF3,LPAR6,LRRN2,MAL,MAP1B,…	109
Cancer,Organismal Injury and Abnormalities	Tumorigenesis of epithelial neoplasm	3.15e-08		0.252	AATK,ABCA4,ABCG1,ABHD2,ACP5,ADAMTS16,AK5,ANKRD34A,APBA1,ARHGAP25,ARHGAP30,ARHGAP45,ARRDC3,ASAH2,ATG10,BDKRB2,BLNK,C1QTNF3,C22orf23,CA12,CCDC120,CCN1,CD200R1,CD22,CD300C,CD5,CDKN1A,CDS2,CFAP69,CFP,CHST2,CHST6,CIITA,CLDN22,CMA1,CNKSR1,CNKSR2,COL7A1,COQ8B,CSF2RB,CYTIP,DAPP1,DENND1C,DHTKD1,DOCK8,DOK3,DPP4,EDA2R,EPB41L3,FBLIM1,FBXO32,FGD3,FGR,FOS,FRMD3,FUT4,FYB1,GARNL3,GIMAP7,GLB1L2,GLI1,GLUL,GMIP,GPR…	187
Cancer,Gastrointestinal Disease,Organismal Injury and Abnormalities	Malignant neoplasm of large intestine	3.43e-08			AATK,ABCA4,ABCG1,ABHD2,ABRA,ADAMTS16,AK5,AMPD3,ANKRD34A,APBA1,APOLD1,ARHGAP30,ARHGAP45,ARL4D,ARMCX4,ARRDC3,ASAH2,ATG10,BCAS1,BDKRB2,BLNK,C1QTNF3,C22orf23,CA12,CALML4,CCN1,CD200R1,CD22,CDKN1A,CDR2L,CDS2,CFAP69,CFP,CHST14,CHST2,CHST6,CIITA,CLDN19,CLEC2L,CMA1,CNKSR1,CNKSR2,COL7A1,COQ8B,CRABP1,CSF2RB,CSPG5,CYTIP,DAPP1,DENND1C,DHTKD1,DOCK8,DOK3,DPP4,EDA2R,EPB41L3,FBLIM1,FGD3,FGR,FOS,FUT4,FYB1,GARNL3,G…	191
Hematological System Development and Function,Lymphoid Tissue Structure and Development,Tissue Morphology	Quantity of CD4+ T-lymphocytes	3.89e-08	Decreased	-2.454	CD200R1,CD5,CIITA,DOCK8,HLA-DQA1,ITGAL,ITGB7,JAK3,LCK,NFIL3,PLP1,PRKCB,PTPRC,RAC2,RHOH,RUNX1,TLR9	17
Cancer,Organismal Injury and Abnormalities	Lymphatic system tumor	4.31e-08		1.69	ABCG1,ACP5,ADAMTS16,APBA1,BLNK,CCL21,CCN1,CD22,CD5,CDKN1A,CFP,CIITA,CNKSR2,COL7A1,CSF2RB,DPP4,FGR,FOS,FUT4,FYB1,GLB1L2,GLI1,GREB1,HLA-DQA1,HSP90AA1,HSPB1,HVCN1,IQGAP3,IRF8,JAK3,KIF20A,KIF21B,KLHL4,LCK,MAL,MAP1B,MAP4K1,MEIS2,MUTYH,NAPSA,NR4A3,NREP,PLEKHH1,PRKCB,PRR5,PRX,PTK2B,PTPRC,RAC2,RHOH,RNF112,RRP12,RUNX1,SELP,SEMA3D,SEMA4A,SERPINE1,SPN,SRGAP3,SYT3,Tcf7,TENM2,TIMP1,TLR9,TP53INP1,TRAF1,TRHDE,T…	77
Inflammatory Response	Inflammation of absolute anatomical region	5.47e-08		0.3	ABCA4,ABCG1,AMPD3,BCAS1,BDKRB2,CA12,CCL21,CCN1,CD22,CD5,CDKN1A,CIITA,CSF2RB,DOCK8,DPP4,FBXO32,FGR,FOS,GARNL3,HLA-DQA1,ITGAL,ITGB7,JAK3,LTC4S,LYZ,MAP4K1,NAAA,NFIL3,PLA2G2A,PLP1,PON3,PRR5,PTPRC,SELP,SEMA4A,SERPINE1,SLC15A4,SPN,Tcf7,TIMP1,TLR9,TP53INP1,TUBA1C,TUBB4B,TWIST1,UNC13D,WAS,WIPF1,ZFP36	49
Cancer,Organismal Injury and Abnormalities	Lymphoid cancer	5.98e-08		1.985	ABCG1,ACP5,ADAMTS16,APBA1,BLNK,CCL21,CCN1,CD22,CD5,CDKN1A,CFP,CIITA,CNKSR2,COL7A1,CSF2RB,DPP4,FGR,FOS,FUT4,FYB1,GLB1L2,GLI1,GREB1,HLA-DQA1,HSP90AA1,HSPB1,HVCN1,IQGAP3,IRF8,JAK3,KIF20A,KIF21B,KLHL4,LCK,MAL,MAP1B,MAP4K1,MEIS2,MUTYH,NAPSA,NR4A3,NREP,PRKCB,PRR5,PRX,PTK2B,PTPRC,RAC2,RHOH,RNF112,RRP12,RUNX1,SELP,SEMA3D,SEMA4A,SERPINE1,SPN,SRGAP3,SYT3,Tcf7,TENM2,TIMP1,TLR9,TP53INP1,TRAF1,TRHDE,TSC22D1,T…	76
Cancer,Organismal Injury and Abnormalities,Respiratory Disease	Respiratory system tumor	6.14e-08		0.474	AATK,ACP5,ADAMTS16,AK5,ANKRD34A,APBA1,ARHGAP25,ARHGAP30,ARMCX4,ASAH2,BDKRB2,BLNK,CCL21,CCN1,CD200R1,CD22,CD300C,CDKN1A,CFAP69,CFP,CHST6,CIITA,CLDN19,CLEC2L,CNKSR2,COL7A1,COQ8B,CSF2RB,CYTIP,DHTKD1,DOCK8,DOK3,DPP4,EPB41L3,FBLIM1,FGD3,FGR,FRMD3,FUT4,GIMAP7,GLB1L2,GLI1,GMIP,GPR21,GREB1,GRHL2,HLA-DQA1,HSP90AA1,HSPA1A/HSPA1B,HVCN1,IP6K3,IQGAP3,IRF8,ITGA2,ITGAL,JAK3,KCNA2,KIF19,KIF20A,KIF21B,KLHL4,L3HYP…	118
Cell-mediated Immune Response,Cell-To-Cell Signaling and Interaction,Cellular Movement,Hematological System Development and Function,Immune Cell Trafficking	Adhesion of T lymphocytes	6.33e-08		-1.461	CCL21,FUT4,FYB1,ITGA2,ITGAL,JAK3,MAP4K1,PTK2B,RAC2,SELP,SPN	11
Cell-To-Cell Signaling and Interaction,Hematological System Development and Function,Immune Cell Trafficking	Adhesion of lymphocytes	6.35e-08		-1.454	CCL21,FUT4,FYB1,ITGA2,ITGAL,JAK3,MAP4K1,PTK2B,RAC2,SELP,SPN,WAS	12
Cancer,Hematological Disease,Immunological Disease,Organismal Injury and Abnormalities	Tumorigenesis of lymphocytes	6.75e-08		1.63	ABCG1,ACP5,ADAMTS16,APBA1,BLNK,CCL21,CCN1,CD22,CD5,CDKN1A,CFP,CIITA,CNKSR2,COL7A1,CSF2RB,DPP4,FGR,FOS,FUT4,FYB1,GLB1L2,GLI1,GREB1,HLA-DQA1,HSP90AA1,HSPB1,HVCN1,IQGAP3,IRF8,JAK3,KIF20A,KIF21B,KLHL4,LCK,MAL,MAP1B,MAP4K1,MUTYH,NR4A3,NREP,PRKCB,PRR5,PRX,PTK2B,PTPRC,RAC2,RHOH,RNF112,RRP12,RUNX1,SELP,SEMA3D,SEMA4A,SPN,SRGAP3,SYT3,Tcf7,TIMP1,TLR9,TP53INP1,TRAF1,TRHDE,TSC22D1,TUBA1C,TUBB4B,TWIST1,UNC13D,…	72
Cancer,Organismal Injury and Abnormalities	Frequency of tumor	8.79e-08		-0.403	AATK,ABCA4,ABCG1,ABHD2,ACP5,ADAMTS16,AK5,ANKRD34A,APBA1,ARHGAP25,ARHGAP30,ARHGAP45,ARRDC3,ASAH2,ATG10,BDKRB2,BLNK,C1QTNF3,C22orf23,CA12,CCDC120,CCN1,CD200R1,CD22,CD300C,CD5,CDKN1A,CDS2,CFAP69,CFP,CHST2,CHST6,CIITA,CLDN22,CMA1,CNKSR1,CNKSR2,COL7A1,COQ8B,CSF2RB,CYTIP,DAPP1,DENND1C,DHTKD1,DOCK8,DOK3,DPP4,EDA2R,EPB41L3,FBLIM1,FBXO32,FGD3,FGR,FOS,FRMD3,FUT4,FYB1,GARNL3,GIMAP7,GLB1L2,GLI1,GLUL,GMIP,GPR…	187
Cancer,Hematological Disease,Organismal Injury and Abnormalities	Hematopoietic neoplasm	9.27e-08		1.436	ABCA4,ABCG1,ACP5,ADAMTS16,APBA1,BLNK,CCDC120,CCL21,CCN1,CD22,CD5,CDKN1A,CFP,CIITA,CNKSR1,CNKSR2,COL7A1,CSF2RB,DHTKD1,DPP4,FGR,FOS,FUT4,FYB1,GLB1L2,GLI1,GREB1,HLA-DQA1,HSP90AA1,HSPA1A/HSPA1B,HSPB1,HVCN1,ID4,IQGAP3,IRF8,JAK3,KIF20A,KIF21B,KLHL4,LCK,LRRCC1,LYZ,MAFF,MAL,MAP1B,MAP4K1,MEIS2,MUTYH,MYO3B,NAPSA,NR4A3,NREP,PAMR1,PFKFB3,PLA2G2A,PLP1,PRKCB,PRR5,PRX,PTK2B,PTPRC,RAC2,RHOH,RNF112,RRP12,RUNX1,SA…	96
Cancer,Hematological Disease,Immunological Disease,Organismal Injury and Abnormalities	Lymphocytic cancer	9.71e-08		1.985	ABCG1,ACP5,ADAMTS16,APBA1,BLNK,CCL21,CCN1,CD22,CD5,CDKN1A,CFP,CIITA,CNKSR2,COL7A1,CSF2RB,DPP4,FGR,FOS,FUT4,FYB1,GLB1L2,GLI1,GREB1,HLA-DQA1,HSP90AA1,HSPB1,HVCN1,IQGAP3,IRF8,JAK3,KIF20A,KIF21B,KLHL4,LCK,MAL,MAP1B,MAP4K1,MEIS2,MUTYH,NAPSA,NR4A3,NREP,PRKCB,PRR5,PRX,PTK2B,PTPRC,RAC2,RHOH,RNF112,RRP12,RUNX1,SELP,SEMA3D,SEMA4A,SPN,SRGAP3,SYT3,Tcf7,TENM2,TIMP1,TLR9,TP53INP1,TRAF1,TRHDE,TSC22D1,TUBA1C,TUB…	75
Cancer,Hematological Disease,Organismal Injury and Abnormalities	Lymphocytic neoplasm	1.02e-07		1.985	ABCG1,ACP5,ADAMTS16,APBA1,BLNK,CCL21,CCN1,CD22,CD5,CDKN1A,CFP,CIITA,CNKSR2,COL7A1,CSF2RB,DPP4,FGR,FOS,FUT4,FYB1,GLB1L2,GLI1,GREB1,HLA-DQA1,HSP90AA1,HSPB1,HVCN1,IQGAP3,IRF8,JAK3,KIF20A,KIF21B,KLHL4,LCK,MAL,MAP1B,MAP4K1,MEIS2,MUTYH,NAPSA,NR4A3,NREP,PRKCB,PRR5,PRX,PTK2B,PTPRC,RAC2,RHOH,RNF112,RRP12,RUNX1,SELP,SEMA3D,SEMA4A,SPN,SRGAP3,SYT3,Tcf7,TENM2,TIMP1,TLR9,TP53INP1,TRAF1,TRHDE,TSC22D1,TUBA1C,TUB…	75
Developmental Disorder,Organismal Injury and Abnormalities	Hypoplasia of lymphatic system	1.05e-07	Increased	2.651	BLNK,CYTIP,FUT4,JAK3,LCK,PTPRC,RHOH,RUNX1,SASH3,Tcf7,WAS,WIPF1,ZFP36	13
Cancer,Hematological Disease,Organismal Injury and Abnormalities	Neoplasia of blood cells	1.1e-07		1.838	ABCA4,ABCG1,ACP5,ADAMTS16,APBA1,BLNK,CCDC120,CCL21,CCN1,CD22,CD5,CDKN1A,CFP,CIITA,CNKSR1,CNKSR2,COL7A1,CSF2RB,DHTKD1,DPP4,FGR,FOS,FUT4,FYB1,GLB1L2,GLI1,GREB1,HLA-DQA1,HSP90AA1,HSPA1A/HSPA1B,HSPB1,HVCN1,ID4,IQGAP3,IRF8,JAK3,KIF20A,KIF21B,KLHL4,LCK,LRRCC1,LYZ,MAFF,MAL,MAP1B,MAP4K1,MUTYH,MYO3B,NR4A3,NREP,PAMR1,PFKFB3,PLA2G2A,PLP1,PRKCB,PRR5,PRX,PTK2B,PTPRC,RAC2,RHOH,RNF112,RRP12,RUNX1,SASH3,SELP,SEM…	94
Cell-mediated Immune Response,Cellular Movement,Hematological System Development and Function,Immune Cell Trafficking	T cell migration	1.15e-07	Decreased	-2.251	CCL21,CD200R1,CIITA,DOCK8,DPP4,FUT4,FYB1,ITGAL,ITGB7,JAK3,LCK,MAP4K1,PLP1,PTK2B,RAC2,RUNX1,SELP,SPN,WAS	19
Cancer,Hematological Disease,Organismal Injury and Abnormalities	Myeloid or lymphoid neoplasm	1.25e-07		1.838	ABCA4,ABCG1,ACP5,ADAMTS16,APBA1,BLNK,CCDC120,CCL21,CCN1,CD22,CD5,CDKN1A,CFP,CIITA,CNKSR1,CNKSR2,COL7A1,CSF2RB,DHTKD1,DPP4,FGR,FOS,FUT4,FYB1,GLB1L2,GLI1,GREB1,HLA-DQA1,HSP90AA1,HSPA1A/HSPA1B,HSPB1,HVCN1,ID4,IQGAP3,IRF8,JAK3,KIF20A,KIF21B,KLHL4,LCK,LRRCC1,LYZ,MAFF,MAL,MAP1B,MAP4K1,MEIS2,MUTYH,MYO3B,NAPSA,NR4A3,NREP,PAMR1,PFKFB3,PLP1,PRKCB,PRR5,PRX,PTK2B,PTPRC,RAC2,RHOH,RNF112,RRP12,RUNX1,SASH3,SELP…	95
Organismal Injury and Abnormalities	Sclerotic lesion	1.27e-07		-0.686	ABCG1,FUT4,LCK,MPZ,PLA2G2A,PON3,PRKCB,SDC4,SELP,SERPINE1,TIMP1,TLR9,TUBA1C,TUBB4B,ZFP36	15
Cancer,Organismal Injury and Abnormalities	Pelvic tumor	1.3e-07		0.152	AATK,ABCA4,ABHD2,ACP5,ADAMTS16,AK5,AMPD3,ANKRD34A,APBA1,APOLD1,ARHGAP25,ARHGAP30,ARHGAP45,ARL4D,ARRDC3,BCAS1,BDKRB2,C22orf23,CCL21,CCN1,CD200R1,CD22,CD300C,CDKN1A,CDS2,CFAP69,CFP,CHST2,CIITA,CLDN22,CNKSR1,CNKSR2,COL7A1,CRABP1,CSF2RB,CSPG5,CTSE,CYTIP,DHTKD1,DOCK8,DPP4,EDA2R,EPB41L3,FGD3,FGR,FOS,FRMD3,FUT4,FYB1,GARNL3,GIMAP7,GLB1L2,GLI1,GLUL,GMIP,GPR21,GREB1,GRHL2,HFE,HLA-DQA1,HSP90AA1,HSPA1A/HSPA1…	166
Humoral Immune Response,Protein Synthesis	Quantity of IgM	1.31e-07		-0.59	BLNK,CD22,CDKN1A,CIITA,DAPP1,IRF8,LCK,SASH3,SIGLEC1,WAS,WIPF1,ZC3H12A	12
Cellular Development,Cellular Growth and Proliferation,Embryonic Development,Hematological System Development and Function,Hematopoiesis,Lymphoid Tissue Structure and Development,Organ Development,Organismal Development,Tissue Development	Lymphopoiesis	1.43e-07	Decreased	-2.261	ABCG1,BLNK,CCL21,CCN1,CD5,CDKN1A,CIITA,DOCK8,FOS,FYB1,HLA-DQA1,HSP90AA1,IRF8,ITGAL,JAK3,KLRD1,LCK,NFIL3,PLP1,PTK2B,PTPRC,RHOH,RUNX1,SASH3,SEMA4A,SPN,Tcf7,TLR9,TWIST1,WAS,WIPF1	31
Cancer,Organismal Injury and Abnormalities,Respiratory Disease	Malignant neoplasm of respiratory system	1.44e-07		0.266	AATK,ADAMTS16,AK5,ANKRD34A,APBA1,ARHGAP25,ARHGAP30,ARMCX4,ASAH2,BDKRB2,BLNK,CCL21,CCN1,CD200R1,CD22,CD300C,CDKN1A,CFAP69,CFP,CHST6,CIITA,CLDN19,CLEC2L,CNKSR2,COL7A1,COQ8B,CSF2RB,CYTIP,DHTKD1,DOCK8,DOK3,DPP4,EPB41L3,FBLIM1,FGD3,FGR,FRMD3,FUT4,GIMAP7,GLB1L2,GLI1,GMIP,GPR21,GREB1,GRHL2,HLA-DQA1,HSP90AA1,HSPA1A/HSPA1B,HVCN1,IP6K3,IQGAP3,IRF8,ITGA2,ITGAL,JAK3,KCNA2,KIF19,KIF20A,KIF21B,KLHL4,L3HYPDH,LC…	116
Hematological System Development and Function,Hematopoiesis,Lymphoid Tissue Structure and Development,Organ Morphology,Tissue Morphology	Quantity of double-positive thymocyte	1.45e-07		-1.474	CD5,CIITA,CTSE,FOS,LCK,PTPRC,RHOH,RUNX1,SASH3,Tcf7,WAS	11
Cellular Movement	Cell movement of myeloid cells	1.61e-07	Decreased	-2.135	ARHGAP25,CCL21,CCN1,CDKN1A,CMA1,CTSE,DPP4,FGR,FOS,FUT4,FYB1,HSPB1,ITGAL,JAK3,LTC4S,MYO1F,NAAA,PLP1,PRKCB,PTK2B,PTPRC,RAC2,SELP,SEMA4A,SERPINE1,SPN,TIMP1,TLR9,WAS	29
Cellular Movement	Homing of blood cells	1.61e-07	Decreased	-2.526	ARHGAP25,CCL21,CD22,CDKN1A,CHST2,CTSE,DPP4,FGR,FYB1,ITGAL,ITGB7,JAK3,MYO1F,PRKCB,PTK2B,PTPRC,RAC2,RUNX1,SELP,SERPINE1,WAS,WIPF1	22
Cancer,Dermatological Diseases and Conditions,Organismal Injury and Abnormalities	Skin cancer	1.63e-07			AATK,ABCA4,ABCG1,ABRA,ACP5,ADAMTS16,AK5,AMPD3,APBA1,ARHGAP25,ARHGAP30,ARHGAP45,ARL4D,ARRDC3,ASAH2,BCAS1,BDKRB2,BLNK,C1QTNF3,C22orf23,CCDC120,CCL21,CD200R1,CD22,CD300C,CD5,CDKN1A,CFAP69,CFP,CHST14,CHST6,CIITA,CLDN19,CLEC2L,CMA1,CNKSR1,CNKSR2,COL7A1,COQ8B,CRABP1,CSF2RB,CTSE,CYTIP,DAPP1,DHTKD1,DOCK8,DPP4,DUSP15,EDA2R,EPB41L3,FBLIM1,FBXO32,FGD3,FGR,FOS,FRMD3,FUT4,FYB1,GARNL3,GIMAP7,GLB1L2,GLI1,GLUL,G…	170
Cancer,Hematological Disease,Immunological Disease,Organismal Injury and Abnormalities	Neoplasia of leukocytes	1.71e-07	Increased	2.026	ABCG1,ACP5,ADAMTS16,APBA1,BLNK,CCL21,CCN1,CD22,CD5,CDKN1A,CFP,CIITA,CNKSR2,COL7A1,CSF2RB,DPP4,FGR,FOS,FUT4,FYB1,GLB1L2,GLI1,GREB1,HLA-DQA1,HSP90AA1,HSPB1,HVCN1,IQGAP3,IRF8,JAK3,KIF20A,KIF21B,KLHL4,LCK,MAL,MAP1B,MAP4K1,MUTYH,NR4A3,NREP,PLA2G2A,PRKCB,PRR5,PRX,PTK2B,PTPRC,RAC2,RHOH,RNF112,RRP12,RUNX1,SELP,SEMA3D,SEMA4A,SPN,SRGAP3,SYT3,Tcf7,TIMP1,TLR9,TP53INP1,TRAF1,TRHDE,TSC22D1,TUBA1C,TUBB4B,TWIST1…	73
Cellular Development,Cellular Growth and Proliferation,Hematological System Development and Function,Hematopoiesis,Lymphoid Tissue Structure and Development,Tissue Development	Hematopoiesis of mononuclear leukocytes	1.75e-07	Decreased	-2.239	ABCG1,BLNK,CCL21,CCN1,CD5,CDKN1A,CIITA,CSF2RB,DOCK8,FOS,FYB1,HLA-DQA1,HSP90AA1,IRF8,ITGAL,JAK3,KLRD1,LCK,NFIL3,PLP1,PTK2B,PTPRC,RHOH,RUNX1,SASH3,SEMA4A,SPN,Tcf7,TLR9,TWIST1,WAS,WIPF1	32
Cancer,Organismal Injury and Abnormalities	Pelvic cancer	1.8e-07			AATK,ABCA4,ABHD2,ACP5,ADAMTS16,AK5,AMPD3,ANKRD34A,APBA1,APOLD1,ARHGAP25,ARHGAP30,ARHGAP45,ARRDC3,BCAS1,BDKRB2,C22orf23,CCL21,CCN1,CD200R1,CD22,CD300C,CDKN1A,CDS2,CFAP69,CFP,CHST2,CIITA,CLDN22,CNKSR1,CNKSR2,COL7A1,CRABP1,CSF2RB,CSPG5,CTSE,CYTIP,DHTKD1,DOCK8,DPP4,EDA2R,EPB41L3,FGD3,FGR,FOS,FRMD3,FUT4,FYB1,GARNL3,GIMAP7,GLB1L2,GLI1,GLUL,GMIP,GPR21,GREB1,GRHL2,HFE,HLA-DQA1,HSP90AA1,HSPA1A/HSPA1B,HSPB…	164
Inflammatory Response,Organismal Injury and Abnormalities	Inflammation of organ	1.84e-07		0.539	ABCA4,ABCG1,AMPD3,BCAS1,CA12,CCL21,CCN1,CD22,CD5,CDKN1A,CIITA,CSF2RB,CTSE,CYTIP,DOCK8,DPP4,EPB41L3,FBXO32,FGR,FOS,GARNL3,HLA-DQA1,ITGAL,ITGB7,JAK3,LTC4S,LYZ,MAP4K1,NAAA,NFIL3,PLA2G2A,PLP1,PON3,PRKCB,PRR5,PTPRC,SELP,SEMA4A,SERPINE1,SLC15A4,SPN,Tcf7,TIMP1,TLR9,TP53INP1,TUBA1C,TUBB4B,TWIST1,UNC13D,WAS,WIPF1,ZFP36	52
Cell Death and Survival	Apoptosis of T lymphocytes	1.9e-07		0.06	CD5,CDKN1A,CIITA,DOCK8,FOS,JAK3,LCK,MAP4K1,NR4A3,PTK2B,PTPRC,RAC2,RHOH,RUNX1,SPN,Tcf7,TRAF1,WAS	18
Cancer,Organismal Injury and Abnormalities	Malignant solid organ tumor	2.08e-07		-1.154	AATK,ABCA4,ABCG1,ABRA,ACP5,ADAMTS16,AK5,AMPD3,APBA1,ARHGAP25,ARHGAP30,ARHGAP45,ARL4D,ARRDC3,ASAH2,BCAS1,BDKRB2,BLNK,C1QTNF3,C22orf23,CCDC120,CCL21,CD200R1,CD22,CD300C,CD5,CDKN1A,CFAP69,CFP,CHST14,CHST6,CIITA,CLDN19,CLEC2L,CMA1,CNKSR1,CNKSR2,COL7A1,COQ8B,CRABP1,CSF2RB,CTSE,CYTIP,DAPP1,DHTKD1,DOCK8,DPP4,DUSP15,EDA2R,EPB41L3,FBLIM1,FBXO32,FGD3,FGR,FOS,FRMD3,FUT4,FYB1,GARNL3,GIMAP7,GLB1L2,GLI1,GLUL,G…	171
Cancer,Organismal Injury and Abnormalities	Lymphohematopoietic cancer	2.14e-07		1.974	ABCA4,ABCG1,ACP5,ADAMTS16,APBA1,BLNK,CCDC120,CCL21,CCN1,CD22,CD5,CDKN1A,CFP,CIITA,CNKSR1,CNKSR2,COL7A1,CSF2RB,DHTKD1,DPP4,FGR,FOS,FUT4,FYB1,GLB1L2,GLI1,GREB1,HLA-DQA1,HSP90AA1,HSPA1A/HSPA1B,HSPB1,HVCN1,ID4,IQGAP3,IRF8,JAK3,KIF20A,KIF21B,KLHL4,LCK,LRRCC1,LYZ,MAL,MAP1B,MAP4K1,MEIS2,MUTYH,MYO3B,NAPSA,NR4A3,NREP,PAMR1,PFKFB3,PLP1,PRKCB,PRR5,PRX,PTK2B,PTPRC,RAC2,RHOH,RNF112,RRP12,RUNX1,SASH3,SELP,SEMA…	94
Cellular Movement,Hematological System Development and Function,Immune Cell Trafficking	Cellular infiltration by leukocytes	2.21e-07		-1.374	ABCG1,ARHGAP25,CCL21,CCN1,CDKN1A,CIITA,CMA1,CSF2RB,DPP4,FOS,FUT4,HSPB1,ITGAL,JAK3,LTC4S,NAAA,PLP1,PTK2B,RAC2,SELP,SERPINE1,TIMP1,TLR9,ZC3H12A	24
Hematological System Development and Function,Lymphoid Tissue Structure and Development,Tissue Morphology	Quantity of CD8+ T lymphocyte	2.23e-07		-0.979	CD200R1,CD5,CIITA,DOCK8,Fcrls,HLA-DQA1,JAK3,LCK,PTPRC,RAC2,RHOH,SIGLEC1,Tcf7,WAS	14
Hematological System Development and Function,Lymphoid Tissue Structure and Development,Organ Morphology,Tissue Morphology	Morphology of lymph node	2.45e-07			CCL21,CDKN1A,CIITA,FUT4,HLA-DQA1,IRF8,JAK3,PTPRCAP,SELP,TRAF1,WIPF1,ZC3H12A,ZFP36	13
Hematological System Development and Function,Immunological Disease,Lymphoid Tissue Structure and Development,Organ Morphology,Organismal Injury and Abnormalities,Tissue Morphology	Abnormal morphology of lymphoid organ	2.78e-07			BLNK,CDKN1A,CIITA,CSF2RB,FOS,FUT4,HLA-DQA1,IRF8,JAK3,LCK,PTPRC,PTPRCAP,RHOH,RUNX1,SASH3,SELP,TLR9,TRAF1,WAS,WIPF1,ZC3H12A,ZFP36	22
Cancer,Hematological Disease,Organismal Injury and Abnormalities	Hematologic cancer	3.52e-07		1.974	ABCA4,ABCG1,ACP5,ADAMTS16,APBA1,BLNK,CCDC120,CCL21,CCN1,CD22,CD5,CDKN1A,CFP,CIITA,CNKSR1,CNKSR2,COL7A1,CSF2RB,DHTKD1,DPP4,FGR,FOS,FUT4,FYB1,GLB1L2,GLI1,GREB1,HLA-DQA1,HSP90AA1,HSPA1A/HSPA1B,HSPB1,HVCN1,ID4,IQGAP3,IRF8,JAK3,KIF20A,KIF21B,KLHL4,LCK,LRRCC1,LYZ,MAL,MAP1B,MAP4K1,MEIS2,MUTYH,MYO3B,NAPSA,NR4A3,NREP,PAMR1,PFKFB3,PLP1,PRKCB,PRR5,PRX,PTK2B,PTPRC,RAC2,RHOH,RNF112,RRP12,RUNX1,SASH3,SELP,SEMA…	93
Humoral Immune Response,Protein Synthesis	Quantity of IgG	3.64e-07		-1.152	BLNK,C1QTNF3,CD22,CDKN1A,CIITA,Cmah,CSF2RB,DAPP1,DOCK8,JAK3,LCK,NFIL3,SASH3,SELP,ZC3H12A	15
Cellular Movement,Hematological System Development and Function,Immune Cell Trafficking	Homing of mononuclear leukocytes	3.99e-07	Decreased	-2.67	CCL21,CD22,CHST2,DPP4,FYB1,ITGAL,ITGB7,JAK3,PRKCB,PTK2B,RAC2,RUNX1,SERPINE1,WAS,WIPF1	15
Cell Morphology,Hematological System Development and Function,Immunological Disease,Lymphoid Tissue Structure and Development	Abnormal morphology of T lymphocytes	4.14e-07			CD5,CDKN1A,CYTIP,HLA-DQA1,JAK3,LCK,MPZ,PTPRC,RHOH,SASH3,WAS	11
Cancer,Organismal Injury and Abnormalities	Connective or soft tissue tumor	4.37e-07		0	AATK,ABCA4,ABCG1,ABRA,ACP5,ADAMTS16,AK5,AMPD3,APBA1,ARHGAP25,ARHGAP30,ARHGAP45,ARL4D,ARRDC3,ASAH2,BCAS1,BDKRB2,BLNK,C1QTNF3,C22orf23,CCDC120,CCL21,CCN1,CD200R1,CD22,CD300C,CD5,CDKN1A,CFAP69,CFP,CHST14,CIITA,CLDN19,CLEC2L,CMA1,CNKSR1,CNKSR2,COL7A1,COQ8B,CRABP1,CSF2RB,CTSE,CYTIP,DAPP1,DHTKD1,DOCK8,DPP4,DUSP15,EDA2R,FBLIM1,FBXO32,FGD3,FGR,FOS,FRMD3,FUT4,FYB1,GARNL3,GIMAP7,GLB1L2,GLI1,GLUL,GMIP,GREB1…	173
Cancer,Hematological Disease,Immunological Disease,Organismal Injury and Abnormalities	B-cell lymphoma	4.45e-07			ABCG1,APBA1,CCL21,CD22,CD5,CDKN1A,CFP,CIITA,CSF2RB,FUT4,FYB1,GLB1L2,GREB1,HLA-DQA1,HSP90AA1,HVCN1,IQGAP3,IRF8,JAK3,KIF20A,KIF21B,LCK,MAP1B,MUTYH,NREP,PRKCB,PTK2B,PTPRC,RNF112,RUNX1,SPN,SYT3,TRAF1,TRHDE,TSC22D1,TUBA1C,TUBB4B,UNC13D,VSTM4,XIRP1	40
Developmental Disorder,Immunological Disease,Organismal Injury and Abnormalities	Hypoplasia of lymphoid organ	5.12e-07	Increased	2.466	BLNK,CYTIP,FUT4,JAK3,LCK,PTPRC,RHOH,RUNX1,Tcf7,WAS,WIPF1,ZFP36	12
Hematological System Development and Function,Immunological Disease,Lymphoid Tissue Structure and Development,Organ Morphology,Organismal Injury and Abnormalities,Tissue Morphology	Abnormal morphology of lymph node	5.12e-07			CDKN1A,CIITA,FUT4,HLA-DQA1,IRF8,JAK3,PTPRCAP,SELP,TRAF1,WIPF1,ZC3H12A,ZFP36	12
Cellular Movement	Cellular infiltration	5.49e-07		-1.202	ABCG1,ARHGAP25,CCL21,CCN1,CDKN1A,CIITA,CMA1,CSF2RB,DPP4,FOS,FUT4,HSPB1,IRF8,ITGAL,JAK3,LTC4S,NAAA,PLP1,PTK2B,RAC2,SELP,SERPINE1,TIMP1,TLR9,ZC3H12A	25
Immunological Disease	Abnormal morphology of immune system	5.9e-07			BLNK,CD22,CD5,CDKN1A,CYTIP,FGR,HLA-DQA1,IRF8,ITGB7,JAK3,LCK,MPZ,NFIL3,PLP1,PTPRC,RHOH,SASH3,WAS	18
Cellular Movement,Hematological System Development and Function,Immune Cell Trafficking	Homing of leukocytes	5.91e-07	Decreased	-2.526	ARHGAP25,CCL21,CD22,CDKN1A,CHST2,CTSE,DPP4,FGR,FYB1,ITGAL,ITGB7,JAK3,MYO1F,PRKCB,PTK2B,RAC2,RUNX1,SELP,SERPINE1,WAS,WIPF1	21
Cancer,Hematological Disease,Immunological Disease,Organismal Injury and Abnormalities	B-cell non-Hodgkin lymphoma	6.04e-07			ABCG1,APBA1,CCL21,CD22,CD5,CFP,CIITA,CSF2RB,FUT4,FYB1,GLB1L2,GREB1,HLA-DQA1,HSP90AA1,HVCN1,IRF8,JAK3,KIF21B,LCK,MAP1B,MUTYH,NREP,PRKCB,PTK2B,PTPRC,RNF112,RUNX1,SPN,SYT3,TRAF1,TRHDE,TSC22D1,TUBA1C,TUBB4B,UNC13D,VSTM4,XIRP1	37
Hematological System Development and Function,Hypersensitivity Response,Tissue Morphology	Quantity of eosinophils	6.25e-07		-0.702	CD22,CDKN1A,CFP,CSF2RB,CTSE,FUT4,IRF8,ITGAL,ITGB7,SELP,VIPR2	11
Cancer,Hematological Disease,Organismal Injury and Abnormalities	Mature lymphocytic neoplasm	6.32e-07			ABCG1,ACP5,ADAMTS16,APBA1,CCL21,CCN1,CD22,CD5,CDKN1A,CFP,CIITA,CNKSR2,COL7A1,CSF2RB,DPP4,FGR,FOS,FUT4,FYB1,GLB1L2,GLI1,GREB1,HLA-DQA1,HSP90AA1,HVCN1,IRF8,JAK3,KIF21B,LCK,MAL,MAP1B,MUTYH,NR4A3,NREP,PRKCB,PRR5,PTK2B,PTPRC,RHOH,RNF112,SELP,SEMA3D,SPN,SYT3,TIMP1,TLR9,TRAF1,TRHDE,TSC22D1,TUBA1C,TUBB4B,TWIST1,UNC13D,VSTM4,WIPF1,XIRP1	56
Cancer,Organismal Injury and Abnormalities	Malignant connective or soft tissue neoplasm	6.5e-07		-0.14	AATK,ABCA4,ABCG1,ABRA,ACP5,ADAMTS16,AK5,AMPD3,APBA1,ARHGAP25,ARHGAP30,ARHGAP45,ARL4D,ARRDC3,ASAH2,BCAS1,BDKRB2,BLNK,C1QTNF3,C22orf23,CCDC120,CCL21,CCN1,CD200R1,CD22,CD300C,CD5,CDKN1A,CFAP69,CFP,CHST14,CIITA,CLDN19,CLEC2L,CMA1,CNKSR1,CNKSR2,COL7A1,COQ8B,CRABP1,CSF2RB,CTSE,CYTIP,DAPP1,DHTKD1,DOCK8,DPP4,DUSP15,EDA2R,FBLIM1,FBXO32,FGD3,FGR,FOS,FRMD3,FUT4,FYB1,GARNL3,GIMAP7,GLB1L2,GLI1,GLUL,GMIP,GREB1…	171
Cancer,Hematological Disease,Immunological Disease,Organismal Injury and Abnormalities	Mediastinal lymphoma	6.9e-07			CD22,CDKN1A,FUT4,HSP90AA1,LCK,PTPRC,Tcf7,TUBA1C,TUBB4B	9
Cancer,Gastrointestinal Disease,Organismal Injury and Abnormalities	Development of digestive organ tumor	7.06e-07		-0.537	AATK,ABCA4,ABCG1,ABHD2,ADAMTS16,AK5,APBA1,ARHGAP45,ASAH2,ATG10,BDKRB2,BLNK,C1QTNF3,CCN1,CD200R1,CD22,CD5,CDKN1A,CFAP69,CFP,CHST2,CHST6,CIITA,CNKSR1,CNKSR2,COL7A1,COQ8B,CSF2RB,CYTIP,DAPP1,DENND1C,DHTKD1,DOCK8,DPP4,EPB41L3,FBLIM1,FBXO32,FGD3,FGR,FOS,FYB1,GARNL3,GLB1L2,GLI1,GMIP,GREB1,GRHL2,HFE,HLA-DQA1,HSP90AA1,HSPB1,HVCN1,IQGAP3,IRF8,ITGA2,ITGAL,ITGB7,JAK3,KCNA2,KIF19,KIF21B,KLHL4,L3HYPDH,LCK,LMX1…	145
Cancer,Hematological Disease,Immunological Disease,Organismal Injury and Abnormalities	Mature B-cell neoplasm	7.34e-07			ABCG1,ACP5,ADAMTS16,APBA1,CCL21,CD22,CD5,CDKN1A,CFP,CIITA,CNKSR2,COL7A1,CSF2RB,DPP4,FGR,FOS,FUT4,FYB1,GLB1L2,GLI1,GREB1,HLA-DQA1,HSP90AA1,HVCN1,IRF8,JAK3,KIF21B,LCK,MAP1B,MUTYH,NREP,PRKCB,PRR5,PTK2B,PTPRC,RHOH,RNF112,SEMA3D,SPN,SYT3,TIMP1,TLR9,TRAF1,TRHDE,TSC22D1,TUBA1C,TUBB4B,UNC13D,VSTM4,XIRP1	50
Cancer,Hematological Disease,Immunological Disease,Organismal Injury and Abnormalities	B-cell neoplasm	7.37e-07			ABCG1,ACP5,ADAMTS16,APBA1,BLNK,CCL21,CD22,CD5,CDKN1A,CFP,CIITA,CNKSR2,COL7A1,CSF2RB,DPP4,FGR,FOS,FUT4,FYB1,GLB1L2,GLI1,GREB1,HLA-DQA1,HSP90AA1,HSPB1,HVCN1,IQGAP3,IRF8,JAK3,KIF20A,KIF21B,KLHL4,LCK,MAP1B,MUTYH,NREP,PRKCB,PRR5,PRX,PTK2B,PTPRC,RHOH,RNF112,RUNX1,SELP,SEMA3D,SEMA4A,SPN,SRGAP3,SYT3,TIMP1,TLR9,TP53INP1,TRAF1,TRHDE,TSC22D1,TUBA1C,TUBB4B,UNC13D,VSTM4,XIRP1	61
Cancer,Organismal Injury and Abnormalities	Malignant soft tissue neoplasm	7.58e-07			AATK,ABCA4,ABCG1,ABRA,ACP5,ADAMTS16,AK5,AMPD3,APBA1,ARHGAP25,ARHGAP30,ARHGAP45,ARL4D,ARRDC3,ASAH2,BCAS1,BDKRB2,BLNK,C1QTNF3,C22orf23,CCDC120,CCL21,CD200R1,CD22,CD300C,CD5,CDKN1A,CFAP69,CFP,CHST14,CIITA,CLDN19,CLEC2L,CMA1,CNKSR1,CNKSR2,COL7A1,COQ8B,CRABP1,CSF2RB,CTSE,CYTIP,DAPP1,DHTKD1,DOCK8,DPP4,DUSP15,EDA2R,FBLIM1,FBXO32,FGD3,FGR,FOS,FRMD3,FUT4,FYB1,GARNL3,GIMAP7,GLB1L2,GLI1,GLUL,GMIP,GREB1,GRHL…	169
Cancer,Organismal Injury and Abnormalities,Reproductive System Disease	Genital tumor	9.27e-07		-0.277	AATK,ABCA4,ABHD2,ACP5,ADAMTS16,AK5,AMPD3,APBA1,APOLD1,ARHGAP25,ARHGAP30,ARHGAP45,ARL4D,ARRDC3,BCAS1,BDKRB2,C22orf23,CCL21,CCN1,CD200R1,CD22,CD300C,CDKN1A,CDS2,CFAP69,CFP,CHST2,CIITA,CLDN22,CNKSR2,COL7A1,CRABP1,CSF2RB,CSPG5,CTSE,CYTIP,DHTKD1,DOCK8,DPP4,EDA2R,EPB41L3,FGD3,FGR,FOS,FRMD3,FUT4,FYB1,GARNL3,GIMAP7,GLB1L2,GLI1,GLUL,GMIP,GPR21,GREB1,GRHL2,HLA-DQA1,HSP90AA1,HSPA1A/HSPA1B,HSPB1,IP6K3,IQGAP3…	157
Cancer,Organismal Injury and Abnormalities	Development of carcinoma	9.39e-07		0.321	AATK,ABCA4,ABCG1,ABHD2,ACP5,ADAMTS16,AK5,ANKRD34A,APBA1,ARHGAP25,ARHGAP30,ARHGAP45,ARRDC3,ASAH2,ATG10,BDKRB2,BLNK,C1QTNF3,C22orf23,CCDC120,CCN1,CD200R1,CD22,CD300C,CD5,CDKN1A,CDS2,CFAP69,CFP,CHST2,CHST6,CIITA,CLDN22,CNKSR1,CNKSR2,COL7A1,COQ8B,CSF2RB,CYTIP,DAPP1,DENND1C,DHTKD1,DOCK8,DOK3,DPP4,EDA2R,EPB41L3,FBLIM1,FBXO32,FGD3,FGR,FOS,FRMD3,FUT4,FYB1,GARNL3,GIMAP7,GLB1L2,GLI1,GLUL,GMIP,GPR21,GREB1,G…	181
Cellular Function and Maintenance	Function of phagocytes	9.47e-07			CD200R1,CIITA,CMA1,CSF2RB,DOCK8,FGR,FOS,HSP90AA1,HSPB1,JAK3,MAP4K1,PTK2B,RAC2,TLR9,WAS,ZFP36	16
Cancer,Organismal Injury and Abnormalities	Pelvic carcinoma	9.62e-07			AATK,ABCA4,ABHD2,ACP5,ADAMTS16,AK5,AMPD3,ANKRD34A,APBA1,ARHGAP25,ARHGAP30,ARHGAP45,ARRDC3,BCAS1,C22orf23,CCL21,CCN1,CD200R1,CD22,CD300C,CDKN1A,CDS2,CFAP69,CFP,CHST2,CIITA,CLDN22,CNKSR1,CNKSR2,COL7A1,CRABP1,CSF2RB,CSPG5,CYTIP,DHTKD1,DOCK8,DPP4,EDA2R,EPB41L3,FGD3,FGR,FOS,FRMD3,FUT4,FYB1,GARNL3,GIMAP7,GLB1L2,GLI1,GLUL,GMIP,GPR21,GREB1,GRHL2,HFE,HLA-DQA1,HSP90AA1,HSPA1A/HSPA1B,IP6K3,IQGAP3,ITGA2,ITGA…	156
Cell-To-Cell Signaling and Interaction	Binding of progenitor cells	9.84e-07		-0.391	CCN1,FYB1,IRF8,ITGA2,ITGAL,RAC2,SERPINE1	7
Cellular Movement,Hematological System Development and Function,Immune Cell Trafficking,Inflammatory Response	Cell rolling of neutrophils	1e-06		-1.471	FGR,FUT4,ITGAL,RAC2,SELP,SPN	6
Cell-To-Cell Signaling and Interaction	Binding of hematopoietic cell lines	1e-06		-1.04	CCN1,DOCK8,FYB1,ITGA2,ITGAL,ITGB7,PTK2B,SDC4	8
Cellular Movement,Hematological System Development and Function,Immune Cell Trafficking	Cell movement of granulocytes	1.02e-06		-0.752	ARHGAP25,CCL21,CMA1,DPP4,FGR,FOS,FUT4,HSPB1,ITGAL,JAK3,LTC4S,MYO1F,PLP1,PRKCB,RAC2,SELP,SERPINE1,SPN,TIMP1,TLR9,WAS	21
Cellular Movement	Chemotaxis	1.03e-06		-1.903	ARHGAP25,BDKRB2,CCL21,CCN1,CDKN1A,CTSE,DPP4,FGR,HSPB1,ITGA2,ITGAL,LCK,MYO1F,PRKCB,PTK2B,PTPRC,RAB13,RAC2,SELP,SEMA3D,SERPINE1,SPN,TLR9,VIPR2,WAS,WIPF1	26
Cancer,Organismal Injury and Abnormalities	Development of malignant tumor	1.06e-06		-0.299	AATK,ABCA4,ABCG1,ABHD2,ACP5,ADAMTS16,AK5,ANKRD34A,APBA1,ARHGAP25,ARHGAP30,ARHGAP45,ARRDC3,ASAH2,ATG10,BDKRB2,BLNK,C1QTNF3,C22orf23,CCDC120,CCN1,CD200R1,CD22,CD300C,CD5,CDKN1A,CDS2,CFAP69,CFP,CHST2,CHST6,CIITA,CLDN22,CNKSR1,CNKSR2,COL7A1,COQ8B,CSF2RB,CYTIP,DAPP1,DENND1C,DHTKD1,DOCK8,DOK3,DPP4,EDA2R,EPB41L3,FBLIM1,FBXO32,FGD3,FGR,FOS,FRMD3,FUT4,FYB1,GARNL3,GIMAP7,GLB1L2,GLI1,GLUL,GMIP,GPR21,GREB1,G…	182
Cellular Movement	Cellular infiltration by myeloid cells	1.09e-06		-0.987	ARHGAP25,CCL21,CCN1,CDKN1A,CMA1,DPP4,FOS,FUT4,HSPB1,ITGAL,JAK3,LTC4S,NAAA,PLP1,PTK2B,RAC2,SELP,TIMP1,TLR9	19
Cancer,Organismal Injury and Abnormalities,Reproductive System Disease	Genital tract cancer	1.16e-06			AATK,ABCA4,ABHD2,ACP5,ADAMTS16,AK5,AMPD3,APBA1,APOLD1,ARHGAP25,ARHGAP30,ARHGAP45,ARRDC3,BCAS1,BDKRB2,C22orf23,CCL21,CCN1,CD200R1,CD22,CD300C,CDKN1A,CDS2,CFAP69,CFP,CHST2,CIITA,CLDN22,CNKSR2,COL7A1,CRABP1,CSF2RB,CSPG5,CTSE,CYTIP,DHTKD1,DOCK8,DPP4,EDA2R,EPB41L3,FGD3,FGR,FOS,FRMD3,FUT4,FYB1,GARNL3,GIMAP7,GLB1L2,GLI1,GLUL,GMIP,GPR21,GREB1,GRHL2,HLA-DQA1,HSP90AA1,HSPA1A/HSPA1B,HSPB1,IP6K3,IQGAP3,ITGA2…	155
Inflammatory Response	Degranulation	1.26e-06	Decreased	-2.182	AMPD3,ARHGAP45,CD200R1,CFP,DOK3,FGR,FOS,HSP90AA1,HSPA1A/HSPA1B,HVCN1,ITGAL,LYZ,MYO1F,NR4A3,PLEK,PTPRC,RAC2,RAP2B,SELP,SERPINE1,SLC15A4,TIMP1,TUBB4B,UNC13D,WAS,WIPF1	26
Cancer,Neurological Disease,Organismal Injury and Abnormalities	Central nervous system cancer	1.27e-06			AATK,ABCA4,ABHD2,ABRA,ADAMTS16,AK5,AMPD3,ANKRD34A,APBA1,ARHGAP25,ARHGAP30,ARHGAP45,BCAS1,BDKRB2,CALML4,CCDC120,CCL21,CD22,CD300C,CDKN1A,CDR2L,CDS2,CFAP69,CHST2,CIITA,CMA1,CNKSR1,CNKSR2,COL7A1,COQ8B,CSF2RB,CSPG5,DENND1C,DHTKD1,DOCK8,DOK3,DPP4,EDA2R,EPB41L3,FBLIM1,FBXL15,FBXO32,FGD3,FGR,FOS,FUT4,FYB1,GARNL3,GIMAP7,GLB1L,GLI1,GMIP,GREB1,GRHL2,HFE,HLA-DQA1,HSP90AA1,HVCN1,IDNK,IL20RB,IP6K3,IQGAP3,ITGA…	149
Cellular Movement,Hematological System Development and Function,Humoral Immune Response,Immune Cell Trafficking,Lymphoid Tissue Structure and Development	Homing of B lymphocytes	1.29e-06	Decreased	-2.557	CCL21,CD22,ITGB7,PTK2B,RAC2,WAS,WIPF1	7
Cancer,Dermatological Diseases and Conditions,Organismal Injury and Abnormalities	Cutaneous melanoma	1.46e-06			AATK,ABCA4,ABCG1,ABRA,ACP5,ADAMTS16,AK5,AMPD3,APBA1,ARHGAP25,ARHGAP30,ARHGAP45,ARL4D,ARRDC3,ASAH2,BCAS1,BDKRB2,BLNK,C1QTNF3,C22orf23,CCDC120,CCL21,CD200R1,CD22,CD300C,CD5,CFAP69,CFP,CHST14,CIITA,CLDN19,CLEC2L,CMA1,CNKSR1,CNKSR2,COL7A1,COQ8B,CRABP1,CSF2RB,CTSE,CYTIP,DAPP1,DHTKD1,DOCK8,DPP4,DUSP15,EDA2R,FBLIM1,FBXO32,FGD3,FGR,FRMD3,FUT4,FYB1,GARNL3,GIMAP7,GLB1L2,GLI1,GLUL,GMIP,GREB1,GRHL2,HLA-DQA1,…	163
Cellular Function and Maintenance	Homeostasis of blood cells	1.47e-06	Decreased	-2.113	ABCG1,AMPD3,CCN1,CD5,CDKN1A,CIITA,CSF2RB,FYB1,HLA-DQA1,HSP90AA1,IRF8,ITGAL,JAK3,KLRD1,LCK,NFIL3,PLP1,PTPRC,RHOH,RUNX1,SASH3,SEMA4A,SLC15A4,SPN,Tcf7,TWIST1,WAS	27
Hematological System Development and Function,Inflammatory Response,Tissue Morphology	Quantity of phagocytes	1.52e-06		-1.849	CCL21,CD200R1,CD300C,CDKN1A,CIITA,DOCK8,FUT4,IRF8,ITGAL,ITGB7,JAK3,LTC4S,MPZ,PLP1,RAC2,RUNX1,SELP,SERPINE1,TIMP1,TLR9,WAS,WIPF1,ZFP36	23
Cancer,Organismal Injury and Abnormalities	Development of neuroepithelial tumor	1.64e-06			AATK,ABCA4,ABHD2,ABRA,ADAMTS16,AK5,AMPD3,ANKRD34A,APBA1,ARHGAP25,ARHGAP30,ARHGAP45,BCAS1,BDKRB2,CA12,CALML4,CCDC120,CD22,CD300C,CDKN1A,CDR2L,CDS2,CFAP69,CHST2,CIITA,CMA1,CNKSR1,CNKSR2,COL7A1,COQ8B,CSF2RB,CSPG5,DENND1C,DHTKD1,DOCK8,DOK3,DPP4,EPB41L3,FBLIM1,FBXL15,FBXO32,FGD3,FGR,FOS,FUT4,FYB1,GARNL3,GIMAP7,GLB1L,GLI1,GMIP,GREB1,GRHL2,HFE,HLA-DQA1,HSP90AA1,HVCN1,IDNK,IL20RB,IP6K3,IQGAP3,ITGA2,ITGAL…	149
Cancer,Immunological Disease,Organismal Injury and Abnormalities	Hyperplasia of lymphoid organ	1.64e-06		0.99	CDKN1A,CSF2RB,HLA-DQA1,IRF8,ITGAL,PTPRC,SELP,WAS,ZFP36	9
Immunological Disease	Systemic autoimmune syndrome	1.66e-06		-0.6	ABCG1,BLNK,CCL21,CD22,CD300C,CD5,CDS2,CIITA,COL7A1,CSF2RB,DPP4,FGR,FOS,GLUL,HLA-DQA1,HSPA1A/HSPA1B,IP6K3,IRF8,ITGB7,JAK3,LCK,LYZ,MYO1F,NR4A3,PLA2G2A,PLEK,PRKCB,PRR5,PTK2B,PTPRC,QPRT,SDC4,SELP,SIGLEC1,SLC15A4,SPN,SYT3,TIMP1,TLR9,TMEM119,TMEM140,TRAF1,TXNRD1,UNC13D,VIPR2,ZBTB12,ZFP36	47
Cellular Compromise	Dysfunction of cells	1.67e-06	Increased	2	ABCG1,CD22,CIITA,Cmah,DPP4,IRF8,MAFF,PFKFB3,PTPRC,SASH3,TLR9,WAS	12
Cellular Movement,Hematological System Development and Function,Immune Cell Trafficking,Lymphoid Tissue Structure and Development	Homing of lymphocytes	1.76e-06	Decreased	-2.628	CCL21,CD22,CHST2,DPP4,FYB1,ITGB7,JAK3,PTK2B,RAC2,RUNX1,WAS,WIPF1	12
Hematological System Development and Function,Inflammatory Response,Tissue Morphology	Quantity of monocytes	1.82e-06		1.321	CDKN1A,FUT4,IRF8,ITGAL,JAK3,MPZ,RUNX1,SELP,WAS,WIPF1,ZFP36	11
Hereditary Disorder,Immunological Disease,Organismal Injury and Abnormalities	Autosomal recessive immunological disorder	1.87e-06			ACP5,BLNK,CIITA,COL7A1,DOCK8,IRF8,JAK3,LCK,PTPRC,RHOH,TUBA1C,TUBB4B,UNC13D,WIPF1	14
Cell-To-Cell Signaling and Interaction,Inflammatory Response	Immune response of phagocytes	2.03e-06	Decreased	-2.653	CCL21,CSF2RB,DOCK8,FGR,HSP90AA1,IRF8,ITGAL,MAP4K1,PFKFB3,PTPRC,SEMA4A,SERPINE1,SIGLEC1,TLR9,WAS	15
Cancer,Gastrointestinal Disease,Organismal Injury and Abnormalities	Colorectal tumor	2.03e-06			AATK,ABCA4,ABHD2,ADAMTS16,AK5,APBA1,ARHGAP45,ASAH2,ATG10,BCAS1,BDKRB2,BLNK,C1QTNF3,CA12,CD200R1,CD22,CDKN1A,CFAP69,CFP,CHST2,CIITA,CLDN19,CNKSR1,COL7A1,COQ8B,CRABP1,CSF2RB,CYTIP,DAPP1,DENND1C,DHTKD1,DOCK8,DPP4,EPB41L3,FBLIM1,FGD3,FGR,FOS,FYB1,GARNL3,GLB1L2,GLI1,GLUL,GMIP,GREB1,HFE,HLA-DQA1,HSP90AA1,HSPB1,HVCN1,IQGAP3,IRF8,ITGA2,ITGAL,ITGB7,JAK3,KIF19,KIF20A,L3HYPDH,LCK,LONRF3,LRRC17,LRRCC1,LRRN2,…	130
Cancer,Hematological Disease,Immunological Disease,Organismal Injury and Abnormalities	Mature B-cell lymphoma	2.07e-06			APBA1,CCL21,CD22,CD5,CIITA,CSF2RB,FUT4,FYB1,HLA-DQA1,HSP90AA1,HVCN1,IRF8,JAK3,KIF21B,MUTYH,NREP,PRKCB,PTK2B,PTPRC,SPN,TSC22D1,TUBA1C,TUBB4B,UNC13D,VSTM4,XIRP1	26
Cancer,Organismal Injury and Abnormalities	Breast or colorectal cancer	2.13e-06			AATK,ABCA4,ABHD2,ACP5,ADAMTS16,AK5,APBA1,ARHGAP45,ARMCX4,ASAH2,ATG10,BCAS1,BDKRB2,BLNK,C1QTNF3,CCL21,CCN1,CD200R1,CD22,CD300C,CD5,CDKN1A,CFAP69,CFP,CHST14,CHST2,CIITA,CLDN19,CNKSR1,CNKSR2,COL7A1,COQ8B,CRABP1,CSF2RB,CYTIP,DAPP1,DENND1C,DHTKD1,DOCK8,DPP4,EDA2R,EPB41L3,FBLIM1,FGD3,FGR,FOS,FYB1,GARNL3,GLB1L2,GLI1,GLUL,GMIP,GREB1,GRHL2,HFE,HLA-DQA1,HSP90AA1,HSPB1,HVCN1,IQGAP3,IRF8,ITGA2,ITGAL,ITGB7,JA…	147
Cancer,Organismal Injury and Abnormalities,Reproductive System Disease	Prostate cancer	2.13e-06			AATK,ABCA4,ACP5,ADAMTS16,AK5,AMPD3,APBA1,APOLD1,ARHGAP25,ARHGAP45,ARRDC3,BDKRB2,CDKN1A,CFAP69,CFP,CHST2,CIITA,CNKSR2,COL7A1,CTSE,CYTIP,DHTKD1,DOCK8,EPB41L3,FGR,FOS,FUT4,FYB1,GARNL3,GIMAP7,GLB1L2,GLI1,GMIP,GRHL2,HLA-DQA1,HSP90AA1,HSPB1,IP6K3,ITGA2,ITGAL,ITGB7,JAK3,KCNA2,KIF19,KIF20A,KIF21B,KLRD1,LMX1A,LRRCC1,LYZ,MAP1B,MAP4K1,MEIS2,MUTYH,MYO1F,MYO3B,NR4A3,OLFM1,PCDHB2,PELO,PFKFB3,PLA2G2A,PLEK,PM20D…	94
Cancer,Hematological Disease,Immunological Disease,Organismal Injury and Abnormalities	T-cell malignant neoplasm	2.24e-06		0	CCN1,CD22,CD5,CDKN1A,CIITA,DPP4,GLI1,HLA-DQA1,HSP90AA1,JAK3,LCK,MAL,MEIS2,NAPSA,NR4A3,PRKCB,PRR5,PTPRC,RHOH,RUNX1,SELP,SPN,Tcf7,TENM2,TIMP1,TLR9,TUBA1C,TUBB4B,TWIST1,WIPF1	30
Cellular Movement,Hematological System Development and Function,Immune Cell Trafficking,Inflammatory Response	Cell movement of phagocytes	2.46e-06	Decreased	-3.012	ARHGAP25,CCL21,CCN1,CD5,CDKN1A,CSF2RB,CTSE,DOCK8,DPP4,FGR,FUT4,HSPB1,ITGAL,JAK3,MYO1F,NAAA,PLP1,PRKCB,PTK2B,RAC2,SELP,SEMA4A,SERPINE1,SPN,TIMP1,TLR9,WAS	27
Cancer,Neurological Disease,Organismal Injury and Abnormalities	Glioma cancer	2.57e-06			AATK,ABCA4,ABHD2,ABRA,ADAMTS16,AK5,AMPD3,ANKRD34A,APBA1,ARHGAP25,ARHGAP30,ARHGAP45,BCAS1,BDKRB2,CALML4,CCDC120,CD22,CD300C,CDKN1A,CDR2L,CDS2,CFAP69,CHST2,CIITA,CMA1,CNKSR1,CNKSR2,COL7A1,COQ8B,CSF2RB,CSPG5,DENND1C,DHTKD1,DOCK8,DOK3,DPP4,EPB41L3,FBLIM1,FBXL15,FBXO32,FGD3,FOS,FUT4,FYB1,GARNL3,GIMAP7,GLB1L,GLI1,GMIP,GREB1,GRHL2,HFE,HLA-DQA1,HSP90AA1,HVCN1,IDNK,IL20RB,IP6K3,IQGAP3,ITGA2,ITGAL,JAK3,KIF…	146
Cancer,Organismal Injury and Abnormalities,Renal and Urological Disease	Bladder cancer	2.61e-06			ADAMTS16,AK5,ANKRD34A,APBA1,CCN1,CDKN1A,CIITA,CNKSR1,CNKSR2,COL7A1,CSF2RB,CSPG5,CTSE,FOS,GARNL3,GLI1,HSP90AA1,HSPA1A/HSPA1B,HSPB1,JAK3,KIF21B,LONRF3,LPAR6,LRRN2,MYO1F,PAMR1,PCDHB2,PELO,PRKCB,PRX,PTK2B,RAB13,RRP12,RUNX1,SEMA3D,SPN,SQOR,TIMP1,TSC22D1,TUBA1C,TUBB4B,UNC13D,VAT1L,VIPR2,XIRP1,ZCCHC4	46
Connective Tissue Disorders,Immunological Disease,Inflammatory Disease,Inflammatory Response,Organismal Injury and Abnormalities,Skeletal and Muscular Disorders	Polyarticular juvenile rheumatoid arthritis	2.64e-06			FOS,HLA-DQA1,HSPA1A/HSPA1B,JAK3,NR4A3,PRR5,PTPRC,SYT3,ZFP36	9
Cancer,Gastrointestinal Disease,Organismal Injury and Abnormalities	Colorectal cancer	2.65e-06			AATK,ABCA4,ABHD2,ADAMTS16,AK5,APBA1,ARHGAP45,ASAH2,ATG10,BCAS1,BDKRB2,BLNK,C1QTNF3,CD200R1,CD22,CDKN1A,CFAP69,CFP,CHST2,CIITA,CLDN19,CNKSR1,COL7A1,COQ8B,CRABP1,CSF2RB,CYTIP,DAPP1,DENND1C,DHTKD1,DOCK8,DPP4,EPB41L3,FBLIM1,FGD3,FGR,FOS,FYB1,GARNL3,GLB1L2,GLI1,GLUL,GMIP,GREB1,HFE,HLA-DQA1,HSP90AA1,HSPB1,HVCN1,IQGAP3,IRF8,ITGA2,ITGAL,ITGB7,JAK3,KIF19,KIF20A,L3HYPDH,LCK,LONRF3,LRRC17,LRRCC1,LRRN2,MAL,M…	128
Cancer,Endocrine System Disorders,Organismal Injury and Abnormalities	Extrapancreatic neuroendocrine tumor	2.67e-06			AATK,ABCA4,ADAMTS16,AK5,ARHGAP25,ARMCX4,ASAH2,BDKRB2,CD200R1,CD22,CD300C,CDKN1A,CLDN19,CLEC2L,CNKSR2,COL7A1,COQ8B,CSF2RB,DENND1C,DHTKD1,EPB41L3,FBLIM1,FRMD3,FYB1,GARNL3,GIMAP7,GLI1,GMIP,HLA-DQA1,HSP90AA1,HVCN1,ID4,IP6K3,JAK3,KCNA2,KIF21B,KLHL4,LONRF3,LRRC17,LRRN2,MAP1B,MYO3B,NR4A3,PDZD7,PNPLA7,PRKCB,PRR5,PTK2B,PTPRC,RAC2,RMDN2,SCN7A,SELP,SERPINE1,SH3TC2,SIGLEC1,SLC15A4,TENM2,TRHDE,TUBA1C,TUBB4B,T…	71
Hematological System Development and Function,Tissue Morphology	Quantity of myeloid cells	2.72e-06		-0.688	CD200R1,CD22,CD300C,CDKN1A,CFP,CSF2RB,CTSE,DOCK8,FUT4,IRF8,ITGAL,ITGB7,JAK3,LTC4S,MPZ,PLP1,RAC2,RASAL3,RUNX1,SELP,SERPINE1,TIMP1,VIPR2,WAS,WIPF1,ZFP36	26
Cancer,Endocrine System Disorders,Organismal Injury and Abnormalities	Neuroendocrine tumor	2.87e-06			AATK,ABCA4,ADAMTS16,AK5,ARHGAP25,ARMCX4,ASAH2,BDKRB2,CD200R1,CD22,CD300C,CDKN1A,CLDN19,CLEC2L,CNKSR2,COL7A1,COQ8B,CSF2RB,DENND1C,DHTKD1,EPB41L3,FBLIM1,FRMD3,FYB1,GARNL3,GIMAP7,GLI1,GMIP,HLA-DQA1,HSP90AA1,HVCN1,ID4,IP6K3,JAK3,KCNA2,KIF21B,KLHL4,LONRF3,LRRC17,LRRN2,MAP1B,MUTYH,MYO3B,NR4A3,PDZD7,PNPLA7,PRKCB,PRR5,PTK2B,PTPRC,RAC2,RMDN2,SCN7A,SELP,SERPINE1,SH3TC2,SIGLEC1,SLC15A4,TENM2,TRHDE,TUBA1C,TU…	72
Cellular Function and Maintenance	Homeostasis of leukocytes	2.9e-06	Decreased	-2.113	ABCG1,CCN1,CD5,CDKN1A,CIITA,CSF2RB,FYB1,HLA-DQA1,HSP90AA1,IRF8,ITGAL,JAK3,KLRD1,LCK,NFIL3,PLP1,PTPRC,RHOH,RUNX1,SASH3,SEMA4A,SLC15A4,SPN,Tcf7,TWIST1,WAS	26
Cell Morphology	Shape change of lymphocytes	2.9e-06		-0.6	CCL21,FYB1,ITGAL,MAP4K1,PTK2B,WAS	6
Cancer,Neurological Disease,Organismal Injury and Abnormalities	Glioma	2.95e-06			AATK,ABCA4,ABHD2,ABRA,ADAMTS16,AK5,AMPD3,ANKRD34A,APBA1,ARHGAP25,ARHGAP30,ARHGAP45,BCAS1,BDKRB2,CA12,CALML4,CCDC120,CD22,CD300C,CDKN1A,CDR2L,CDS2,CFAP69,CHST2,CIITA,CMA1,CNKSR1,CNKSR2,COL7A1,COQ8B,CSF2RB,CSPG5,DENND1C,DHTKD1,DOCK8,DOK3,DPP4,EPB41L3,FBLIM1,FBXL15,FBXO32,FGD3,FGR,FOS,FUT4,FYB1,GARNL3,GIMAP7,GLB1L,GLI1,GMIP,GREB1,GRHL2,HFE,HLA-DQA1,HSP90AA1,HVCN1,IDNK,IL20RB,IP6K3,IQGAP3,ITGA2,ITGAL…	148
Neurological Disease	Abnormal conduction by nerves	3.03e-06			MAP1B,MPZ,PLP1,PRX,UGT8	5
Hematological System Development and Function,Humoral Immune Response,Lymphoid Tissue Structure and Development,Tissue Morphology	Quantity of marginal-zone B lymphocytes	3.07e-06		-1.726	BLNK,CD22,DOCK8,HVCN1,IRF8,SASH3,SIGLEC1,WAS,WIPF1	9
Cell Morphology,Cellular Assembly and Organization,Cellular Function and Maintenance	Formation of filopodia	3.07e-06		-0.389	CCL21,CCN1,FGD3,MAP1B,MYO3B,PTK2B,SDC4,SERPINE1,SRGAP3,TXNRD1,WAS,WIPF1	12
Cardiovascular Disease,Organismal Injury and Abnormalities	Atherosclerosis	3.14e-06		0.277	ABCG1,CA12,CDKN1A,CDR2L,FOS,FUT4,ITGAL,LRRC17,MPZ,MYO3B,PLA2G2A,PON3,PRKCB,QPRT,SDC4,SELP,SERPINE1,TIMP1,TLR9,TUBA1C,TUBB4B,ZFP36	22
Cell Morphology	Morphology of leukocytes	3.15e-06			BLNK,CD22,CD5,CDKN1A,CYTIP,FGR,HLA-DQA1,IRF8,ITGB7,JAK3,LCK,MPZ,NFIL3,PLP1,PTPRC,RHOH,SASH3,WAS	18
Cancer,Organismal Injury and Abnormalities	Genitourinary carcinoma	3.2e-06			ABCA4,ABHD2,ACP5,ADAMTS16,AK5,AMPD3,ANKRD34A,APBA1,ARHGAP25,ARHGAP30,ARHGAP45,ARMCX4,ARRDC3,BCAS1,BDKRB2,C22orf23,CCDC120,CCL21,CCN1,CD200R1,CD22,CD300C,CD5,CDKN1A,CDS2,CFAP69,CFP,CHST14,CHST2,CIITA,CLDN22,CNKSR1,CNKSR2,COL7A1,CRABP1,CSF2RB,CSPG5,CYTIP,DHTKD1,DOCK8,DPP4,EDA2R,EPB41L3,FGD3,FGR,FOS,FRMD3,FUT4,FYB1,GARNL3,GIMAP7,GLB1L2,GLI1,GLUL,GMIP,GPR21,GREB1,GRHL2,HLA-DQA1,HSP90AA1,HSPA1A/HSPA1B…	166
Cancer,Organismal Injury and Abnormalities	Malignant neoplasm of heart, mediastinum and pleura	3.22e-06			CD22,CDKN1A,FUT4,HLA-DQA1,HSP90AA1,LCK,PRR5,PTPRC,Tcf7,TUBA1C,TUBB4B	11
Cancer,Neurological Disease,Organismal Injury and Abnormalities	Central nervous system solid tumor	3.22e-06			AATK,ABCA4,ABHD2,ABRA,ADAMTS16,AK5,AMPD3,ANKRD34A,APBA1,ARHGAP25,ARHGAP30,ARHGAP45,BCAS1,BDKRB2,CA12,CALML4,CCDC120,CCL21,CD22,CD300C,CDKN1A,CDR2L,CDS2,CFAP69,CHST2,CIITA,CMA1,CNKSR1,CNKSR2,COL7A1,COQ8B,CSF2RB,CSPG5,DENND1C,DHTKD1,DOCK8,DOK3,DPP4,EDA2R,EPB41L3,FBLIM1,FBXL15,FBXO32,FGD3,FGR,FOS,FUT4,FYB1,GARNL3,GIMAP7,GLB1L,GLI1,GMIP,GREB1,GRHL2,HFE,HLA-DQA1,HSP90AA1,HVCN1,IDNK,IL20RB,IP6K3,IQGAP3…	150
Cancer,Organismal Injury and Abnormalities	Melanoma	3.3e-06			AATK,ABCA4,ABCG1,ABRA,ACP5,ADAMTS16,AK5,AMPD3,ANKRD34A,APBA1,ARHGAP25,ARHGAP30,ARHGAP45,ARL4D,ARRDC3,ASAH2,BCAS1,BDKRB2,BLNK,C1QTNF3,C22orf23,CCDC120,CCL21,CD200R1,CD22,CD300C,CD5,CFAP69,CFP,CHST14,CIITA,CLDN19,CLEC2L,CMA1,CNKSR1,CNKSR2,COL7A1,COQ8B,CRABP1,CSF2RB,CSPG5,CTSE,CYTIP,DAPP1,DHTKD1,DOCK8,DOK3,DPP4,DUSP15,EDA2R,FBLIM1,FBXO32,FGD3,FGR,FRMD3,FUT4,FYB1,GARNL3,GIMAP7,GLB1L2,GLI1,GLUL,GMIP,G…	174
Cancer,Endocrine System Disorders,Organismal Injury and Abnormalities,Respiratory Disease	Lung neuroendocrine carcinoma	3.3e-06			AATK,ADAMTS16,AK5,ARHGAP25,ARMCX4,ASAH2,BDKRB2,CD200R1,CD22,CD300C,CDKN1A,CLDN19,CLEC2L,CNKSR2,COL7A1,COQ8B,CSF2RB,DHTKD1,EPB41L3,FBLIM1,FRMD3,GIMAP7,GLI1,GMIP,HLA-DQA1,HSP90AA1,HVCN1,IP6K3,JAK3,KCNA2,KIF21B,KLHL4,LONRF3,LRRN2,MAP1B,MYO3B,NR4A3,PDZD7,PNPLA7,PRKCB,PRR5,PTK2B,PTPRC,SCN7A,SELP,SERPINE1,SH3TC2,SIGLEC1,SLC15A4,TENM2,TRHDE,TUBA1C,TUBB4B,TXNRD1,UGT8,VAT1L,VSTM4,WAS,WIPF1,XIRP1,ZC3H12A,Z…	63
Cell Death and Survival	Activation-induced cell death of lymphocytes	3.48e-06		-1.195	CD5,CDKN1A,CIITA,MAP4K1,RAC2,SPN,TIMP1	7
Developmental Disorder,Immunological Disease,Organismal Injury and Abnormalities	Hypoplasia of thymus gland	3.56e-06		1.841	JAK3,LCK,PTPRC,RHOH,RUNX1,Tcf7,WAS,WIPF1,ZFP36	9
Cellular Compromise,Inflammatory Response	Degranulation of cells	3.6e-06		-1.757	AMPD3,ARHGAP45,CD200R1,CFP,DOK3,FGR,FOS,HSP90AA1,HSPA1A/HSPA1B,HVCN1,ITGAL,LYZ,MYO1F,NR4A3,PLEK,PTPRC,RAC2,RAP2B,SELP,SERPINE1,SLC15A4,TIMP1,TUBB4B,UNC13D,WIPF1	25
Cellular Movement,Hematological System Development and Function,Immune Cell Trafficking,Inflammatory Response	Cell movement of neutrophils	3.65e-06		-1.025	ARHGAP25,CCL21,DPP4,FGR,FUT4,HSPB1,ITGAL,JAK3,MYO1F,PLP1,PRKCB,RAC2,SELP,SERPINE1,SPN,TIMP1,TLR9,WAS	18
Cell Death and Survival,Cellular Compromise	Cytotoxicity of leukocytes	3.73e-06		-1.854	CD5,DOCK8,FGR,ITGAL,KLRD1,LCK,PTK2B,PTPRC,SPN,TLR9,WAS,WIPF1	12
Cell-To-Cell Signaling and Interaction	Response of lymphatic system cells	3.73e-06		-1.444	CCL21,CD200R1,CD22,CD5,CSF2RB,DAPP1,DOCK8,IRF8,NFIL3,PFKFB3,PLP1,PTPRC,SEMA4A,TLR9	14
Cancer,Organismal Injury and Abnormalities	Advanced malignant solid tumor	3.8e-06		-0.384	ACP5,CCL21,CCN1,CD200R1,CSF2RB,DHTKD1,DPP4,EPB41L3,FGR,GLI1,GLUL,GREB1,HSP90AA1,HSPA1A/HSPA1B,IRF8,JAK3,KIF20A,LCK,LIMD2,LRRC17,MUTYH,PLA2G2A,PTK2B,PTPRC,SELP,SERPINE1,TLR9,TUBA1C,TUBB4B,TWIST1,ZFP36	31
Neurological Disease	Motor dysfunction or movement disorder	3.81e-06		1.491	APBA1,BCAS1,CA12,CIITA,CLDN19,DHTKD1,EPB41L3,FOS,GLI1,HFE,HLA-DQA1,HSP90AA1,HSPA1A/HSPA1B,HSPB1,ID4,IP6K3,KCNA2,KLRD1,MAFF,MAL,MAP1B,MEIS2,MPZ,NREP,PLEK,PLP1,PRKCB,PRR5,PRX,PTK2B,SCN7A,SDC4,SELP,SEPTIN6,SERPINE1,SLC27A6,SRGAP3,SYNGAP1,TESC,TIMP1,TUBA1C,TUBB4B,UCK2,UGT8	44
Cancer,Organismal Injury and Abnormalities	Malignant genitourinary solid tumor	3.86e-06		-1.387	AATK,ABCA4,ABHD2,ACP5,ADAMTS16,AK5,AMPD3,ANKRD34A,APBA1,APOLD1,ARHGAP25,ARHGAP30,ARHGAP45,ARMCX4,ARRDC3,BCAS1,BDKRB2,C22orf23,CCDC120,CCL21,CCN1,CD200R1,CD22,CD300C,CD5,CDKN1A,CDS2,CFAP69,CFP,CHST14,CHST2,CIITA,CLDN22,CNKSR1,CNKSR2,COL7A1,CRABP1,CSF2RB,CSPG5,CTSE,CYTIP,DHTKD1,DOCK8,DPP4,EDA2R,EPB41L3,FGD3,FGR,FOS,FRMD3,FUT4,FYB1,GARNL3,GIMAP7,GLB1L2,GLI1,GLUL,GMIP,GPR21,GREB1,GRHL2,HLA-DQA1,HSP90…	173
Hematological System Development and Function,Hematopoiesis,Lymphoid Tissue Structure and Development,Organ Morphology,Tissue Morphology	Quantity of thymocytes	4.2e-06		-1.533	CD5,CIITA,CTSE,FOS,FYB1,JAK3,LCK,PTPRC,RHOH,RUNX1,SASH3,Tcf7,WAS,WIPF1	14
Connective Tissue Disorders,Inflammatory Disease,Inflammatory Response,Organismal Injury and Abnormalities,Skeletal and Muscular Disorders	Polyarthritis	4.3e-06			CD200R1,FOS,HLA-DQA1,HSPA1A/HSPA1B,IL20RB,JAK3,NR4A3,PRR5,PTPRC,SELP,SYT3,ZFP36	12
Cellular Development	Maturation of blood cells	4.57e-06	Decreased	-2.251	ABCG1,BLNK,CCL21,CDKN1A,FOS,HSPA1A/HSPA1B,IRF8,LCK,NFIL3,PTPRC,RHOH,RNF112,RUNX1,Tcf7,TLR9	15
Cancer,Hematological Disease,Immunological Disease,Organismal Injury and Abnormalities	B cell cancer	4.72e-06			ABCG1,ACP5,APBA1,BLNK,CCL21,CD22,CD5,CDKN1A,CFP,CIITA,CNKSR2,CSF2RB,FOS,FUT4,FYB1,GLB1L2,GLI1,GREB1,HLA-DQA1,HSP90AA1,HSPB1,HVCN1,IQGAP3,IRF8,JAK3,KIF20A,KIF21B,KLHL4,LCK,MAP1B,MUTYH,NREP,PRKCB,PRR5,PRX,PTK2B,PTPRC,RNF112,RUNX1,SELP,SEMA4A,SPN,SRGAP3,SYT3,TIMP1,TLR9,TP53INP1,TRAF1,TRHDE,TSC22D1,TUBA1C,TUBB4B,UNC13D,VSTM4,XIRP1	55
Cancer,Hematological Disease,Immunological Disease,Organismal Injury and Abnormalities	T-cell leukemia	4.74e-06			CD22,CD5,CDKN1A,CIITA,HLA-DQA1,JAK3,LCK,PRKCB,PRR5,PTPRC,RHOH,RUNX1,TLR9,TUBA1C,TUBB4B	15
Cancer,Organismal Injury and Abnormalities,Respiratory Disease	Non-small cell lung carcinoma	4.99e-06			AATK,ANKRD34A,APBA1,ARHGAP30,BLNK,CD200R1,CD300C,CDKN1A,CFAP69,CHST6,CIITA,CNKSR2,COQ8B,CYTIP,DHTKD1,DOCK8,DOK3,DPP4,EPB41L3,FGD3,FGR,FUT4,GLB1L2,GLI1,GPR21,GREB1,GRHL2,HLA-DQA1,HSP90AA1,IQGAP3,IRF8,ITGA2,JAK3,KIF19,KIF20A,KIF21B,KLHL4,L3HYPDH,LCK,LPAR6,LRRN2,MAL,MUTYH,MYO3B,NAPSA,PLP1,PON3,PRKCB,PRR5,PRX,PTK2B,PTPRC,RNF112,RRP12,RUNX1,SELP,SERPINE1,SH3TC2,SLC27A6,SPN,SRGAP3,SYNGAP1,TENM2,TIMP1,T…	73
Cancer,Gastrointestinal Disease,Organismal Injury and Abnormalities	Colon tumor	5.19e-06			AATK,ABCA4,ABHD2,ADAMTS16,AK5,APBA1,ARHGAP45,ASAH2,ATG10,BCAS1,BDKRB2,BLNK,C1QTNF3,CD200R1,CD22,CDKN1A,CFAP69,CFP,CHST2,CIITA,COL7A1,COQ8B,CSF2RB,CYTIP,DAPP1,DENND1C,DHTKD1,DOCK8,DPP4,EPB41L3,FBLIM1,FGD3,FGR,FYB1,GARNL3,GLB1L2,GLI1,GMIP,GREB1,HFE,HLA-DQA1,HSPB1,HVCN1,IQGAP3,IRF8,ITGA2,ITGAL,ITGB7,JAK3,KIF19,L3HYPDH,LCK,LONRF3,LRRC17,LRRCC1,LRRN2,MAL,MAP1B,MAP4K1,MORN4,MPZ,MUTYH,MYO1F,MYO3B,NAAA,N…	116
Cellular Movement,Hematological System Development and Function,Immune Cell Trafficking,Inflammatory Response	Cellular infiltration by phagocytes	5.26e-06		-1.557	ARHGAP25,CCL21,CCN1,CDKN1A,CSF2RB,DPP4,FUT4,HSPB1,ITGAL,JAK3,NAAA,PLP1,PTK2B,RAC2,SELP,TIMP1,TLR9	17
Cellular Function and Maintenance	Function of antigen presenting cells	5.28e-06			CD200R1,CIITA,CSF2RB,DOCK8,FGR,FOS,HSP90AA1,HSPB1,JAK3,MAP4K1,PTK2B,TLR9,WAS,ZFP36	14
Cellular Function and Maintenance	Function of dendritic cells	5.46e-06			CD200R1,CIITA,CSF2RB,DOCK8,HSP90AA1,JAK3,MAP4K1,TLR9,WAS	9
Cancer,Neurological Disease,Organismal Injury and Abnormalities	Glioblastoma	5.47e-06			AK5,ANKRD34A,BCAS1,BDKRB2,CD300C,CDKN1A,CIITA,CSF2RB,GLI1,HFE,HLA-DQA1,HSP90AA1,MAL,PFKFB3,PRKCB,PRR5,PRX,TIMP1,TUBA1C,TUBB4B,UGT8	21
Cardiovascular Disease,Organismal Injury and Abnormalities	Atherosclerotic lesion	5.67e-06		-0.686	ABCG1,FUT4,MPZ,PLA2G2A,PON3,PRKCB,SDC4,SELP,SERPINE1,TIMP1,TLR9,ZFP36	12
Cancer,Organismal Injury and Abnormalities	Blue round small cell tumor	5.7e-06			AATK,ADAMTS16,AK5,ARHGAP25,ARMCX4,ASAH2,BCAS1,BDKRB2,CD200R1,CD22,CD300C,CDKN1A,CLDN19,CLEC2L,CNKSR2,COL7A1,COQ8B,CSF2RB,DHTKD1,EPB41L3,FBLIM1,FGD3,FOS,FRMD3,GIMAP7,GLI1,GMIP,HLA-DQA1,HSP90AA1,HVCN1,IP6K3,JAK3,KCNA2,KIF21B,KLHL4,LONRF3,LRRN2,MAP1B,METTL1,MYO3B,NR4A3,PDZD7,PNPLA7,PRKCB,PRR5,PTK2B,PTPRC,RASAL3,RUNX1,SCN7A,SELP,SERPINE1,SH3TC2,SIGLEC1,SLC15A4,TENM2,TRHDE,TUBA1C,TUBB4B,TXNRD1,VAT1L,V…	69
Cell Morphology	Morphology of blood cells	5.74e-06			BLNK,CD22,CD5,CDKN1A,CYTIP,FGR,FYB1,HLA-DQA1,IRF8,ITGB7,JAK3,LCK,MPZ,NFIL3,PLP1,PTPRC,RHOH,SASH3,SELP,WAS,ZC3H12A	21
Endocrine System Disorders,Gastrointestinal Disease,Metabolic Disease,Organismal Injury and Abnormalities	Diabetes mellitus	5.92e-06			ABCG1,C1QTNF3,CA12,CCN1,CD22,CD300C,CD5,CDKN1A,CIITA,CMA1,COL7A1,CSF2RB,DPP4,FOS,FRMD3,GLUL,HFE,HLA-DQA1,HSPA1A/HSPA1B,HSPB1,ITGB7,LCK,LTC4S,LYZ,MEIS2,MYO1F,MYO3B,NR4A3,PFKFB3,PLEK,PRKCB,PRR5,PTPRC,QPRT,RAC2,SCN7A,SELP,SERPINE1,SLC22A17,SPN,TIMP1,TMEM140,TUBA1C,ZBTB12	44
Cell Morphology,Cellular Movement,Hematological System Development and Function,Immune Cell Trafficking	Cell spreading of lymphocytes	5.96e-06		-0.6	FYB1,ITGAL,MAP4K1,PTK2B,WAS	5
Neurological Disease	Movement Disorders	6.42e-06		0.842	APBA1,BCAS1,CA12,CIITA,CLDN19,EPB41L3,FOS,GLI1,HFE,HLA-DQA1,HSP90AA1,HSPA1A/HSPA1B,HSPB1,ID4,IP6K3,KCNA2,KLRD1,MAFF,MAL,MAP1B,MEIS2,MPZ,NREP,PLEK,PLP1,PRKCB,PRR5,PRX,PTK2B,SCN7A,SDC4,SELP,SEPTIN6,SERPINE1,SLC27A6,SRGAP3,SYNGAP1,TESC,TIMP1,TUBA1C,TUBB4B,UCK2,UGT8	43
Cancer,Endocrine System Disorders,Organismal Injury and Abnormalities,Respiratory Disease	Small cell lung carcinoma	6.51e-06			AATK,ADAMTS16,AK5,ARHGAP25,ARMCX4,ASAH2,BDKRB2,CD200R1,CD22,CD300C,CDKN1A,CLDN19,CLEC2L,CNKSR2,COL7A1,COQ8B,CSF2RB,DHTKD1,EPB41L3,FBLIM1,FRMD3,GIMAP7,GLI1,GMIP,HLA-DQA1,HSP90AA1,HVCN1,IP6K3,JAK3,KCNA2,KIF21B,KLHL4,LONRF3,LRRN2,MAP1B,MYO3B,NR4A3,PDZD7,PNPLA7,PRKCB,PRR5,PTK2B,PTPRC,SCN7A,SELP,SERPINE1,SH3TC2,SIGLEC1,SLC15A4,TENM2,TRHDE,TUBA1C,TUBB4B,TXNRD1,VAT1L,VSTM4,WAS,WIPF1,XIRP1,ZC3H12A,ZFP36,…	62
Cellular Compromise,Inflammatory Response	Degranulation of phagocytes	6.62e-06		-1.698	AMPD3,ARHGAP45,CD200R1,CFP,DOK3,FGR,FOS,HSP90AA1,HSPA1A/HSPA1B,HVCN1,ITGAL,LYZ,MYO1F,NR4A3,PTPRC,RAC2,RAP2B,SLC15A4,TUBB4B,UNC13D,WIPF1	21
Cell Morphology,Hematopoiesis	Morphology of hematopoietic progenitor cells	7.05e-06			BLNK,CD22,FYB1,IRF8,LCK,NFIL3,PTPRC,RHOH,SELP,WAS,ZC3H12A	11
Cancer,Organismal Injury and Abnormalities	Advanced malignant tumor	7.11e-06		-1.271	ACP5,CCL21,CCN1,CD200R1,CDKN1A,CSF2RB,DHTKD1,DPP4,EPB41L3,FGR,FOS,GLI1,GLUL,GREB1,GRHL2,HSP90AA1,HSPA1A/HSPA1B,IRF8,ITGA2,ITGAL,JAK3,KIF20A,LCK,LIMD2,LRRC17,MUTYH,PLA2G2A,PTK2B,PTPRC,RAC2,RUNX1,SELP,SERPINE1,SMPD3,TIMP1,TLR9,TUBA1C,TUBB4B,TWIST1,WAS,ZFP36	41
Cell-To-Cell Signaling and Interaction,Hematological System Development and Function	Binding of leukocyte cell lines	7.34e-06		-0.766	CCN1,DOCK8,FYB1,ITGAL,ITGB7,PTK2B,SDC4	7
Cell-To-Cell Signaling and Interaction,Inflammatory Response	Immune response of antigen presenting cells	7.39e-06	Decreased	-2.481	CCL21,DOCK8,FGR,HSP90AA1,IRF8,MAP4K1,PFKFB3,PTPRC,SEMA4A,SERPINE1,SIGLEC1,TLR9,WAS	13
Cancer,Organismal Injury and Abnormalities,Reproductive System Disease	Uterine tumor	7.44e-06			ABCA4,ABHD2,ADAMTS16,AK5,APBA1,APOLD1,ARHGAP25,ARHGAP30,ARHGAP45,ARL4D,ARRDC3,BCAS1,C22orf23,CCL21,CCN1,CD200R1,CD22,CD300C,CDS2,CHST2,CIITA,CLDN22,CNKSR2,COL7A1,CRABP1,CSF2RB,CSPG5,DOCK8,DPP4,EDA2R,EPB41L3,FGD3,FOS,FRMD3,FUT4,FYB1,GIMAP7,GLI1,GLUL,GPR21,GREB1,HLA-DQA1,HSP90AA1,HSPA1A/HSPA1B,HSPB1,IQGAP3,ITGA2,ITGAL,ITGB7,KIF19,KIF21B,KLRD1,LCK,LMX1A,LONRF3,LRRC17,LRRCC1,LRRN2,LYZ,MAL,MAP1B,MEIS2…	115
Cell Death and Survival	Activation-induced cell death	7.64e-06		-1.254	CD5,CDKN1A,CIITA,MAP4K1,RAC2,SPN,TIMP1,VIPR2	8
Cellular Movement	Cell movement of progenitor cells	7.64e-06		0.557	CCL21,CCN1,DOCK8,FYB1,ITGAL,LMX1A,PLEKHO1,RUNX1,SERPINE1	9
Cancer,Organismal Injury and Abnormalities	Genitourinary tumor	7.66e-06		-0.842	AATK,ABCA4,ABHD2,ACP5,ADAMTS16,AK5,AMPD3,ANKRD34A,APBA1,APOLD1,ARHGAP25,ARHGAP30,ARHGAP45,ARL4D,ARMCX4,ARRDC3,BCAS1,BDKRB2,C22orf23,CCDC120,CCL21,CCN1,CD200R1,CD22,CD300C,CD5,CDKN1A,CDS2,CFAP69,CFP,CHST14,CHST2,CIITA,CLDN22,CNKSR1,CNKSR2,COL7A1,CRABP1,CSF2RB,CSPG5,CTSE,CYTIP,DHTKD1,DOCK8,DPP4,EDA2R,EPB41L3,FGD3,FGR,FOS,FRMD3,FUT4,FYB1,GARNL3,GIMAP7,GLB1L2,GLI1,GLUL,GMIP,GPR21,GREB1,GRHL2,HLA-DQA1…	174
Ophthalmic Disease,Organismal Injury and Abnormalities	Retinal lesion	8.11e-06			ABCA4,CDKN1A,HSP90AA1,LCK,MUTYH,TUBA1C,TUBB4B	7
Cellular Compromise,Inflammatory Response	Degranulation of myeloid cells	8.17e-06		-1.698	AMPD3,ARHGAP45,CD200R1,CFP,DOK3,FGR,FOS,HSP90AA1,HSPA1A/HSPA1B,HVCN1,ITGAL,LYZ,MYO1F,NR4A3,PTPRC,RAC2,RAP2B,SLC15A4,TUBB4B,UNC13D,WIPF1	21
Cancer,Organismal Injury and Abnormalities	Anogenital cancer	8.38e-06		-1.067	AATK,ABCA4,ABHD2,ACP5,ADAMTS16,AK5,AMPD3,APBA1,APOLD1,ARHGAP25,ARHGAP30,ARHGAP45,ARMCX4,ARRDC3,BCAS1,BDKRB2,C22orf23,CCL21,CCN1,CD200R1,CD22,CD300C,CD5,CDKN1A,CDS2,CFAP69,CFP,CHST14,CHST2,CIITA,CLDN22,CNKSR2,COL7A1,CRABP1,CSF2RB,CSPG5,CTSE,CYTIP,DHTKD1,DOCK8,DPP4,EDA2R,EPB41L3,FGD3,FGR,FOS,FRMD3,FUT4,FYB1,GARNL3,GIMAP7,GLB1L2,GLI1,GLUL,GMIP,GPR21,GREB1,GRHL2,HLA-DQA1,HSP90AA1,HSPA1A/HSPA1B,HSPB1,…	164
Cellular Movement,Hematological System Development and Function,Immune Cell Trafficking	Cellular infiltration by granulocytes	8.52e-06		-0.068	ARHGAP25,CCL21,CMA1,FOS,FUT4,HSPB1,ITGAL,JAK3,LTC4S,PLP1,RAC2,SELP,TIMP1,TLR9	14
Cellular Movement	Cell movement of leukemia cell lines	8.58e-06		-1.91	CCL21,DOCK8,FYB1,ITGAL,ITGB7,LCK,PRKCB,PTK2B,RUNX1,SELP,TIMP1	11
Cell Death and Survival	Cell viability of lymphatic system cells	8.65e-06	Decreased	-2.45	BLNK,CD22,DOCK8,ITGAL,JAK3,NFIL3,PRKCB,PTK2B,PTPRC,RAC2,SPN,TLR9,WIPF1	13
Cellular Movement	Cell movement of tumor cell lines	8.93e-06		-1.967	ARRDC3,BDKRB2,BLNK,CCL21,CCN1,CDKN1A,COL7A1,CSPG5,DOCK8,DPP4,FBLIM1,FOS,FYB1,GLI1,GREB1,GRHL2,HSP90AA1,HSPA1A/HSPA1B,HVCN1,ITGA2,ITGAL,ITGB7,LCK,NREP,PPIC,PRKCB,PTK2B,RAC2,RAP2B,RUNX1,SDC4,SELP,SEMA4A,SERPINE1,STK26,TIMP1,TP53INP1,TUBA1C,TWIST1,WAS	40
Cell-To-Cell Signaling and Interaction	Binding of leukemia cell lines	9.04e-06		-0.634	CYTIP,DOCK8,FUT4,FYB1,ITGAL,LCK,PTK2B,RHOH,SELP,SPN	10
Cancer,Organismal Injury and Abnormalities	Pelvic adenocarcinoma	9.14e-06			ABCA4,ABHD2,ACP5,ADAMTS16,AK5,AMPD3,APBA1,ARHGAP25,ARHGAP30,ARHGAP45,ARRDC3,C22orf23,CCL21,CD200R1,CD22,CDKN1A,CDS2,CFAP69,CFP,CHST2,CIITA,CLDN22,CNKSR2,COL7A1,CRABP1,CSF2RB,CYTIP,DHTKD1,DOCK8,DPP4,EDA2R,EPB41L3,FGD3,FGR,FOS,FRMD3,FUT4,FYB1,GARNL3,GIMAP7,GLB1L2,GLI1,GLUL,GMIP,GPR21,GREB1,GRHL2,HSP90AA1,HSPA1A/HSPA1B,IP6K3,IQGAP3,ITGA2,ITGAL,ITGB7,JAK3,KCNA2,KIF19,KIF21B,KLHL4,KLRD1,LMX1A,LONRF3,L…	138
Cell-To-Cell Signaling and Interaction	Response of mononuclear leukocytes	9.48e-06		-1.729	CCL21,CD200R1,CD22,CD5,CSF2RB,DAPP1,DOCK8,NFIL3,PFKFB3,PLP1,PTPRC,SEMA4A,TLR9,WAS	14
Inflammatory Response	Immune response of cells	9.56e-06	Decreased	-2.415	CCL21,CD22,CDKN1A,CSF2RB,DOCK8,FBXO32,FGR,HSP90AA1,HSPB1,IRF8,ITGAL,LCK,MAP4K1,NFIL3,PFKFB3,PLEK,PLP1,PRKCB,PTPRC,RAC2,SEMA4A,SERPINE1,SIGLEC1,TLR9,UNC13D,WAS	26
Cell Morphology	Shape change of leukocytes	9.65e-06		-0.928	CCL21,FGR,FYB1,ITGAL,MAP4K1,PTK2B,WAS,WIPF1	8
Cell Death and Survival	Apoptosis	9.78e-06	Increased	2.171	AATK,ABCG1,ASAH2,ATG10,BDKRB2,BLNK,CCL21,CCN1,CD22,CD5,CDKN1A,CIITA,CNKSR1,CSF2RB,CTSE,DOCK8,DPP4,EDA2R,FBLIM1,FBXO32,FGD3,FGR,FOS,FUT4,GLI1,GRHL2,HFE,HSP90AA1,HSPA1A/HSPA1B,HSPB1,IRF8,ITGA2,JAK3,LCK,MAP1B,MAP4K1,MEIS2,MPZ,MUTYH,NFIL3,NR4A3,OLFM1,PLEKHO1,PLP1,PON3,Ppp1r15a,PRKCB,PTK2B,PTPRC,RAC2,RHOH,RRAD,RUNX1,SDC4,SEMA4A,SERPINE1,SMPD3,SPN,STK26,SYNGAP1,Tcf7,TIMP1,TLR9,TP53INP1,TRAF1,TSC22D1,TW…	75
Cancer,Organismal Injury and Abnormalities	Development of adenocarcinoma	9.8e-06			AATK,ABCA4,ABHD2,ACP5,ADAMTS16,AK5,ANKRD34A,APBA1,ARHGAP25,ARHGAP30,ARHGAP45,ARRDC3,BLNK,C22orf23,CCDC120,CCN1,CD200R1,CD22,CD300C,CDKN1A,CDS2,CFAP69,CHST2,CHST6,CIITA,CLDN22,CNKSR2,COL7A1,COQ8B,CSF2RB,CYTIP,DHTKD1,DOCK8,DOK3,DPP4,EDA2R,EPB41L3,FGD3,FGR,FOS,FRMD3,FUT4,FYB1,GIMAP7,GLB1L2,GLI1,GLUL,GPR21,GREB1,GRHL2,HLA-DQA1,HSP90AA1,HSPA1A/HSPA1B,IQGAP3,ITGA2,ITGAL,ITGB7,JAK3,KIF19,KIF21B,KLHL4,KL…	135
Cellular Development,Cellular Growth and Proliferation,Hematological System Development and Function,Lymphoid Tissue Structure and Development	Proliferation of CD4+ T-lymphocytes	9.89e-06		-0.396	ABCG1,CD5,CFP,CYTIP,FYB1,HSPA1A/HSPA1B,IRF8,PTPRC,RUNX1	9
Cell-To-Cell Signaling and Interaction,Hematological System Development and Function	Response of lymphocytes	1.01e-05		-1.729	CCL21,CD200R1,CD22,CD5,CSF2RB,DAPP1,DOCK8,NFIL3,PFKFB3,PLP1,PTPRC,SEMA4A,TLR9	13
Cell-To-Cell Signaling and Interaction,Hematological System Development and Function,Hematopoiesis	Binding of hematopoietic progenitor cells	1.04e-05		-0.849	CCN1,FYB1,IRF8,ITGA2,ITGAL,RAC2	6
Hematological Disease,Immunological Disease,Organismal Injury and Abnormalities	Abnormality of bone marrow cells	1.04e-05			CDKN1A,CSF2RB,PTPRC,RUNX1,WAS,WIPF1	6
Cell-mediated Immune Response,Cellular Movement,Hematological System Development and Function,Immune Cell Trafficking	Cell movement of T lymphocytes	1.06e-05		-1.143	CCL21,CIITA,DOCK8,DPP4,FUT4,FYB1,ITGAL,ITGB7,JAK3,MAP4K1,PLP1,PTK2B,RAC2,RUNX1,SELP	15
Hematological System Development and Function,Lymphoid Tissue Structure and Development,Tissue Morphology	Quantity of natural killer cells	1.12e-05		0.718	CD200R1,GLB1L2,ITGB7,JAK3,NFIL3,PTPRC,RHOH,Tcf7,WAS	9
Cancer,Organismal Injury and Abnormalities	Cancer of cells	1.14e-05		-0.182	AATK,ABCA4,ABCG1,ACP5,ADAMTS16,AK5,APBA1,BCAS1,BDKRB2,BLNK,CCDC120,CCL21,CCN1,CD200R1,CD22,CD5,CDKN1A,CFP,CHST6,CIITA,CNKSR1,CNKSR2,COL7A1,COQ8B,CSF2RB,CSPG5,CYTIP,DHTKD1,DOCK8,DOK3,DPP4,EPB41L3,FBXL15,FGD3,FGR,FOS,FRMD3,FUT4,FYB1,GLB1L2,GLI1,GREB1,HLA-DQA1,HSP90AA1,HSPA1A/HSPA1B,HSPB1,HVCN1,IQGAP3,IRF8,ITGA2,ITGAL,JAK3,KIF20A,KIF21B,KLHL4,LCK,LPAR6,LRRC17,LRRCC1,LRRN2,MAL,MAP1B,MAP4K1,MEIS2,MUTY…	121
Hematological System Development and Function,Lymphoid Tissue Structure and Development,Organ Morphology,Organismal Development,Tissue Morphology	Morphology of thymus gland	1.14e-05			ABCG1,FOS,HLA-DQA1,ITGAL,JAK3,LCK,RHOH,RUNX1,Tcf7,WAS,WIPF1,ZFP36	12
Neurological Disease	Gait disturbance	1.14e-05			CLDN19,EPB41L3,GLI1,HFE,IP6K3,KCNA2,MAP1B,MPZ,PLP1,PRX,UGT8	11
Inflammatory Disease	Chronic inflammatory disorder	1.15e-05			ABCG1,BLNK,CA12,CCL21,CD300C,CDKN1A,CIITA,CSF2RB,DPP4,FGR,FOS,GARNL3,GLUL,HLA-DQA1,HSPA1A/HSPA1B,IP6K3,ITGB7,JAK3,KCNA2,LYZ,NR4A3,PLA2G2A,PRR5,PTK2B,PTPRC,RUNX1,SDC4,SELP,SERPINE1,SYT3,TIMP1,TLR9,TP53INP1,TRAF1,TXNRD1,UNC13D,VIPR2,WAS,ZBTB12,ZFP36	40
Cell-To-Cell Signaling and Interaction	Aggregation of cells	1.18e-05		0.51	CDKN1A,HSPB1,ITGA2,ITGAL,LCK,LYZ,MPZ,NR4A3,PLEK,PTK2B,RAP2B,SELP,SPN,TIMP1,TWIST1,TXNRD1,UNC13D	17
Cardiovascular Disease,Organismal Injury and Abnormalities	Occlusion of artery	1.19e-05		-0.128	ABCG1,CA12,CDKN1A,CDR2L,FOS,FUT4,ITGAL,LRRC17,MPZ,MYO3B,PLA2G2A,PON3,PRKCB,PTK2B,QPRT,SDC4,SELP,SERPINE1,TIMP1,TLR9,TUBA1C,TUBB4B,ZFP36	23
Cell Death and Survival,Cellular Compromise	Cytotoxicity of natural killer cells	1.19e-05		-1.941	DOCK8,ITGAL,KLRD1,LCK,PTK2B,SPN,TLR9,WAS,WIPF1	9
Cell Death and Survival,Cellular Compromise	Cytotoxicity of lymphocytes	1.2e-05		-1.644	CD5,DOCK8,ITGAL,KLRD1,LCK,PTK2B,PTPRC,SPN,TLR9,WAS,WIPF1	11
Cell-To-Cell Signaling and Interaction,Cellular Movement,Hematological System Development and Function,Immune Cell Trafficking	Recruitment of leukocytes	1.22e-05		-0.753	CCL21,CCN1,CIITA,CSF2RB,DPP4,FGR,FOS,GLI1,HSPA1A/HSPA1B,ITGB7,LYZ,MPZ,SELP,SERPINE1,TIMP1,TLR9,TWIST1	17
Cancer,Immunological Disease,Organismal Injury and Abnormalities	Hyperplasia of spleen	1.3e-05		0.478	CDKN1A,IRF8,ITGAL,PTPRC,SELP,WAS,ZFP36	7
Cardiovascular Disease	Vascular lesion	1.33e-05		-0.505	ABCG1,FUT4,MPZ,NR4A3,PLA2G2A,PON3,PRKCB,PTPRC,RUNX1,SDC4,SELP,SERPINE1,SPN,TIMP1,TLR9,ZFP36	16
Cell Death and Survival,Cellular Compromise	Cytotoxicity of cells	1.42e-05	Decreased	-2.447	CD5,DOCK8,FGR,FOS,ITGAL,KLRD1,LCK,PTK2B,PTPRC,SPN,TLR9,WAS,WIPF1	13
Hematological System Development and Function,Humoral Immune Response,Lymphoid Tissue Structure and Development,Tissue Morphology	Quantity of follicular B lymphocytes	1.46e-05	Decreased	-2.508	BLNK,CD22,DOCK8,HVCN1,IRF8,SASH3,SIGLEC1,Tcf7,WAS,WIPF1	10
Cancer,Organismal Injury and Abnormalities	Genitourinary adenocarcinoma	1.49e-05			ABCA4,ABHD2,ACP5,ADAMTS16,AK5,AMPD3,APBA1,ARHGAP25,ARHGAP30,ARHGAP45,ARRDC3,BDKRB2,C22orf23,CCDC120,CCL21,CCN1,CD200R1,CD22,CDKN1A,CDS2,CFAP69,CFP,CHST2,CIITA,CLDN22,CNKSR2,COL7A1,CRABP1,CSF2RB,CYTIP,DHTKD1,DOCK8,DPP4,EDA2R,EPB41L3,FGD3,FGR,FOS,FRMD3,FUT4,FYB1,GARNL3,GIMAP7,GLB1L2,GLI1,GLUL,GMIP,GPR21,GREB1,GRHL2,HLA-DQA1,HSP90AA1,HSPA1A/HSPA1B,IP6K3,IQGAP3,ITGA2,ITGAL,ITGB7,JAK3,KCNA2,KIF19,KIF2…	147
Cellular Compromise	Dysfunction of leukocytes	1.5e-05			CD22,CIITA,Cmah,IRF8,PTPRC,SASH3,TLR9,WAS	8
Cell-To-Cell Signaling and Interaction,Hematological System Development and Function	T cell response	1.51e-05		-1.698	CCL21,CD200R1,CD5,CSF2RB,DOCK8,NFIL3,PFKFB3,PLP1,PTPRC,SEMA4A,TLR9	11
Cancer,Organismal Injury and Abnormalities,Reproductive System Disease	Development of genital tumor	1.52e-05			ABCA4,ABHD2,ACP5,ADAMTS16,AK5,APBA1,APOLD1,ARHGAP25,ARHGAP30,ARHGAP45,ARL4D,ARRDC3,BCAS1,C22orf23,CCL21,CCN1,CD200R1,CD22,CD300C,CDKN1A,CDS2,CHST2,CIITA,CLDN22,CNKSR2,COL7A1,CRABP1,CSF2RB,CSPG5,DHTKD1,DOCK8,DPP4,EDA2R,EPB41L3,FGD3,FOS,FRMD3,FUT4,FYB1,GIMAP7,GLB1L2,GLI1,GLUL,GPR21,GREB1,HLA-DQA1,HSP90AA1,HSPA1A/HSPA1B,HSPB1,IQGAP3,ITGA2,ITGAL,ITGB7,KIF19,KIF21B,KLHL4,KLRD1,LCK,LMX1A,LONRF3,LRRC17,…	125
Cellular Development,Hematological System Development and Function,Lymphoid Tissue Structure and Development	Maturation of leukocytes	1.53e-05	Decreased	-2.598	ABCG1,BLNK,CCL21,FOS,HSPA1A/HSPA1B,IRF8,LCK,NFIL3,PTPRC,RHOH,RUNX1,Tcf7,TLR9	13
Cancer,Hematological Disease,Immunological Disease,Organismal Injury and Abnormalities	High-grade lymphoma	1.54e-05			CD22,CD5,CIITA,FUT4,HLA-DQA1,HSP90AA1,IRF8,JAK3,KIF21B,LCK,MUTYH,PTPRC,SPN,Tcf7,TSC22D1,TUBA1C,TUBB4B,UNC13D,VSTM4	19
Cancer,Organismal Injury and Abnormalities,Reproductive System Disease	Prostatic carcinoma	1.58e-05			ABCA4,ACP5,ADAMTS16,AK5,AMPD3,APBA1,ARHGAP25,ARHGAP45,ARRDC3,CDKN1A,CFAP69,CFP,CHST2,CNKSR2,COL7A1,CYTIP,DHTKD1,DOCK8,EPB41L3,FGR,FOS,FYB1,GARNL3,GIMAP7,GLB1L2,GLI1,GMIP,GRHL2,HLA-DQA1,HSP90AA1,IP6K3,ITGA2,ITGAL,ITGB7,JAK3,KCNA2,KIF19,KIF20A,KIF21B,KLRD1,LMX1A,LRRCC1,MAP1B,MAP4K1,MEIS2,MUTYH,MYO1F,MYO3B,NR4A3,OLFM1,PCDHB2,PELO,PFKFB3,PLEK,PM20D1,PNPLA7,PRKCB,PRX,PTK2B,PTPRC,PYROXD2,RAC2,RNF112,SC…	82
[truncated: 216 more rows]

## Sheet: Table S7
Table S7: Top Significant Canonical pathways (Chemo with fish oil vs Chemo with Standard diet)
[truncated: 381 more rows]

## Sheet: Table S8
Table S8: Top 200 Upstream regulators sorted by p-value (Chemo with fish oil vs Chemo with Standard diet)
[truncated: 1,303 more rows]
